# Supplementary material for: Profiling Microglia From Alzheimer’s Disease Donors and Non-demented Elderly in Acute Human Postmortem Cortical Tissue
Source: Front Mol Neurosci. 2020 Oct 28;13:134. doi: 10.3389/fnmol.2020.00134 (PMC7655794; doi:10.3389/fnmol.2020.00134)
Supplement: TABLE S1 — Detailed donor information of bulk sequenced samples. [file Table_1.xlsx]

## Sheet: Table S1
Table S1 Detailed donor information of bulk sequenced samples.
DonorID	Group	pH	PMD	Age	Region	Gender	Dissociation Method	RIN	Braak	Braak Lewy bodies	Cause of Death	Brain Bank	Autopsy report	Medication in the last 3 months
2016-038	CTR +	6.52	07:05:00	85	GFS	F	mechanical	6.8	3		Unknown, possibly pneumonia and/or heart failure	NBB	Brain with moderately severe signs of aging (ABC criteria: A3 B2 C2). Insufficient for Alzheimer's disease. Additionally slight cerebral amyloid angiopathy type 1. Also slight age-related tauopathy of astroglia at the temporal pole, possibly caused by trauma. Infarctions were not found.	Oxazepam 10 mg 1x	Paracetamol 500 mg 6x	Amoxicillin 500 mg 4x	Ursodeoxycholic acid 300 mg 3x	Calcium 1000 mg 1x
2016-046	CTR +	6.6	06:51:00	92	LPS	F	mechanical	5.7	2	3	Respiratory insufficiency, terminal renal insufficiency	NBB	Brain with slight signs of aging (ABC criteria A1 B1 C0, that means Thal phase 2 out of 5 for plaques, Braak stage 2 out of 6 for tangles; also cerebral amyloid angiopathy type 2, stage 1 out of 3 according to Thal). Including slight alpha-synucleinopathy in the substantia nigra and brain stem, fitting the incidental Parkinson's disease (Braak stage 3 of 6 for alpha-synucleinopathy). No glial tau…	Valsartan 40mg 1x	Metoprolol 50mg 1x	Furosemide 40mg 1x	Fentanyl 12mcg/24hr 1x/3days	Lactulose 667mg/ml 15ml 1x
2016-080	CTR +	7.12	05:05:00	83	LPS	M	mechanical	8.7	2	2	Euthanasia	NBB	Brain with signs of aging (ABC criteria: A3 B1 C0; (Thal phase 4 of 5 for amyloid beta and Braak stage 2 of 6 for tau; no neuritic plaques in the cortex) with Lewy inclusions in the brain stem [Braak stage 2 of 6 for alpha-synuclein]). Moreover, slight ARTAG and slight CAA type 2 stage 1	Salmeterol 50mcg 2x	Fluticasone 250mcg 2x	Carbasalate calcium 100mg 1x
2016-080	CTR +	7.12	05:05:00	83	GFS	M	mechanical	9.2	2	2	Euthanasia	NBB
2016-105	AD	6.32	09:15:00	68	LPS	M	mechanical	8.4	5	0	Euthanasia	NBB	NA	Citalopram 20 mg 1x	Oxazepam	Pantoprazole 40 mg	Pregabalin	Tramadol
2016-105	AD	6.32	09:15:00	68	GFS	M	mechanical	8.7	5	0	Euthanasia	NBB	NA
2017-005	CTR	7.07	05:30:00	60	LPS	F	mechanical	9.7	0		Euthanasia	NBB	Brain without abnormalities. ABC criteria: A1 B0 C0. No ARTAG. CAA type 2, stage 1 according to Thal.	Diazepam 10 mg 3x	Diclofenac 50 mg 3x	Macrogol 1x	Minocycline 100 mg 1x	Morphine 10 mg 3x	Omeprazole 20 mg 3x	Oxycodon 10 mg 3x	Paroxetine 20 mg 1x
2017-005	CTR	7.07	05:30:00	60	GFS	F	mechanical	9.7	0		Euthanasia	NBB
2017-024	AD	6.88	06:30:00	59	LPS	M	mechanical	9.5	5	5	Euthanasia	NBB	NA	none
2017-024	AD	6.88	06:30:00	59	GFS	M	mechanical	9.5	5	5	Euthanasia	NBB	NA
2017-039	AD	6.59	08:35:00	88	LPS	M	mechanical	7.1	5		Dehydration and palliative sedation	NBB	Alzheimer's disease, severe form, with positive family history (brother). Thal phase 5 out of 5 for amyloid beta; Braak stage 5 of 6 for Tau; ABC criteria A3 B3 C3. Additional findings: ARTAG; CAA type 1, stage 1 according to Thal; alpha-synucleinopathy, amygdala-only type. Additionally, an infarction in the right occipital lobe.	Oxazepam 50mg 3x	Quetiapine 100mg 2x	Paracetamol 1000mg 3x	Magnesium hydroxide 724mg 2x	Citalopram 20mg 1x	Calcium carbonate 500mg 1x	Colecalciferol 400mg 1x	Haloperidol 2mg 2x	Ferrous sulphate 105mg 1x	Macrogol 1x/2days	Temazepam 10mg 1x
2017-039	AD	6.59	08:35:00	88	GFS	M	mechanical	9.1	5		Dehydration and palliative sedation	NBB
2017-078	CTR +	6.66	10:00:00	88	LPS	F	mechanical	8.3	4		Congestive cardiac failure	NBB	Brain with beginning Alzheimer's disease. ABC criteria (according to Montine et al. 2012): A3 B2 C2. No infarctions. Signs of terminal hypoxia. Furthermore, slight cerebral amyloid angiopathy type 1 stage 1 out of 3 according to Thal. Thal phase for amyloid beta. 3 of 5; Braak stage for tau 4 of 6.	Spironolactone 12	Metoprolol 50mg 2x	Sotalol 40mg 2x	Simvastatin 40mg 1x	Metoprolol 50mg 2x	Furosemide 40mg 1x	Lactulose 15ml 2x
2017-078	CTR +	6.66	10:00:00	88	GFS	F	mechanical	7.9	4		Congestive cardiac failure	NBB
2017-098	AD	NA	07:30:00	82	LPS	M	mechanical	7.7	5		Aspiration	NBB	Alzheimer's disease, advanced form, especially the parietal cortex is severely affected. The family history is unknown. Thal phase 5 of 5 for amyloid beta, Braak stage 5 of 6 for Tau. Therefore ABC criteria A3 B3 C3. Additionally, severe TDP pathology is found (in the hippocampus and amygdala). Moreover, slight cerebral amyloid angiopathy stage 1 of 3. Very slight alpha-synucleinopathy in the amy…	Bisacodyl 5 mg 1x	Lactulose 1354 mg 2x	Metformin 500 mg 1x	Nitrofurantoin 100 mg 2x	Risperidone 0.25 mg 2x	Trazodone 50 mg 1x
2017-102	AD	6.92	06:05:00	98	GFS	F	mechanical	9.9	5	0	Palliative sedation	NBB	NA	Acenocoumarol 1mg 1x	Betahistine 2mg 1x	Bisoprolol 2	Bumetanide 2mg 1x	Buprenorphine 20mcgr/hour	Cirpofloxacin 500mg 2x	Fentanyl	Ferrous fumarate 200mg 3x	Folic acid 1mg 1x	Haloperidol 10mg 1x	Lorazepam	Macrogol/electrolytes 1x	Nitrofurantoin	Nitroglycerin spray if necessary	Omeprazol 20mg 1x	Paracetamol 1000mg 3x	Paracetamol/tramadol	Ramipril 2	Solifenacin 10mg 1x	01/10/2019 Page 180	Temazepam 20mg 1x	Trimethoprim
2017-124	CTR	NA	07:30:00	55	LPS	F	mechanical	8.5	1	0	Euthanasia	NBB	NA	Valprioc acid 500mg 1x
2018-018	CTR	6.63	05:30:00	82	LPS	F	mechanical	8.5	2		Pneumonia	NBB	NA
2018-018	CTR	6.63	05:30:00	82	GFS	F	mechanical	8.6	2		Pneumonia	NBB	NA	Carbalasate calcium 100mg 1x	Doxycycline 100mg 1x	Fentanyl patch 12micrgr/h 1x/3days	Hydrokinine (inhibin) 100mg 1x	Irbesartane/hydrochlorothiazide 300/25mg 1x	Nebivolol 5mg 1x	Nitroglycerin patch 15microgr/24hours 1x	Oxycodone 5mg 1x	Paracetamol/tramadol	Ranitidine 150mg 1x	Salbutamol/ipratropium 25mg/0,5mg 1x	01/10/2019 Page 214	Spironolacton 25mg 1x
2018-021	CTR +	6.89	08:50:00	92	LPS	M	mechanical	9.5	NA		Terminal, physical deterioration, aspiration pneumonia and dehydration	NBB	NA	Acetylsalic acid 80 mg 1x	Alfacalcidol 0,25 ug 1x	Beclomethason /formeterol 200/12 ug 1x	Bumetanide 1 mg 1x	Carvedilol 18,75 mg 1x	Colecalciferol 5600IU 1x/week	Fluticasone 100 ug 1x	Gliclazide 30 mg 1x	Macrogol/electrolytes sachet 1x	Omeprazole	Oxycodone 10 mg 3-4x	Paracetamol 1000 mg 4x	Salmeterol/fluticason 50/250 ug 2x
2018-021	CTR +	6.89	08:50:00	92	GFS	M	mechanical	9.5	NA		Terminal, physical deterioration, aspiration pneumonia and dehydration	NBB	NA
2018-014	AD	6.63	05:55:00	89	GFS	M	mechanical	9.5	4		Euthanasia	NBB
2018-034	AD	6.61	06:35:00	78	GFS	M	mechanical	5.1	6		Respiratory tract infection, leading to exacerbation COPD	NBB
2018-064	CTR +	8.3	09:50:00	103	LPS	F	mechanical	9.4	NA		heart failure	NBB
2018-090	CTR +	6.65	05:10:00	97	LPS	M	mechanical	6.6	NA		unknown	NBB

## Sheet: Table S2
Table S2 Detailed donor information of single-cell sequenced samples.
DonorID	Group	pH	PMD	Age	Region	Gender	Cause of Death	Brain Bank
2018-018	CTR	6.48	5.3	82	LPS	F	pneumonia	NBB
2018-112	CTR	6.59	4.21	95	LPS	F	unknown	NBB
2019-042	CTR	6.53	06:30:00	82	LPS	M	unknown	NBB
2018-021	CTR +	6.89	8.5	92	LPS	M	Terminal, physical deterioration, aspiration pneumonia and dehydration	NBB
2018-064	CTR +	8.3	9.5	103	LPS	F	heart failure	NBB
2018-090	CTR +	6.65	5.1	97	LPS	M	unknown	NBB
2018-105	CTR +	6.39	6.45	86	LPS	M	unknown	NBB
2018-120	CTR +	6.81	6.55	72	LPS	M	unknown	NBB
2018-135	AD	6.46	4.05	81	LPS	F	unknown	NBB
2019-010	MCI	NA	NA	77	LPS	F	unknown	NBB
2019-030	AD	6.63	4.26	77	LPS	M	unknown	NBB
2019-032	AD	6.35	5.5	92	LPS	M	unknown	NBB
iB6399-BA7	AD	NA	NA	88	LPS	F	vascular cognitive impairment (VCI) vs. early dementia + essential tremor	NBB-IBB
iB6408-BA7	CTR	NA	NA	76	LPS	M	euthanasia	NBB-IBB

## Sheet: Table S3
Table S3 Differential gene expression analysis of male vs. female bulk microglia samples
GFS																		LPS
Ensembl_ID	log2CPM-2017-005-GFS-F-CTR	log2CPM-2017-039-GFS-M-AD	log2CPM-2016-080-GFS-M-CTR+	log2CPM-2017-078-GFS-F-CTR+	log2CPM-2018-021-GFS-M-CTR+	log2CPM-2017-024-GFS-M-AD	log2CPM-2016-038-GFS-F-CTR+	log2CPM-2016-105-GFS-M-AD	log2CPM-2017-102-GFS-F-AD	log2CPM-2018-018-GFS-F-CTR	log2CPM-2018-034-GFS-M-AD	log2CPM-2018-014-GFS-M-AD	Gene_name	chromosome	logFC	FDR		Ensembl_ID	log2CPM-2017-005-LPS-F-CTR	log2CPM-2017-039-LPS-M-AD	log2CPM-2016-080-LPS-M-CTR+	log2CPM-2017-078-LPS-F-CTR+	log2CPM-2017-098-LPS-M-AD	log2CPM-2017-124-LPS-F-CTR	log2CPM-2018-021-LPS-M-CTR+	log2CPM-2017-024-LPS-M-AD	log2CPM-2016-046-LPS-F-CTR+	log2CPM-2016-105-LPS-M-AD	log2CPM-2018-018-LPS-F-CTR	log2CPM-2018-064-LPS-F-CTR+	log2CPM-2018-090-LPS-M-CTR+	Gene_name	chromosome	logFC	FDR
ENSG00000012817	0	5.65213	6.74799	1.29874	6.17279	5.91265	0	7.28087	0	0	7.55415	7.15474	KDM5D	Y	2.65816	1.30362e-37		ENSG00000229807	8.27184	0	0.211835	8.88548	0	8.26607	0.48153	0	8.8492	0	10.0489	10.3081	2.40959	XIST	X	-8.66164	1.02068e-68
ENSG00000229807	8.37911	0	2.90139	9.2411	0	0	8.27234	0	8.98148	9.77905	2.44652	0	XIST	X	-3.40276	1.02728e-20		ENSG00000129824	0	6.58732	6.39833	0	6.87882	0	6.63127	6.28256	0	6.58361	0	1.08748	6.29716	RPS4Y1	Y	6.34148	8.94747e-61
ENSG00000067048	0	5.63467	4.54572	1.82994	5.85586	5.18188	0	5.60115	0	0	6.34195	6.71906	DDX3Y	Y	2.22133	2.60207e-20		ENSG00000012817	0	4.35501	5.86429	0	7.13847	0	6.07539	6.04371	0	6.83621	0	1.08748	6.12952	KDM5D	Y	5.88198	5.69208e-39
ENSG00000129824	0	6.14668	5.27247	2.0994	7.08649	6.0413	0	6.81958	0	0	6.49218	5.97506	RPS4Y1	Y	2.4342	1.95342e-19		ENSG00000114374	0	3.85963	4.67327	0	5.48539	0	5.42182	4.87062	1.09793	5.93786	0.267627	0	5.64049	USP9Y	Y	4.89942	7.36206e-28
ENSG00000183878	0	4.32552	3.29641	0.448936	4.49866	4.76229	0	4.93177	0	0	5.98446	5.2533	UTY	Y	1.92999	5.91627e-19		ENSG00000131002	0	3.6269	4.69104	0	5.63522	0	4.36086	3.99435	0	5.68198	0	0	4.8236	TXLNGY	Y	4.68771	1.82229e-25
ENSG00000131002	0	3.74389	3.86108	0.448936	4.69733	4.61905	0	5.81275	0.79838	0	5.35963	5.55413	TXLNGY	Y	1.89891	9.29804e-16		ENSG00000183878	0	5.05179	4.22604	0	5.34162	0	4.19391	4.93992	0	4.42292	0	0	3.64408	UTY	Y	4.54576	8.55607e-24
ENSG00000099725	0.595945	3.92711	4.50891	0	3.73296	4.0561	0.276649	5.25512	1.19756	0.815158	5.87929	6.23427	PRKY	Y	1.75919	1.1878e-12		ENSG00000067048	0	6.09408	4.29741	0	5.69106	0.522125	6.41162	5.448	0	4.31304	0	1.08748	5.20725	DDX3Y	Y	5.08351	1.43138e-22
ENSG00000165246	0	3.86859	1.46725	0.448936	3.78904	5.05511	0	5.14999	0	0	5.19409	4.47404	NLGN4Y	Y	1.68867	3.29134e-12		ENSG00000099725	0	4.46506	4.63704	0.426502	5.39862	0.195796	3.68781	3.62504	0	4.97329	0.267627	1.08748	5.09035	PRKY	Y	4.22432	3.20778e-20
ENSG00000114374	0.82146	5.34382	3.6062	1.97095	5.20987	5.01752	0	5.48245	0	0	6.41902	6.16483	USP9Y	Y	1.98419	5.55127e-12		ENSG00000165246	0	2.55237	3.68505	0	4.19562	0	3.46436	4.9898	0	3.58636	0.267627	0	3.80113	NLGN4Y	Y	3.70892	2.98032e-16
ENSG00000198692	0	3.89815	2.51261	0.790828	3.4611	3.8996	0	4.53837	0	0	5.50812	3.0134	EIF1AY	Y	1.5312	1.05328e-08		ENSG00000198692	0	5.34834	3.36897	0	3.5985	0	4.64602	3.56049	0	4.7665	0	0	3.80113	EIF1AY	Y	4.15571	2.98032e-16
ENSG00000137193	8.11073	6.65513	4.81057	7.92708	6.92278	5.73215	8.30838	4.69605	8.57754	8.89845	7.11875	5.65885	PIM1	6	-1.00933	5.3828e-05		ENSG00000067646	0	2.48431	2.9926	0	3.5985	0	4.59174	3.60384	0	4.49178	0.267627	0	4.29944	ZFY	Y	3.67857	1.5388e-13
ENSG00000067646	0	4.14002	0	0.448936	4.17307	3.59874	0	3.81102	0	1.0971	4.23297	4.47404	ZFY	Y	1.32532	0.000132852		ENSG00000179639	0	1.23368	3.80417	0	7.60604	0	0	4.74069	0	5.51004	0	0	3.64408	FCER1A	1	3.79124	6.63464e-07
ENSG00000136997	5.99218	3.04563	5.25035	5.96175	4.6375	4.59737	6.70548	4.43987	6.42008	6.23707	4.23297	5.0372	MYC	8	-0.750137	0.000365038		ENSG00000142733	2.60654	1.23368	0	6.1532	3.19715	1.60169	2.42182	0	5.85858	0	5.88982	3.96581	2.40959	MAP3K6	1	-3.02276	0.002569
ENSG00000138670	2.11253	4.75513	5.47687	4.7108	6.77093	4.96771	4.03831	5.01965	3.32978	3.39144	5.35963	5.3187	RASGEF1B	4	0.776942	0.00359592		ENSG00000125355	3.3326	3.31048	4.91176	3.09885	5.78812	4.04903	5.21678	5.29107	3.81921	4.55751	2.83082	1.70046	4.49609	TMEM255A	X	1.65748	0.00586638
ENSG00000152766	7.90908	6.37407	0	8.1511	6.25473	4.66145	7.00043	5.211	8.18911	8.5244	4.53947	4.47404	ANKRD22	10	-1.43863	0.00610779		ENSG00000273747	1.21905	0	0	1.61534	0	0.368168	0	0	3.25604	0	2.28472	0	0	AC022558.3	15	-1.45722	0.0139262
ENSG00000159216	8.61004	7.46501	7.07197	8.74545	7.56327	7.20648	7.86345	6.69165	8.49867	8.6054	7.02325	6.3945	RUNX1	21	-0.585483	0.00927335		ENSG00000167680	6.09344	4.48261	3.75432	5.54684	4.63579	5.33598	6.05261	3.78427	7.44587	2.05178	6.27491	6.73812	4.96313	SEMA6B	19	-1.99283	0.0240679
ENSG00000119669	8.26021	6.51429	5.29427	7.23519	6.61937	6.75975	7.45265	5.85158	7.89531	7.01941	5.50812	6.09189	IRF2BPL	14	-0.617179	0.0261788		ENSG00000004799	5.42799	6.37349	5.78374	10.656	5.8135	6.50047	7.3597	4.82554	6.29559	4.7665	8.25029	8.5093	7.30117	PDK4	7	-1.57466	0.0291682
ENSG00000164692	0	0	0	0	0	1.1515	0	0	0.79838	0	8.32855	7.7122	COL1A2	7	0.956816	0.0315257		ENSG00000279672	0.914787	0	0	2.62283	0	1.73366	0	0	2.47558	0	0	1.08748	0	AP006621.5	11	-1.47239	0.0358507
ENSG00000167772	0	4.96522	0	0	2.9068	0	0	0	0	0	2.44652	0	ANGPTL4	19	0.614199	0.0315257		ENSG00000140853	6.04106	4.92914	5.58892	6.96382	6.00922	4.33536	5.81607	4.41525	7.77743	4.79403	7.27699	6.73812	5.68148	NLRC5	16	-1.20297	0.0466695
ENSG00000153234	0	6.98972	2.65417	3.57906	7.04871	1.67744	2.19957	3.1157	1.60058	0	0	2.65672	NR4A2	2	0.822117	0.034209		ENSG00000167772	0	3.6887	1.27706	0	0	0	4.55978	0	0	0	0	4.15989	4.19006	ANGPTL4	19	1.26606	0.0507588
ENSG00000095596	0	4.5838	0	0	1.55203	1.92953	0	2.02404	0	0	0	0	CYP26A1	10	0.600559	0.038199		ENSG00000176728	0	0	2.70832	0	2.97526	0	2.10496	1.28673	0	0	0	0	2.40959	TTTY14	Y	1.6407	0.0507588
ENSG00000280254	2.11253	4.34711	3.6062	2.84911	4.30713	2.94821	1.63867	5.05336	1.07637	2.65911	5.00706	3.53754	AC233723.2	17	0.853363	0.038199		ENSG00000117614	5.10516	6.12235	5.76288	4.96668	6.29398	5.77562	5.4699	5.62151	4.13233	6.43415	5.00834	4.15989	6.27054	SYF2	1	1.13847	0.0644335
ENSG00000110047	5.37175	4.84894	2.78307	5.81044	4.46463	3.19907	4.17964	3.35073	6.50766	5.54131	3.30772	4.08048	EHD1	11	-0.734553	0.0608161		ENSG00000134202	5.22099	5.37677	4.44089	7.23484	4.89547	5.78706	4.98975	3.26881	6.01941	5.19601	7.01354	6.25505	5.36656	GSTM3	1	-1.46454	0.0644335
ENSG00000139572	7.02113	6.01121	5.93093	6.05975	6.32911	5.03375	6.16189	5.10248	7.77875	7.49377	5.00706	4.78293	GPR84	12	-0.602615	0.0664716		ENSG00000161381	5.95617	3.38704	6.19533	4.0121	6.58178	7.0216	4.26501	6.5104	2.47558	7.17144	2.94977	2.45945	5.72134	PLXDC1	17	1.54455	0.0772236
ENSG00000169291	4.07513	0	0	3.53431	0	2.6159	2.65178	1.8812	3.89327	3.16586	0	1.46919	SHE	1	-1.08823	0.0664716		ENSG00000105609	0.288445	2.67957	3.68505	3.09885	3.78109	1.01256	3.42942	3.15682	0.650985	4.19409	0.493292	2.45945	4.29944	LILRB5	19	2.26971	0.0796672
ENSG00000148926	0	8.54391	0	2.21733	5.79325	1.92953	2.32659	1.72264	3.94611	1.33284	0	0	ADM	11	0.252221	0.0979383		ENSG00000152128	7.16077	5.05179	2.35394	4.62843	4.67323	4.65961	5.07135	3.53831	6.98895	2.86639	5.28967	7.48182	4.74843	TMEM163	2	-1.99153	0.0823405
ENSG00000113742	7.31094	6.26485	6.21993	6.85325	6.23468	5.84067	6.53837	5.31192	7.35251	7.48156	6.17425	6.23427	CPEB4	5	-0.444686	0.0996316		ENSG00000114796	4.90657	7.40213	6.22614	4.21277	6.5867	5.76023	5.57357	6.1389	4.08463	6.3439	5.35579	5.48786	6.76594	KLHL24	3	1.46592	0.0847103
ENSG00000196924	2.72816	4.97912	3.97341	4.34673	6.07092	2.9252	3.33475	3.50485	3.10035	3.67492	7.41057	6.56589	FLNA	X	0.67685	0.10388		ENSG00000019169	0	3.05293	3.1805	1.61534	0	0	1.57585	1.57515	0	3.76391	1.01374	1.08748	5.46376	MARCO	2	2.03945	0.0851546
ENSG00000243335	4.27892	3.83841	6.44118	5.04976	4.56441	5.35117	3.98153	6.62035	3.9111	4.32101	6.49218	7.43095	KCTD7	7	0.629726	0.10388		ENSG00000102854	8.01839	3.74796	4.22604	4.31603	4.57773	7.1556	4.14089	5.92052	5.57772	5.80885	5.15585	6.39663	4.49609	MSLN	16	-1.40078	0.0851546
ENSG00000002549	8.95893	7.97886	6.47019	7.63552	8.48855	6.81401	8.46675	6.27234	9.64322	9.3136	7.68472	6.81283	LAP3	4	-0.660937	0.109616		ENSG00000142512	9.13115	6.34977	8.17102	9.31671	8.53147	9.37276	7.73368	8.71845	9.29653	8.74443	10.0929	9.19755	8.34204	SIGLEC10	19	-1.31685	0.0851546
ENSG00000100097	3.07317	6.13431	5.41854	4.29401	6.92695	4.12841	5.15648	5.31192	5.46728	4.70394	5.87929	5.3187	LGALS1	22	0.437219	0.109616		ENSG00000150760	0	1.39067	0.962707	0	2.63917	0	3.22044	0.925881	0	0	0	1.08748	1.95438	DOCK1	10	1.4035	0.0851546
ENSG00000115414	1.60684	0	0	1.67365	0.767781	0.983424	0.276649	1.34119	1.60058	0	9.56543	8.73294	FN1	2	0.84345	0.109616		ENSG00000155962	1.87022	4.73777	4.12505	4.68739	5.6257	2.38276	5.34888	5.24388	4.03531	5.17522	4.92367	4.62208	6.5394	CLIC2	X	1.50299	0.0851546
ENSG00000121966	3.91315	10.855	6.11362	7.22114	9.80933	5.89499	5.19861	6.21392	4.28382	6.76617	8.51563	5.89156	CXCR4	2	0.890358	0.109616		ENSG00000159216	8.20633	6.94791	7.2883	8.61126	7.13177	7.13784	7.74704	7.01076	9.07343	7.0511	8.36086	8.49588	7.7593	RUNX1	21	-1.03767	0.0851546
ENSG00000113739	0	5.37569	0	0	1.03842	0	0	0	2.44225	0	2.44652	2.65672	STC2	5	0.482036	0.11187		ENSG00000162366	0	0	1.94369	0	3.09047	0	0.731507	1.8154	0	0	0	0	2.7551	PDZK1IP1	1	1.47659	0.0851546
ENSG00000112149	4.38867	6.58416	6.0889	6.25166	10.258	6.6252	4.85309	6.19139	4.71786	4.32101	3.84328	6.33252	CD83	6	0.689179	0.117743		ENSG00000182508	0	1.23368	0.707208	0	0	0	1.37011	1.57515	0	2.64239	0	0	0	LHFPL1	X	1.0755	0.0852168
ENSG00000104946	5.11921	6.20698	6.7637	6.08324	6.66003	6.12952	5.93148	6.46623	4.97681	4.57196	7.48414	6.7667	TBC1D17	19	0.542947	0.126886		ENSG00000196154	1.68402	8.15542	3.80417	3.94924	5.47483	0	4.42435	2.36157	2.86248	3.52196	1.50306	4.48384	3.26701	S100A4	1	2.01613	0.0852168
ENSG00000052749	5.17133	3.74389	4.12704	5.04976	4.6375	4.45198	4.90491	3.40395	6.73238	5.74912	5.00706	3.29914	RRP12	10	-0.594044	0.1461		ENSG00000260197	0	1.05751	1.07527	0	2.91402	0	0.611926	0	0	2.64239	0	0	0	AC010889.1	Y	1.18587	0.123473
ENSG00000057657	4.00792	7.04362	4.22106	4.5174	5.66926	5.65031	4.16271	5.47003	3.87521	3.16586	3.84328	5.1848	PRDM1	6	0.563191	0.1461		ENSG00000029993	2.55314	0	0	0	0	1.20677	0.178969	0	2.61639	0	1.01374	1.08748	0	HMGB3	X	-1.38735	0.124635
ENSG00000091106	5.41563	4.75513	4.17481	6.1291	4.47607	4.77521	5.165	4.24943	5.61602	5.76935	4.53947	4.3544	NLRC4	2	-0.476704	0.1461		ENSG00000231081	1.07493	0	0	2.45197	0	0.368168	0	0	3.25604	0	0	0	0	AL078587.1	20	-1.19185	0.124635
ENSG00000244921	0.328528	0.682353	0	6.9373	0.233474	0.450414	1.18159	0	0.636321	0.815158	0	0	MTCYBP18	5	-0.743584	0.1461		ENSG00000163568	1.07493	4.90331	4.15097	0	2.09375	0.661225	2.49124	1.17618	0.650985	1.63108	0	1.70046	4.89505	AIM2	1	2.36753	0.129583
ENSG00000283787	0	2.9359	0	0	2.80168	1.67744	0.708525	2.02404	0.79838	0	4.23297	3.29914	PRR33	11	0.884613	0.1461		ENSG00000174705	3.51124	4.35501	2.0577	4.52445	2.56141	0.788085	3.71708	0	5.95456	0	5.4052	6.54306	2.40959	SH3PXD2B	5	-2.29717	0.131295
ENSG00000166886	3.86332	5.50619	5.68916	5.20059	7.03331	4.66839	4.67355	5.3531	4.53446	4.82485	6.17425	5.3187	NAB2	12	0.440931	0.146476		ENSG00000102837	0	6.44238	0.707208	0	0	0	0	0	0	0	0	0	0	OLFM4	13	1.02137	0.154525
ENSG00000176728	0	2.46876	3.01074	0	0.909436	0.687706	0	0	0	0	0	1.46919	TTTY14	Y	0.50868	0.146476		ENSG00000137193	8.1546	6.30115	5.10316	8.61885	6.39829	5.04979	6.62935	5.77638	9.76495	4.62037	8.77614	7.00143	8.51644	PIM1	6	-1.70213	0.154525
ENSG00000026025	1.34164	5.64343	0.667496	2.0994	4.86324	0.687706	1.18159	1.54449	0.244628	0	6.08247	5.1848	VIM	10	1.06306	0.156797		ENSG00000139514	3.74352	3.31048	3.20545	6.27995	3.74637	3.42477	5.58155	3.56049	5.94123	3.14819	5.7328	6.70738	3.80113	SLC7A1	13	-1.54013	0.158103
ENSG00000126016	7.29223	5.46728	4.3925	5.85662	5.68412	6.14703	5.81172	5.96218	7.43339	6.76617	5.35963	5.1848	AMOT	X	-0.48968	0.156797		ENSG00000132122	6.40738	5.39542	3.64912	6.73139	4.74533	3.78569	6.24074	3.53831	6.67147	4.62037	7.27699	6.79769	5.36656	SPATA6	1	-1.48474	0.170962
ENSG00000163599	1.34164	2.68769	2.78307	0	4.84572	0.687706	0	1.54449	0	0	4.53947	3.74207	CTLA4	2	1.12809	0.156797		ENSG00000136235	6.21447	8.59833	5.64015	7.46572	8.68257	4.79418	8.93763	7.86295	7.07688	8.16379	5.87487	8.34432	8.54448	GPNMB	7	1.43301	0.170962
ENSG00000100219	8.0382	7.85996	7.08453	8.17133	7.34058	7.37731	7.75752	7.20417	9.60505	8.82908	6.69172	7.61141	XBP1	22	-0.487616	0.165733		ENSG00000228817	0.914787	0	0	0	0	0	0	0	2.61639	0	1.01374	2.72794	0	BACH1-IT2	21	-1.21214	0.171015
ENSG00000110455	3.61496	3.04563	5.76915	4.02958	5.26364	3.16017	3.70582	6.20645	1.98426	4.01701	6.69172	5.97506	ACCS	11	0.703544	0.165733		ENSG00000095464	0	1.99047	1.94369	0	1.56615	0	0	1.38941	0	0	0	0	1.28555	PDE6C	10	1.1679	0.171441
ENSG00000102760	0	2.30185	0	1.67365	6.07468	1.97506	0.88402	4.02999	0	1.33284	0	2.65672	RGCC	13	0.689976	0.177916		ENSG00000124731	0	9.14189	1.75378	4.74405	0	0	8.18832	2.31014	4.26661	3.30949	3.31736	6.37723	3.46783	TREM1	6	0.906951	0.171441
ENSG00000129521	0	4.25872	0	0	2.38292	0	0	0	1.19756	0	0	3.0134	EGLN3	14	0.474908	0.178251		ENSG00000120656	4.48982	5.49391	5.52594	4.52445	5.20767	4.42594	5.05425	4.86171	3.9313	5.71115	4.57462	3.74149	4.49609	TAF12	1	0.911689	0.186071
ENSG00000152229	5.90867	5.77672	4.95438	6.29925	5.66926	3.56935	5.33329	3.72997	6.22004	7.22014	5.19409	4.47404	PSTPIP2	18	-0.595604	0.180625		ENSG00000198502	8.49357	4.99177	7.96729	7.17085	5.97214	10.3364	5.96686	9.01745	6.84609	7.40362	9.65776	9.57485	6.78488	HLA-DRB5	6	-1.80792	0.186071
ENSG00000265531	4.99745	3.86859	3.91834	4.47066	4.20089	3.62754	4.32366	2.98207	5.78509	5.68667	4.23297	4.08048	FCGR1CP	1	-0.503456	0.180625		ENSG00000198721	3.79043	4.19387	4.94918	3.98101	4.6916	4.53851	4.22481	4.66083	2.61639	5.35232	3.12853	3.32195	4.29944	ECI2	6	1.06178	0.186071
ENSG00000121858	7.37457	5.65213	5.79995	6.60539	5.53905	6.79667	7.05649	6.78989	6.20567	6.84453	5.00706	5.89156	TNFSF10	3	-0.371725	0.183669		ENSG00000278867	0	0	0.707208	0	0	0	1.04026	1.48527	0	2.05178	0	0	3.26701	AC090616.6	17	1.22165	0.186071
ENSG00000135636	0	6.00443	0	2.42771	0.909436	2.14406	0.88402	3.23799	0.636321	0	6.17425	0	DYSF	2	0.77041	0.183669		ENSG00000106415	4.13744	4.29667	5.30711	3.54388	4.65463	4.56533	2.55747	5.34955	1.09793	4.7665	2.15868	2.45945	4.49609	GLCCI1	7	1.49593	0.190415
ENSG00000151651	0	6.83402	0	2.32636	3.73296	0	1.63867	1.8812	1.84278	0	2.44652	2.65672	ADAM8	10	0.560744	0.183669		ENSG00000274173	0	5.14291	0	0	0	0	0.611926	0	0	0	0	0	1.95438	AL035661.1	20	1.10132	0.191159
ENSG00000163347	1.48033	0	3.45961	0	3.29029	4.91611	0	2.58116	0.79838	0	0	3.53754	CLDN1	3	0.868722	0.186817		ENSG00000180871	3.0917	10.5067	3.45472	1.61534	2.71294	1.91141	2.90143	3.60384	0	3.45456	2.83082	1.08748	3.80113	CXCR2	2	2.59177	0.202633
ENSG00000132122	6.11969	6.35288	4.68421	6.55587	6.21775	4.07713	6.23254	3.72997	7.10195	7.08947	4.23297	3.0134	SPATA6	1	-0.835179	0.199483		ENSG00000105339	9.67813	8.81991	9.01468	9.68732	9.12318	8.69131	8.95578	8.48839	10.5716	9.09503	10.453	10.5675	9.31723	DENND3	8	-0.968009	0.208475
ENSG00000198848	0	4.25872	0	0	1.15681	0	0	2.91031	0	0	0	0	CES1	16	0.495586	0.200421		ENSG00000107968	5.88231	4.73777	4.38738	5.02881	5.65408	4.07415	4.48517	3.68683	7.4923	4.73843	7.05393	6.85489	6.21577	MAP3K8	10	-1.22076	0.208475
ENSG00000007129	4.88956	4.60188	4.07762	5.2975	3.00477	4.38609	5.4634	4.75869	5.74589	6.3421	4.79213	4.47404	CEACAM21	19	-0.520155	0.201338		ENSG00000128165	0	0	0	3.26293	0	0	0.731507	0	4.17849	0	1.8678	1.70046	1.28555	ADM2	22	-1.54679	0.208475
ENSG00000123689	0	6.40013	0	0	3.87791	0.687706	0	1.8812	1.30935	1.53542	0	0	G0S2	1	0.527635	0.201338		ENSG00000132405	6.62032	5.46771	4.13806	5.55742	5.07406	4.39638	5.09941	4.76953	6.34702	4.7665	6.96964	7.05123	4.96313	TBC1D14	4	-1.26008	0.208475
ENSG00000132329	1.93094	4.32552	3.86108	0	5.69394	4.0561	2.79048	4.02999	0.94406	0	0	2.18184	RAMP1	2	0.965286	0.201338		ENSG00000136286	6.51952	6.95421	3.78775	7.00303	4.11627	4.11102	7.15299	2.90282	7.13657	3.45456	8.05846	9.13252	5.41598	MYO1G	7	-2.16715	0.208475
ENSG00000137168	4.97416	3.67725	3.45961	4.56267	5.07353	4.36058	4.76611	3.68767	6.88002	6.24431	0	4.3544	PPIL1	6	-0.820545	0.201338		ENSG00000185800	0	1.66114	0	0	1.97882	0	0.731507	0	0	2.22359	0	0	1.95438	DMWD	19	1.22135	0.208475
ENSG00000165732	6.56763	6.04464	5.93093	6.80226	6.9144	5.95018	6.17461	5.29793	8.07708	8.36072	6.26054	5.97506	DDX21	10	-0.476282	0.201338		ENSG00000205403	2.37993	0	0	0	0	0	0	0	2.61639	0	0.267627	1.70046	0	CFI	4	-1.16074	0.208475
ENSG00000173674	6.41602	4.99288	5.65588	6.6996	6.23131	6.12952	6.07861	5.84197	7.19768	7.27777	5.35963	5.3187	EIF1AX	X	-0.452837	0.201338		ENSG00000197956	0	7.74526	2.26179	2.53993	4.38807	1.20677	2.97597	1.95587	4.34966	3.76391	2.55872	2.95422	3.64408	S100A6	1	1.55106	0.218573
ENSG00000125144	0	5.72816	0	0	3.59296	0.983424	0.708525	0	1.4131	0	0	0	MT1G	16	0.436564	0.202375		ENSG00000054654	0	4.29667	0.707208	0	2.29933	0	0.9445	0.622843	1.94531	2.22359	0	1.70046	3.03364	SYNE2	14	1.41063	0.228972
ENSG00000205336	10.704	10.3369	10.4075	11.3223	9.66227	10.425	11.0135	10.0534	11.234	11.4198	10.1998	10.4292	ADGRG1	16	-0.38434	0.214538		ENSG00000267510	0	0	0	2.15047	0	1.79537	0	0	3.33968	0	0	0	0	AC011451.1	19	-1.21425	0.228972
ENSG00000167191	1.83079	0	0	0	0	0	1.31013	0	1.19756	1.87114	0	0	GPRC5B	16	-0.517468	0.215743		ENSG00000240233	0	0	0	2.15047	0	0	0.338166	0	3.87634	0	1.78489	1.08748	0	RN7SL587P	14	-1.43489	0.234259
ENSG00000197355	4.86445	4.78708	6.78694	4.7699	6.01715	5.09174	5.27935	5.63494	4.49953	4.20698	6.69172	6.36384	UAP1L1	9	0.494353	0.219404		ENSG00000015592	0	0	0	0	0	0.788085	0	0	3.07264	0	0.688386	1.08748	0	STMN4	8	-0.939431	0.243486
ENSG00000010278	2.11253	4.52817	5.45769	5.32404	7.05825	6.08867	4.75486	5.95328	2.05011	3.9477	3.84328	6.45392	CD9	12	0.828472	0.223933		ENSG00000072110	2.65804	9.07332	3.80417	2.70123	4.4965	1.73366	4.58382	3.3217	4.73665	4.42292	0.267627	4.86421	4.74843	ACTN1	14	2.09465	0.243486
ENSG00000116991	7.80074	6.22458	7.04008	7.5538	6.57752	7.12802	6.49845	6.45366	7.62654	7.85963	5.98446	6.36384	SIPA1L2	1	-0.387062	0.223933		ENSG00000076826	0.734628	0	0	0	0	0.195796	0	0	2.14452	0	0.493292	1.08748	0	CAMSAP3	19	-0.775951	0.243486
ENSG00000119508	0	5.50619	0	1.67365	8.26623	1.22872	0	0	0.79838	1.87114	0	0	NR4A3	9	0.530995	0.223933		ENSG00000114861	4.46111	6.33536	6.09876	4.64835	6.75768	4.28246	4.26501	4.98161	5.70933	6.04486	4.72674	4.24795	5.90563	FOXP1	3	1.09052	0.243486
ENSG00000130021	4.33484	3.74389	2.35563	4.7108	3.4611	3.77642	5.23145	3.8499	4.53446	5.00626	3.30772	3.29914	PUDP	X	-0.568519	0.223933		ENSG00000188372	2.11098	2.08542	2.90392	0.426502	2.47923	1.45642	1.96556	2.20144	0	4.31304	2.02055	0	3.94274	ZP3	7	1.83921	0.243486
ENSG00000163297	0	3.19601	0	0	1.4629	0	0	0	0	0	3.30772	1.46919	ANTXR2	4	0.561656	0.223933		ENSG00000223374	0.734628	0	0	0	0	0.661225	0	0	2.74468	0	0	1.70046	0	AC005104.1	2	-0.973498	0.243486
ENSG00000166147	0	1.63999	0	0	0	1.06991	0	0	0	0	4.79213	4.22393	FBN1	15	0.697974	0.223933		ENSG00000110090	5.75802	4.55075	4.44089	7.74555	3.63691	4.98505	4.55978	4.19196	4.96452	4.15215	5.53137	3.96581	4.89505	CPT1A	11	-1.14493	0.243772
ENSG00000166507	2.67137	0	0	2.61128	0	1.56282	1.98524	2.02404	1.50988	4.29334	0	1.46919	NDST2	10	-0.788305	0.223933		ENSG00000123689	0	8.52823	0	2.25812	0	0	4.95944	0	3.41874	2.22359	0	5.41365	4.49609	G0S2	1	1.03835	0.243772
ENSG00000177663	9.08453	7.48706	8.32397	9.30161	7.9428	8.43487	8.92953	8.11997	9.39342	8.87063	8.46201	8.87014	IL17RA	22	-0.367309	0.223933		ENSG00000136826	4.11918	3.31048	1.94369	5.65912	1.71721	2.49861	4.06323	0.925881	3.33968	0	3.58576	5.07149	3.46783	KLF4	9	-1.84159	0.243772
ENSG00000178038	0	2.68769	0	0	0.909436	1.92953	0	2.154	0	0	0	0	ALS2CL	3	0.457182	0.223933		ENSG00000139178	6.76826	4.85021	5.44967	6.11791	5.55725	5.57028	4.21458	5.69853	6.77275	5.2165	6.41934	5.69002	5.20725	C1RL	12	-1.05252	0.243772
ENSG00000185829	0	2.30185	3.38032	0.448936	0	0.891426	0	2.83479	0.636321	0	4.23297	2.18184	ARL17A	17	0.851419	0.223933		ENSG00000156414	0	2.33771	0	0	0	0	1.29444	1.48527	0	2.3771	0	0	0	TDRD9	14	1.07064	0.243772
ENSG00000200087	0	1.32877	2.35563	0	1.15681	0.983424	0	0	0	0	3.30772	0	SNORA73B	1	0.543593	0.223933		ENSG00000164237	1.87022	2.90458	2.11149	0	2.91402	2.57098	2.05997	3.53831	0	3.76391	1.50306	1.70046	4.29944	CMBL	5	1.81041	0.243772
ENSG00000236963	3.45595	3.41631	6.17365	4.86332	4.57508	5.50266	4.05675	6.12953	4.29745	3.10348	7.02325	5.70849	LINC01141	1	0.645311	0.223933		ENSG00000262039	0	0	1.68448	0	2.63917	0.522125	0.338166	1.73967	0	2.3771	0	0	0	AC091180.6	17	1.16706	0.243772
ENSG00000067057	3.07317	7.16714	5.47687	5.03377	6.31962	5.50266	5.31808	5.47003	6.24837	4.34816	6.26054	4.95732	PFKP	10	0.447857	0.225479		ENSG00000099256	2.31725	1.66114	3.78775	2.15047	4.00319	2.60584	3.48152	4.11912	2.86248	3.70712	2.78889	1.08748	4.29944	PRTFDC1	10	1.27783	0.248844
ENSG00000224796	1.01644	0	0	0	0	0	1.53725	0	0.94406	2.56966	0	0	RPL32P1	6	-0.505617	0.227725		ENSG00000129450	6.94451	5.74725	5.70282	6.91119	5.23297	5.61375	7.15834	5.68849	8.41787	5.08894	7.83586	7.8345	7.59737	SIGLEC9	19	-1.22873	0.248844
ENSG00000281181	0.595945	1.14373	1.12209	1.82994	1.03842	0.166258	0.708525	1.8812	1.07637	0	7.62091	3.92118	FP236383.5	21	0.654684	0.227883		ENSG00000141232	5.23801	6.35455	6.12515	5.59896	5.74481	5.69291	5.27207	5.88582	3.98425	6.41655	5.03549	4.48384	6.15885	TOB1	17	0.988394	0.248844
ENSG00000113140	0	0.682353	0	0	1.55203	0.793159	1.82234	0	0	0	7.07179	6.59257	SPARC	5	0.841704	0.231358		ENSG00000142102	5.52132	4.48261	6.23828	7.95403	6.74894	6.90045	5.5412	5.54572	6.42569	5.25663	6.92435	7.87654	6.58333	PGGHG	11	-1.16277	0.248844
ENSG00000198355	5.84591	5.04667	3.67427	5.04976	5.35935	3.80191	5.5243	3.68767	5.87868	6.17017	0	2.18184	PIM3	22	-0.95861	0.231358		ENSG00000143344	5.66669	4.08318	5.46008	6.66448	5.01695	5.65179	5.2572	6.23854	6.72689	5.59074	7.11248	7.89029	5.26233	RGL1	1	-1.34605	0.248844
ENSG00000276097	0	3.09752	0	0	0.767781	0	0	1.72264	0	0	0	2.65672	AC006538.3	19	0.490754	0.242321		ENSG00000185338	0	0	0	1.61534	0	1.79537	0.48153	0	3.56493	0	0.267627	1.70046	0	SOCS1	16	-1.42183	0.248844
ENSG00000169116	2.11253	3.19601	1.74556	0	3.52854	3.27385	2.26448	4.46513	0.636321	0	0	5.80293	PARM1	4	0.892461	0.242723		ENSG00000235162	5.70392	6.41064	6.82393	4.64835	6.5719	6.70325	6.13896	6.77507	6.08147	6.79593	5.35579	5.11896	6.21577	C12orf75	12	0.931213	0.248844
ENSG00000179766	0	1.49276	3.20733	0	2.60744	0.450414	0.508688	2.27322	0.94406	0.464402	4.79213	0	ATP8B5P	9	0.722576	0.242723		ENSG00000279863	0	0	1.07527	0	0	0	0.731507	1.48527	0	2.22359	0	0	0	AC069547.1	10	0.787948	0.248844
ENSG00000044574	9.96303	9.96281	8.97055	10.0141	9.74227	9.55962	9.43858	9.11239	12.6665	11.1125	8.88511	8.67169	HSPA5	9	-0.569539	0.245		ENSG00000139572	6.63967	5.21818	4.91933	6.75914	5.04579	5.2614	6.77912	4.54326	7.51046	4.94901	7.46847	5.8106	6.27054	GPR84	12	-1.18564	0.250259
ENSG00000225606	2.41885	0	0	3.287	0	0	0	0	0.79838	0	0	0	AC005281.1	7	-0.542019	0.245		ENSG00000138463	4.83005	4.94189	5.42863	3.54388	5.29434	4.77133	4.00508	5.93757	0	6.05627	5.12247	2.72794	5.68148	SLC49A4	3	1.83576	0.250366
ENSG00000112796	0	3.37486	0	0	0.909436	0	0	1.34119	0	0	3.30772	0	ENPP5	6	0.531739	0.250836		ENSG00000267265	0	0	0	3.26293	0	0.904686	1.21459	0	3.9313	0	1.15248	2.1293	1.28555	AC011476.3	19	-1.53962	0.250366
ENSG00000230910	0	1.49276	3.86108	0	1.03842	0.793159	0.88402	3.05043	0	0	0	3.53754	AL391807.1	6	0.746176	0.251513		ENSG00000238105	4.85233	0.856785	2.39789	2.45197	2.71294	3.40511	2.23207	2.50568	5.37459	3.45456	3.68054	2.45945	1.95438	GOLGA2P5	12	-1.40195	0.255786
ENSG00000213373	0	0	2.78307	0	0.767781	1.06991	0	0	0	0	0	3.92118	LINC00671	17	0.508448	0.253735		ENSG00000138018	3.45411	2.90458	3.85236	4.95073	4.14321	4.09884	4.80443	3.3217	4.93793	2.3771	5.49922	5.75157	3.80113	SELENOI	2	-1.18142	0.267698
ENSG00000110090	5.89012	5.71161	3.29641	7.97601	4.42978	4.55302	4.05675	4.69605	5.82326	6.20029	4.79213	5.11289	CPT1A	11	-0.555542	0.254492		ENSG00000165071	3.1999	7.13711	3.6672	3.54388	5.11546	4.06164	2.90143	4.53208	3.41874	4.27447	3.53593	1.70046	4.49609	TMEM71	8	1.34569	0.272165
ENSG00000124224	3.96131	4.11507	3.20733	4.06147	4.30713	3.42915	2.95682	3.1157	2.82741	4.01701	10.2052	4.3544	PPP4R1L	20	0.463116	0.254492		ENSG00000126012	7.03737	5.94379	6.2975	7.36095	6.96439	7.66255	6.82017	6.44931	7.42687	6.67528	7.31257	7.38804	5.68148	KDM5C	X	-0.960165	0.273743
ENSG00000107679	4.11826	4.50914	4.95438	3.89446	4.52091	4.42762	4.14558	5.01965	3.72202	3.58648	5.98446	5.93391	PLEKHA1	10	0.481938	0.259723		ENSG00000196305	6.24847	5.71791	5.75445	7.61241	5.93408	6.05649	7.07317	6.01589	7.15977	5.51004	8.37599	7.46355	4.29944	IARS1	9	-1.39492	0.273743
ENSG00000134245	3.78519	2.9359	5.43825	3.17484	3.29029	4.09786	3.86078	5.44485	2.97032	2.56966	5.98446	6.01506	WNT2B	1	0.613188	0.259723		ENSG00000156298	5.00928	1.23368	2.70832	2.45197	2.2002	5.88966	1.21459	4.85276	2.97138	2.64239	4.09612	1.70046	0	TSPAN7	X	-1.56477	0.273839
ENSG00000144115	0.595945	2.99181	4.78	3.62247	3.87791	2.43221	0.508688	3.92465	3.1311	2.56966	3.30772	5.2533	THNSL2	2	0.712416	0.259723		ENSG00000136010	1.78012	2.79646	0.707208	3.41023	3.09047	1.37791	4.4332	1.05645	5.16127	0	5.82387	5.89484	2.40959	ALDH1L2	12	-1.83756	0.279568
ENSG00000281357	0	0	2.35563	0	2.05725	0.450414	0	0	0	0	2.44652	1.46919	ARRDC3-AS1	5	0.52256	0.259723		ENSG00000160408	0	0	0	0	1.85394	0	1.37011	1.05645	0	2.22359	0	0	0	ST6GALNAC6	9	0.929156	0.284276
ENSG00000011523	4.96238	6.18915	5.58692	4.96799	5.16113	5.74863	5.03151	5.8894	4.64514	4.23634	5.35963	6.3945	CEP68	2	0.41361	0.264418		ENSG00000112299	3.83586	8.58418	3.41248	3.09885	4.4541	2.67314	2.71086	3.53831	2.97138	3.97105	2.7457	1.70046	3.80113	VNN1	6	1.51559	0.284774
ENSG00000117643	6.29437	4.16456	5.45769	5.41325	4.10106	5.702	5.42132	5.41922	5.62685	5.99227	3.84328	4.87276	MAN1C1	1	-0.398019	0.266333		ENSG00000164070	0	4.01245	0.840606	0	0	0	0.731507	0	0	0	0	1.08748	2.40959	HSPA4L	4	0.960775	0.284774
ENSG00000135678	7.83991	6.98284	6.84716	8.41452	7.13237	6.67434	7.41026	6.53941	6.89577	8.13377	7.16423	6.7667	CPM	12	-0.361005	0.266333		ENSG00000101670	5.52825	3.18745	8.14627	3.94924	8.23388	5.94857	5.2472	7.10618	5.48891	6.18662	2.09127	3.14977	3.46783	LIPG	18	1.58001	0.284786
ENSG00000150773	0	0	3.01074	0	1.15681	0	0	2.38333	0	0	0	2.65672	PIH1D2	11	0.548071	0.266333		ENSG00000188389	0	1.39067	0	0	0	0	4.82474	0	0	0	0	3.858	1.28555	PDCD1	2	0.428564	0.284786
ENSG00000186310	0	2.11309	0	0	2.11689	0.793159	0	1.10447	0	0	0	0	NAP1L3	X	0.364739	0.266333		ENSG00000205133	4.25916	6.29619	5.0965	4.79856	5.1557	4.29319	5.05425	4.91432	3.75972	5.78161	5.15585	4.62208	6.06902	TRIQK	8	0.99966	0.291535
ENSG00000221866	0	0	0	1.97095	0	0	0	0	1.30935	3.87488	0	0	PLXNA4	7	-0.596265	0.266333		ENSG00000284633	0	0	2.77651	0	2.2002	0	1.13005	1.57515	0	2.86639	1.01374	1.08748	3.64408	AL031590.1	22	1.67728	0.291535
ENSG00000058335	0	0	3.01074	0	1.4629	0.687706	0	2.02404	0	0	0	0	RASGRF1	15	0.427701	0.268817		ENSG00000125810	9.28699	8.16768	6.7975	7.29927	6.4798	7.26462	7.00211	6.52739	8.30013	5.60636	9.23187	9.03379	7.19192	CD93	20	-1.5781	0.293214
ENSG00000105613	0	1.49276	3.01074	0	0.909436	1.30201	0	0	0	0	0	0	MAST1	19	0.399699	0.268817		ENSG00000163938	5.25483	3.80488	5.22408	6.20793	5.25783	5.01779	5.57357	5.05374	5.75575	4.45776	6.95312	6.4717	5.26233	GNL3	3	-0.995779	0.293214
ENSG00000112242	5.15071	4.61973	5.18185	6.06762	5.01203	4.46001	5.38529	3.88776	5.75085	5.75927	2.44652	4.68713	E2F3	6	-0.539536	0.268817		ENSG00000267274	0	1.77947	0	0	2.29933	0	0	1.57515	0	0	0	0	2.7551	AC008770.3	19	1.20129	0.293214
ENSG00000140090	1.34164	3.1476	3.20733	0	3.06657	3.4615	2.65178	4.33414	2.05011	0	4.79213	3.92118	SLC24A4	14	1.03985	0.268817		ENSG00000213025	1.78012	0.345206	0.707208	2.03413	0	0.195796	0.9445	0	2.86248	1.03473	2.7457	2.72794	0	COX20P1	10	-1.6246	0.294791
ENSG00000150337	7.97362	7.037	6.83976	7.65656	7.54439	7.34624	8.22012	6.62035	8.48979	7.68428	4.53947	6.3945	FCGR1A	1	-0.57812	0.268817		ENSG00000185527	0	2.17451	0.962707	1.76884	2.47923	0.368168	2.58948	1.48527	0	3.14819	0.860213	1.70046	3.26701	PDE6G	17	1.51797	0.296853
ENSG00000187650	1.72316	2.00855	5.72169	3.17484	2.4307	3.4127	3.68225	4.33414	2.11309	2.47429	5.98446	5.65885	VMAC	19	0.661691	0.268817		ENSG00000215866	2.31725	1.77947	3.53565	1.61534	4.22113	5.19997	2.19093	3.87555	0	4.89918	1.8678	0	3.26701	LINC01356	1	1.56217	0.296853
ENSG00000188060	0.328528	5.03341	2.51261	2.0994	5.2167	2.10363	1.53725	2.154	0	1.53542	0	0	RAB42	1	0.554734	0.268817		ENSG00000106263	6.70845	4.55075	6.32052	6.90706	5.97963	6.61401	6.04397	6.28589	6.62221	6.19697	7.11461	6.90992	5.7979	EIF3B	7	-0.930475	0.298358
ENSG00000198947	0	3.89815	4.02646	0	2.56524	3.25551	2.49833	1.8812	1.07637	1.53542	4.53947	3.0134	DMD	X	0.953885	0.268817		ENSG00000161509	1.78012	0	0.560208	2.70123	0	1.29488	0	0	0	0	1.3954	1.08748	0	GRIN2C	17	-1.29649	0.300911
ENSG00000231609	0.82146	1.49276	1.97877	1.67365	0.610688	0.793159	1.42815	1.34119	2.23135	1.87114	7.86079	4.22393	AC007098.1	2	0.42055	0.268817		ENSG00000149428	7.58164	6.34977	6.68225	7.62	6.31782	7.29699	7.27119	7.37688	7.12483	5.59074	8.09656	9.08848	6.27054	HYOU1	11	-1.2501	0.302636
ENSG00000239697	6.08206	5.34382	5.39855	6.32575	5.4257	6.05726	6.46433	5.87061	6.37261	6.56098	5.35963	4.68713	TNFSF12	17	-0.380078	0.268817		ENSG00000280063	2.60654	0	2.11149	2.84629	0	0.368168	1.21459	0	5.01628	0	2.22308	1.70046	1.28555	AC012676.5	16	-1.80133	0.308547
ENSG00000274929	0	0	3.01074	0	0.767781	0.983424	0	0	0	0	0	3.29914	AL157813.1	13	0.479826	0.268817		ENSG00000121769	1.47019	1.05751	2.63675	2.77558	3.67433	1.60169	3.8015	3.3217	0	5.08894	1.50306	2.1293	3.03364	FABP3	1	1.65065	0.313285
ENSG00000283064	0	2.61834	0	0	1.03842	1.22872	0	0	0	0	4.23297	0	AL353759.1	6	0.542765	0.268817		ENSG00000164850	3.45411	1.23368	1.17969	1.44353	0	1.01256	0.611926	0	4.26661	0	1.69692	1.08748	0	GPER1	7	-1.72802	0.313285
ENSG00000137462	8.76309	8.53805	7.99521	9.24545	8.86792	7.55648	8.51589	8.09389	9.5066	10.0323	8.6008	7.96798	TLR2	4	-0.408831	0.26909		ENSG00000107562	7.58664	4.35501	8.36413	5.96742	8.12998	8.25032	4.11913	8.75016	3.25604	7.71576	5.6356	4.06611	8.02122	CXCL12	10	1.27137	0.313911
ENSG00000147050	5.08701	3.4958	3.97341	5.58764	4.07121	4.51499	4.81026	4.33414	5.02674	5.10507	0	4.78293	KDM6A	X	-0.636364	0.26909		ENSG00000204634	6.92362	6.19867	2.59959	5.75413	4.72764	3.36496	5.7574	2.55069	7.3073	2.64239	7.27319	7.3977	6.27054	TBC1D8	2	-1.9444	0.313911
ENSG00000196405	7.27328	7.53254	8.46995	7.92708	8.00824	7.93905	7.45613	8.67032	7.15529	7.49073	8.46201	9.34058	EVL	14	0.368999	0.26909		ENSG00000205336	10.6329	8.01624	10.4523	11.042	10.2283	11.0358	9.62814	10.4808	11.4939	9.93043	10.9414	10.2506	9.79922	ADGRG1	16	-1.10867	0.313911
ENSG00000236469	0	1.63999	0	0	1.79047	0.573933	0	0	0	0	0	3.0134	AC007881.2	2	0.417726	0.269652		ENSG00000018280	8.59614	9.62293	6.81585	10.5626	7.47965	7.1047	10.8744	6.13521	10.6607	7.21282	10.6298	11.8944	9.74224	SLC11A1	2	-1.63905	0.319063
ENSG00000180611	0	4.9227	2.78307	2.92041	5.67918	2.18338	2.55132	3.29546	3.32978	3.63138	2.44652	3.92118	MB21D2	3	0.465801	0.270036		ENSG00000059728	3.67017	11.1292	3.53565	3.36278	3.47671	2.57098	5.22699	3.87555	5.39428	4.19409	3.93243	5.16493	5.14999	MXD1	2	1.21096	0.319063
ENSG00000180871	2.11253	7.44261	3.20733	2.61128	3.12584	2.97087	3.20848	4.30645	1.98426	3.16586	0	3.92118	CXCR2	2	0.396364	0.271062		ENSG00000090238	5.68542	8.65845	7.01951	6.43711	7.53663	7.29699	5.1752	7.07956	6.28508	7.44328	5.50571	3.61473	7.46275	YPEL3	16	1.39231	0.319063
ENSG00000269652	0	0	1.97877	0	0.233474	0.983424	0	2.67075	0	0	0	2.18184	AC011510.1	19	0.479063	0.271062		ENSG00000109756	5.74021	5.13183	5.83261	6.60964	6.24508	6.18021	6.38451	5.64764	7.44114	6.22757	7.37944	7.50881	5.31539	RAPGEF2	4	-0.983532	0.319063
ENSG00000083099	5.35382	4.08967	4.47114	5.24292	4.13029	4.7161	4.77727	4.06345	5.29465	5.39275	4.79213	3.53754	LYRM2	6	-0.397955	0.273454		ENSG00000121966	2.60654	11.8699	6.39291	7.35793	6.89872	5.15947	10.7178	5.8902	5.37459	6.27719	7.51101	9.16964	8.99424	CXCR4	2	1.95217	0.319063
ENSG00000139112	4.29781	6.49508	5.10994	5.62013	6.79624	5.24829	4.64945	5.22586	4.76764	4.98911	5.98446	5.55413	GABARAPL1	12	0.378584	0.286839		ENSG00000130005	5.55567	4.97946	4.73455	2.70123	5.11546	4.74811	3.86826	5.34955	0	5.75384	2.9112	3.32195	5.64049	GAMT	19	1.85673	0.319063
ENSG00000168528	0	2.00855	0	0	2.22925	1.1515	0	0	0	0	2.44652	0	SERINC2	1	0.466418	0.286839		ENSG00000136156	11.4817	11.3009	12.1756	11.4967	11.9322	12.2291	10.984	12.4661	10.6581	12.254	10.8708	9.50732	12.3415	ITM2B	13	0.881406	0.319063
ENSG00000139546	3.96131	3.37486	4.61662	2.52242	4.45311	3.61321	3.24109	5.18082	3.57318	3.39144	5.87929	5.60744	TARBP2	12	0.55715	0.294763		ENSG00000136869	7.76603	8.10107	8.47281	7.11466	8.1028	8.41358	7.05035	8.30024	6.47276	7.98723	7.46348	4.68652	7.48607	TLR4	9	0.942478	0.319063
ENSG00000197555	4.33484	6.70616	5.5145	3.33997	6.30367	4.48383	4.0007	3.96063	5.15946	4.23634	6.08247	4.87276	SIPA1L1	14	0.501438	0.294763		ENSG00000138772	0	7.2567	1.27706	1.24847	1.85394	0	0.48153	0	3.33968	0	0	2.72794	1.28555	ANXA3	4	0.517048	0.319063
ENSG00000224195	0	0	3.20733	0	1.03842	1.06991	0	0	0	0	0	2.18184	AC022400.1	10	0.446279	0.299507		ENSG00000148840	5.344	2.17451	5.27211	6.44852	4.86343	5.45549	5.52473	5.02213	6.95619	5.17522	6.02692	6.27615	5.20725	PPRC1	10	-1.33606	0.319063
ENSG00000071051	7.49604	6.86803	5.90283	7.431	7.5225	6.94706	7.91617	5.90794	8.25342	7.5149	6.34195	6.61877	NCK2	2	-0.473038	0.310212		ENSG00000149418	7.33897	4.94189	2.90392	6.55263	5.22037	4.03631	3.93207	3.34744	6.80989	3.45456	5.33409	5.75157	6.18759	ST14	11	-1.6866	0.319063
ENSG00000142303	5.72556	6.59774	8.40383	6.52761	6.45288	6.66047	6.74012	7.67656	4.83457	6.70447	7.8329	7.67522	ADAMTS10	19	0.509187	0.310212		ENSG00000155530	0	0	0	0	0	0.661225	0	0	0.650985	0	1.15248	1.70046	0	LRGUK	7	-0.694191	0.319063
ENSG00000100767	1.72316	1.89585	3.38032	2.21733	1.99504	2.25896	1.73342	4.38797	0.94406	0	4.23297	4.78293	PAPLN	14	0.813623	0.324461		ENSG00000163347	1.07493	0	2.44055	0	0	2.94231	1.81123	4.84374	0	2.64239	0	0	1.28555	CLDN1	3	1.19096	0.319063
ENSG00000102886	2.83543	2.9359	5.20505	3.57906	2.6883	3.05808	2.91699	4.60807	2.75026	2.56966	5.64273	5.65885	GDPD3	16	0.552679	0.324461		ENSG00000175309	6.37696	4.72308	6.20465	7.23813	6.55194	6.22014	6.05834	5.81379	6.75762	5.86185	7.45513	7.14596	6.6048	PHYKPL	5	-0.891594	0.319063
ENSG00000107742	0	1.89585	0	0	1.15681	0.573933	0	2.48564	0	0	0	0	SPOCK2	10	0.363823	0.324461		ENSG00000177169	3.53897	5.24928	5.48066	3.21028	5.52689	5.15359	3.61192	4.95674	2.74468	4.19409	3.02395	3.96581	4.89505	ULK1	12	1.23873	0.319063
ENSG00000147509	2.02459	0	0	0	0	0	1.42815	0	0	2.1433	0	0	RGS20	8	-0.466337	0.324461		ENSG00000179855	4.96907	3.71863	4.57138	6.31153	2.63917	5.59652	3.82858	3.0354	4.38946	4.45776	5.08831	3.61473	3.26701	GIPC3	19	-1.34952	0.319063
ENSG00000160957	0	1.77358	4.07762	0	2.83758	2.06203	1.63867	2.154	1.68591	0	4.53947	1.46919	RECQL4	8	0.848754	0.324461		ENSG00000229122	0	1.39067	1.27706	0	1.85394	0	0	0	0	1.85671	0	0	0	AGBL5-IT1	2	0.911197	0.319063
ENSG00000172339	3.27722	0	0	2.52242	1.03842	2.64436	2.1316	1.72264	2.86448	3.44273	0	0	ALG14	1	-0.864786	0.324461		ENSG00000285596	0	0	0	2.9137	0	0.788085	0	0	0	0	0.860213	0	0	AC017116.2	7	-0.760332	0.319063
ENSG00000175155	4.42348	6.00443	5.41854	5.22895	5.0885	5.56354	5.1479	5.37991	3.30302	3.71719	7.11875	5.75648	YPEL2	17	0.582227	0.324461		ENSG00000170312	0	0.856785	0.962707	0	0	0	0.84193	0	0	0	0	0	3.26701	CDK1	10	0.846918	0.324613
ENSG00000231794	0	0	0	0	1.15681	1.78362	0	0.82114	0	0	2.44652	2.18184	AC009542.1	7	0.499401	0.324461		ENSG00000167202	6.01661	4.99177	6.39291	6.79534	6.00188	6.57715	6.00296	6.06326	7.51945	5.83559	6.65351	6.94985	5.93982	TBC1D2B	15	-0.862243	0.326434
ENSG00000267751	0	1.49276	3.01074	0.448936	0.909436	1.1515	0	2.38333	0	0	0	0	AC009005.1	19	0.495193	0.324461		ENSG00000253559	0	0	0	0	1.20629	0	0.338166	0.925881	0	2.22359	0	0	0	OSGEPL1-AS1	2	0.670561	0.326434
ENSG00000068724	6.50807	7.79859	7.83345	7.15985	7.40031	7.23366	7.25121	7.59594	6.90692	6.97655	7.74583	8.30296	TTC7A	2	0.308756	0.325485		ENSG00000142546	5.02897	5.21818	5.91054	5.15951	6.08063	6.11817	5.57756	5.62678	4.64097	6.46873	4.92367	4.68652	6.09959	NOSIP	19	0.761603	0.339146
ENSG00000132510	3.27722	6.16504	5.22787	4.89906	6.49844	4.85044	3.60917	5.13433	5.53784	5.19755	4.53947	5.11289	KDM6B	17	0.357102	0.325485		ENSG00000198585	6.1074	5.26964	5.57941	6.26066	5.80509	5.4459	5.42182	4.95674	6.99541	5.27628	7.185	5.97444	6.24342	NUDT16	3	-0.820651	0.341223
ENSG00000134061	7.83184	6.4308	6.18536	6.65326	6.76162	6.9442	7.2868	6.98153	7.53319	7.43483	6.41902	5.38125	CD180	5	-0.376911	0.325485		ENSG00000100427	6.19717	2.33771	2.44055	2.70123	0	5.3668	4.26501	2.97064	5.61177	2.96657	2.60778	4.62208	2.40959	MLC1	22	-2.03351	0.346187
ENSG00000134815	3.38709	5.64343	5.98553	5.28405	5.72302	4.74267	5.22331	4.8574	5.77052	4.50115	6.41902	6.09189	DHX34	19	0.335143	0.325485		ENSG00000112137	3.36395	6.41978	4.99283	3.36278	4.70973	4.68429	4.97164	4.69129	2.74468	4.62037	3.68054	4.55461	4.40111	PHACTR1	6	1.24059	0.346187
ENSG00000143158	7.15917	7.33054	5.70552	6.73957	7.31535	5.47915	7.08821	5.6125	8.03298	8.19674	5.00706	5.55413	MPC2	1	-0.601137	0.325485		ENSG00000169891	3.79043	5.84548	3.55519	2.77558	4.06084	3.12166	2.82282	3.7653	3.41874	4.52502	2.50792	1.70046	4.49609	REPS2	X	1.26716	0.349496
ENSG00000189431	0	0	0	0	0.909436	3.4615	0	1.72264	0	0	0	1.46919	RASSF10	11	0.450165	0.325485		ENSG00000136732	6.6931	6.82602	7.68412	7.08938	7.31764	6.92309	6.55023	8.05872	6.80254	7.80303	5.77637	6.52554	7.98074	GYPC	2	0.825068	0.351613
ENSG00000245667	1.34164	0	0	2.21733	0	0.793159	2.1316	0	0.79838	1.87114	0	0	AC006064.1	12	-0.649463	0.325485		ENSG00000155393	4.86334	3.88625	4.76003	5.11725	4.67323	4.36619	5.37667	3.85775	5.72497	4.52502	6.50601	6.21191	5.20725	HEATR3	16	-0.852629	0.351613
ENSG00000119772	6.16152	5.94902	7.45237	6.83492	5.68904	6.44074	6.33431	7.66571	5.85124	5.48126	8.98986	8.62074	DNMT3A	2	0.468985	0.338387		ENSG00000165113	2.80234	4.01245	3.02099	2.70123	4.16965	2.91476	2.90143	3.34744	0	3.76391	2.50792	1.08748	3.26701	GKAP1	9	1.49526	0.351613
ENSG00000105639	9.01206	8.32877	7.07826	8.57226	8.41546	5.50654	8.30067	6.32848	9.01793	8.62219	8.18148	6.87936	JAK3	19	-0.608143	0.339144		ENSG00000185262	5.18633	7.4719	5.30711	5.44799	5.97214	4.95832	5.37207	5.36852	5.11454	5.95015	4.61118	4.91889	6.74676	UBALD2	17	0.98741	0.351613
ENSG00000109466	4.95049	5.43739	3.38032	5.62013	5.31547	4.0561	5.07739	3.64409	6.10856	6.72014	3.84328	3.74207	KLHL2	4	-0.621945	0.339144		ENSG00000227825	3.01477	2.25842	2.48198	3.58581	1.97882	3.55537	3.33816	2.79472	4.91084	2.22359	4.06131	4.06611	3.64408	SLC9A7P1	12	-1.19145	0.351613
ENSG00000137801	0	2.38772	0	1.49834	2.80168	0	0	0	0.94406	2.01363	6.69172	5.84792	THBS1	15	0.683965	0.339144		ENSG00000072274	5.02897	6.28122	4.08527	4.99808	4.0323	3.8306	7.11088	3.51579	5.85858	3.30949	6.44319	11.0624	5.41598	TFRC	3	-1.38207	0.354262
ENSG00000141030	6.37215	5.83901	5.18185	6.32575	6.04044	5.69861	6.08761	5.2838	6.43248	7.0528	4.53947	5.44121	COPS3	17	-0.425876	0.339264		ENSG00000159335	5.64771	5.36736	5.70282	5.67863	5.69106	5.90024	6.55429	6.15356	4.82637	6.70459	4.43206	5.02239	6.87599	PTMS	12	0.89872	0.354262
ENSG00000113569	5.28924	3.80759	3.6062	5.42555	4.47607	4.72279	4.62494	4.87635	5.50886	5.37965	3.84328	4.08048	NUP155	5	-0.434927	0.34108		ENSG00000172037	3.8799	5.56977	5.89145	4.668	5.42081	5.60085	5.58948	6.34777	5.04148	5.04379	4.7378	5.11896	6.3233	LAMB2	3	0.899743	0.354262
ENSG00000135473	4.93851	5.12376	7.44265	6.40246	6.06714	5.82832	5.48398	7.42624	5.15199	6.17017	7.65317	7.46023	PAN2	12	0.452116	0.34108		ENSG00000221963	6.73866	5.0635	6.03755	7.51268	6.05249	5.95535	7.13141	5.34955	7.59373	5.90035	8.09763	5.83923	6.18759	APOL6	22	-0.995864	0.354262
ENSG00000159788	6.45017	6.12184	7.26643	6.29254	6.83449	6.6252	6.40798	7.33326	5.78992	6.17776	7.65317	7.76006	RGS12	4	0.358852	0.34108		ENSG00000159461	6.62356	5.52812	6.93439	6.02189	7.26343	6.88456	6.2805	7.37375	4.79708	6.48571	6.03142	4.91889	6.18759	AMFR	16	0.699502	0.356427
ENSG00000172426	2.11253	0	0	0	0	0	0	0	1.19756	2.26227	0	0	RSPH9	6	-0.464363	0.34108		ENSG00000070614	3.30055	3.52894	3.57447	4.68739	3.94314	4.07415	4.79072	3.66653	6.3671	3.06024	4.97132	5.52359	3.03364	NDST1	5	-1.16387	0.357576
ENSG00000279360	0	0	2.90139	0	0	1.22872	0	0	0	0	2.44652	3.0134	AC007546.2	12	0.570835	0.34108		ENSG00000150637	6.17524	3.22964	4.8339	4.74405	4.81399	4.83883	5.30136	5.00606	6.50029	5.08894	6.34532	5.65824	4.19006	CD226	18	-1.07262	0.357576
ENSG00000273448	0	1.32877	0	0	1.15681	0.793159	0	2.58116	0	0	0	0	AC006480.3	7	0.348804	0.344529		ENSG00000166012	5.05802	5.0635	5.53088	6.78637	5.91858	5.4314	6.39813	4.49801	6.51835	5.49334	7.36167	7.22403	6.29716	TAF1D	11	-0.796696	0.357576
ENSG00000165215	0	2.11309	3.45961	0.448936	1.63596	2.49607	1.31013	2.154	0	0	0	3.29914	CLDN3	7	0.755665	0.34482		ENSG00000189241	6.52299	6.24569	7.13765	6.16016	6.82161	6.71328	6.77565	7.09863	5.39428	6.55975	6.31609	5.52359	6.68762	TSPYL1	6	0.655876	0.357576
ENSG00000118523	0	0	0	0	1.36791	0	0	0	0	0	4.79213	4.08048	CCN2	6	0.609555	0.345131		ENSG00000105639	8.63842	7.84362	6.43834	8.84396	7.43946	5.95535	8.64194	5.77638	9.72953	5.42456	8.84554	8.3242	8.42283	JAK3	19	-1.24848	0.360054
ENSG00000152580	5.4498	6.93373	6.63297	5.31083	4.05606	6.04397	4.72057	5.66795	3.48069	4.59482	5.64273	6.36384	IGSF10	3	0.497731	0.345131		ENSG00000101162	0	0	1.68448	0	2.2002	0	0	0	0	1.85671	0	0	1.28555	TUBB1	20	1.00385	0.360158
ENSG00000196391	0	0	3.86108	0	0	0	0	1.72264	0	0	0	3.0134	ZNF774	15	0.511734	0.345131		ENSG00000162545	2.8911	3.00516	4.23819	3.15564	3.47671	3.90248	4.44199	4.22009	2.74468	5.2165	1.15248	2.72794	3.26701	CAMK2N1	1	1.21842	0.360158
ENSG00000245849	2.11253	2.38772	3.45961	2.92041	3.75189	2.97087	3.03331	3.8499	1.76648	1.87114	5.35963	5.1848	RAD51-AS1	15	0.629702	0.345131		ENSG00000250508	1.07493	0	0	0	0	0.661225	0	0	2.61639	0	0	0	0	LINC02701	11	-0.725424	0.360158
ENSG00000267480	0	1.49276	0	0	1.86193	0.573933	0	1.8812	0.453727	0	0	3.0134	AP001542.3	18	0.487381	0.345131		ENSG00000064547	5.793	5.36736	7.0594	3.94924	5.82186	6.151	5.79906	5.67331	5.67754	6.80948	4.77049	4.48384	6.15885	LPAR2	19	0.960957	0.364468
ENSG00000002933	8.50225	7.70133	6.2085	6.64276	6.79624	6.2548	7.519	5.72135	8.3308	7.17157	5.64273	5.84792	TMEM176A	7	-0.551194	0.345376		ENSG00000108846	0	1.39067	4.08527	2.15047	3.47671	0	0.611926	2.83166	0	4.7665	2.55872	1.08748	4.40111	ABCC3	17	2.11444	0.372159
ENSG00000050165	0	1.77358	0	0	0	0	0	2.27322	0	0	3.84328	2.18184	DKK3	11	0.599519	0.345376		ENSG00000110080	1.07493	5.97513	1.17969	0	1.56615	0	1.442	1.65975	2.74468	3.06024	0	1.70046	2.40959	ST3GAL4	11	1.55035	0.372159
ENSG00000103978	5.93302	4.83372	5.18185	6.37734	5.77022	6.0413	6.14906	5.16549	6.27959	6.8205	3.84328	5.80293	TMEM87A	15	-0.449079	0.345376		ENSG00000115594	0	5.03998	0	0	0	0	2.34889	0	0	1.63108	0	2.95422	1.28555	IL1R1	2	0.979845	0.372159
ENSG00000105281	7.82046	7.82576	7.80717	9.43007	7.92518	7.35487	8.68769	7.66025	8.81802	8.84703	8.56733	6.98385	SLC1A5	19	-0.411915	0.345376		ENSG00000118523	1.47019	0	0	0	0	1.60169	0	0	0	0	0	1.70046	0	CCN2	6	-0.795389	0.372159
ENSG00000115271	6.83331	6.99657	3.11238	6.46937	6.23131	5.08657	6.8631	5.39314	7.39272	8.02229	6.08247	5.11289	GCA	2	-0.702249	0.345376		ENSG00000120738	3.45411	3.27063	4.57138	10.135	5.47483	5.25592	8.22826	4.01055	7.73944	2.86639	5.78706	7.05123	5.36656	EGR1	5	-1.74351	0.372159
ENSG00000132740	2.67137	3.80759	6.14994	3.89446	4.10106	4.45198	3.50557	5.05336	4.22801	3.71719	4.23297	4.68713	IGHMBP2	11	0.432188	0.345376		ENSG00000121900	1.58106	3.18745	2.87311	0	1.71721	2.42242	1.442	3.37273	0	0	0	0	1.95438	TMEM54	1	1.41088	0.372159
ENSG00000148814	1.83079	3.09752	4.3925	2.61128	2.97285	3.42915	2.95682	4.96757	2.11309	3.16586	4.53947	4.47404	LRRC27	10	0.602627	0.345376		ENSG00000128965	1.68402	0	0	1.61534	0	0.661225	0.9445	0	2.31952	0	2.65523	0	0	CHAC1	15	-1.3543	0.372159
ENSG00000155957	6.38103	4.68902	4.89856	5.56557	5.56605	5.41864	6.19557	5.3395	5.38035	6.13942	3.30772	4.87276	TMBIM4	12	-0.442528	0.345376		ENSG00000134955	6.27345	4.90331	7.11642	6.08173	7.04872	7.12437	6.41162	7.88288	4.26661	6.93843	5.7328	5.29464	5.93982	SLC37A2	11	0.810285	0.372159
ENSG00000177469	0	0	0	0.448936	1.63596	0.315321	0	0	0	0	4.23297	5.1848	CAVIN1	17	0.639318	0.345376		ENSG00000135069	1.07493	1.88882	0.962707	4.0121	0	1.53088	2.95155	1.48527	4.30873	2.05178	5.13089	4.40941	0	PSAT1	9	-2.07685	0.372159
ENSG00000197380	4.78639	6.62008	3.29641	3.287	5.28329	5.35117	2.74571	5.211	3.59541	2.89834	3.30772	3.92118	DACT3	19	0.521004	0.345376		ENSG00000138433	5.39801	6.76994	5.88374	4.88507	6.16191	5.46976	5.64003	5.85025	5.54285	6.37157	5.96236	4.74822	6.27054	CIR1	2	0.80105	0.372159
ENSG00000197580	3.15828	2.68769	4.9815	3.74536	3.18277	3.23694	3.36466	5.05336	2.71009	3.33827	6.5618	5.84792	BCO2	11	0.518373	0.345376		ENSG00000146281	2.80234	3.05293	3.36897	2.53993	4.84714	2.67314	4.07459	4.16326	2.61639	4.38721	3.65742	3.858	4.40111	PM20D2	6	1.01763	0.372159
ENSG00000250507	0	0	0	0	0.909436	0.166258	0	2.98207	0	0	0	3.29914	AC245884.6	19	0.437911	0.345376		ENSG00000148297	4.55918	3.18745	4.97842	6.07439	5.03145	5.54804	4.77689	4.57628	6.32667	4.3506	4.88439	5.29464	4.5852	MED22	9	-0.949845	0.372159
ENSG00000257093	6.27545	7.13956	7.96835	7.27313	6.51793	7.99262	6.41157	7.62985	6.2658	7.2384	7.86079	8.44152	DENND11	7	0.398842	0.345376		ENSG00000151917	0	0	1.17969	0	1.71721	0	0	0.925881	0	0	0	0	2.40959	BEND6	6	0.890339	0.372159
ENSG00000170458	12.0076	10.9913	10.5777	10.8401	10.771	10.2937	10.8174	10.1051	11.7405	11.3424	10.001	10.1094	CD14	5	-0.392741	0.347604		ENSG00000152766	7.87342	5.44998	3.36897	8.37909	6.81325	2.06965	5.19093	3.53831	7.46462	4.58928	8.29123	4.55461	6.56153	ANKRD22	10	-1.36559	0.372159
ENSG00000106537	0	2.21055	0	0	0	0.573933	0	1.72264	0	0	3.84328	0	TSPAN13	7	0.497049	0.348869		ENSG00000159450	0	1.23368	0.962707	0	2.56141	0	1.81123	0.925881	0	2.22359	0	1.70046	0	TCHH	1	1.10495	0.372159
ENSG00000130592	4.74571	8.08388	4.74877	4.15312	6.20062	6.2548	3.58396	5.22586	6.33348	3.10348	4.79213	5.93391	LSP1	11	0.628115	0.350415		ENSG00000160447	0.734628	1.39067	2.00182	1.02284	2.91402	2.11876	1.13005	2.55069	0	2.51583	0	0	2.7551	PKN3	9	1.5337	0.372159
ENSG00000101162	1.93094	0	0	2.42771	0	0	0	0	0.94406	0	0	0	TUBB1	20	-0.441893	0.351103		ENSG00000160818	5.1236	1.99047	4.60927	5.29208	4.06084	4.60895	5.8528	3.80299	6.10556	4.23484	6.22074	6.14468	4.96313	GPATCH4	1	-1.36627	0.372159
ENSG00000130635	2.41885	3.80759	4.12704	2.77411	2.05725	4.89258	4.32366	5.43209	2.82741	0	5.50812	6.74308	COL5A1	9	0.909888	0.351604		ENSG00000167291	4.78444	3.59498	4.97117	6.48775	5.58699	5.4459	5.62466	4.73094	6.8953	5.13273	6.3417	5.72112	5.46376	TBC1D16	17	-0.931002	0.372159
ENSG00000136960	6.58694	2.9359	2.65417	0	0	3.37922	2.95682	0	5.12932	4.05046	0	2.18184	ENPP2	8	-0.896538	0.351604		ENSG00000170791	6.52299	4.55075	5.12294	5.65912	4.97259	4.65129	5.70722	4.72113	6.83892	5.04379	6.37751	6.33765	6.15885	CHCHD7	8	-0.882113	0.372159
ENSG00000162066	3.07317	1.32877	3.67427	3.39106	3.18277	3.56935	2.19957	3.77106	2.28704	0	7.07179	5.65885	AMDHD2	16	0.769386	0.351604		ENSG00000176533	6.89171	6.64691	7.47173	6.68391	7.74441	7.33125	7.08585	7.40778	6.94288	7.79284	6.79528	5.65824	7.45094	GNG7	19	0.654285	0.372159
ENSG00000162783	5.04292	8.71976	6.06374	6.34531	6.23804	5.57468	5.69295	6.21392	5.82796	4.20698	7.02325	5.60744	IER5	1	0.445134	0.351752		ENSG00000182853	1.58106	5.91822	3.83648	4.4124	4.81399	4.06164	5.74679	3.2955	2.14452	4.89918	2.45528	4.06611	5.09035	VMO1	17	1.6799	0.372159
ENSG00000003402	6.75007	7.10195	7.59089	7.02483	6.38476	7.36453	6.5676	7.53462	6.50178	6.58971	8.51563	8.35064	CFLAR	2	0.359253	0.353883		ENSG00000184916	5.35964	3.91239	4.45136	5.21401	5.51663	5.87545	3.8151	5.0459	6.92945	4.73843	5.26694	4.62208	3.94274	JAG2	14	-1.05566	0.372159
ENSG00000167280	5.27978	5.02003	7.26643	6.24473	6.17279	5.32503	5.71634	7.08293	5.77052	6.19282	8.51563	7.96798	ENGASE	17	0.38482	0.353883		ENSG00000185862	8.55003	10.6961	8.94045	8.42023	9.02793	8.55689	8.07135	9.09689	7.85054	8.92648	8.49242	7.19108	8.88442	EVI2B	17	0.915073	0.372159
ENSG00000167210	0	1.32877	0	0	1.26622	0	0	0	0	0	0	3.53754	LOXHD1	18	0.365031	0.357838		ENSG00000196730	2.44001	2.95574	1.88312	1.44353	3.55904	1.66918	2.19093	1.88734	0	3.38385	0	0	3.64408	DAPK1	9	1.86085	0.372159
ENSG00000114251	6.69416	7.24397	5.79995	7.29006	6.82781	5.95303	7.34985	6.20645	7.82063	8.26066	6.26054	7.15474	WNT5A	3	-0.412798	0.361573		ENSG00000207561	0	0	0	0	0	0	0	0	3.56493	0	1.01374	1.08748	0	MIR635	17	-0.944357	0.372159
ENSG00000165782	5.09782	5.08573	7.12157	5.85662	6.3479	5.91557	5.165	6.57466	5.91006	5.29845	7.16423	6.09189	PIP4P1	14	0.359668	0.364803		ENSG00000226002	0	0	0	0	0	0.661225	0	0	0	0	2.09127	1.70046	0	GTF2IP14	7	-0.742158	0.372159
ENSG00000225138	1.18818	2.38772	5.03426	1.49834	1.99504	0.983424	0.88402	3.1157	2.11309	2.47429	4.53947	3.74207	SLC9A3-AS1	5	0.617654	0.364803		ENSG00000231999	1.78012	1.53223	3.27781	1.61534	2.78313	1.60169	1.96556	1.95587	0	3.52196	1.50306	1.08748	3.26701	LRRC8C-DT	1	1.35018	0.372159
ENSG00000121621	2.34815	0	0	2.92041	0	0.573933	2.55132	0	0	0	0	0	KIF18A	11	-0.617493	0.371448		ENSG00000238035	1.58106	0	0.396511	1.44353	0	0.195796	0.48153	0.44354	1.43868	0	2.7457	2.1293	1.28555	AC138035.1	5	-1.21656	0.372159
ENSG00000140678	9.25846	8.42329	11.0423	10.1068	10.1753	10.2343	9.30659	10.8973	8.65762	8.30983	10.2268	10.9267	ITGAX	16	0.478039	0.371448		ENSG00000246100	0	0	1.53502	0	2.71294	0	1.91593	2.67786	0	0	0	1.08748	1.28555	LINC00900	11	1.26551	0.372159
ENSG00000171819	0	0	2.78307	0	0.909436	0.315321	0	1.8812	0	0	0	0	ANGPTL7	1	0.350537	0.371448		ENSG00000116990	4.19087	1.99047	4.40902	1.76884	5.10179	5.42653	0.731507	4.87062	0	3.30949	1.60325	0	2.7551	MYCL	1	1.1448	0.374027
ENSG00000204054	4.74571	6.07731	5.60447	5.3501	5.45489	5.33816	4.05675	5.36657	4.66629	4.32101	5.19409	5.70849	LINC00963	9	0.377867	0.371448		ENSG00000111261	2.18306	7.1509	3.63082	1.44353	3.67433	3.7704	0	3.94462	1.94531	3.38385	2.02055	1.70046	1.28555	MANSC1	12	1.11851	0.376267
ENSG00000227039	2.88621	3.71096	5.15828	4.34673	4.08621	3.52411	4.53572	6.22875	3.52768	3.63138	4.23297	7.13673	ITGB2-AS1	21	0.451143	0.371448		ENSG00000164691	6.51603	6.21452	7.53462	6.58917	7.49541	7.55961	7.58778	7.76846	6.30602	7.66821	6.45664	5.62573	5.83471	TAGAP	6	0.648806	0.376651
ENSG00000274292	0	0	0	0	0.610688	0.687706	0	1.8812	0	0	0	3.29914	AC084018.2	12	0.385639	0.371448		ENSG00000168264	6.91306	6.9884	7.77651	6.37867	7.68149	7.57398	6.40489	7.45885	6.86739	7.84969	6.42961	6.25505	8.06835	IRF2BP2	1	0.724877	0.376651
ENSG00000168679	0	2.87773	3.11238	0	1.55203	0.573933	0	2.27322	2.05011	0	0	2.65672	SLC16A4	1	0.605706	0.372479		ENSG00000179873	0	0	0.707208	0	3.67433	0	0	1.48527	0	0	0	0	0	NLRP11	19	0.838115	0.376651
ENSG00000182742	0	2.21055	0	0	0	0	0	2.02404	0	0	2.44652	2.18184	HOXB4	17	0.527557	0.372479		ENSG00000253570	0	1.39067	0.962707	0	0.72571	0.368168	2.71086	1.28673	0.650985	2.96657	0	1.08748	0	RNF5P1	8	1.08364	0.376651
ENSG00000141753	0	1.14373	0	0.448936	1.4629	0	0	0	1.98426	0	6.08247	3.92118	IGFBP4	17	0.547846	0.375474		ENSG00000260528	1.68402	1.53223	1.53502	1.44353	1.85394	0.661225	0.9445	0	4.13233	0.608207	3.22603	3.74149	1.95438	FAM157C	16	-1.2774	0.376651
ENSG00000147168	2.48624	4.30359	4.02646	0	4.35745	3.23694	1.63867	2.7551	1.84278	0	3.30772	0	IL2RG	X	0.811458	0.376699		ENSG00000279692	0	0	0	1.61534	0	0.368168	0	0	0	0	1.50306	0	0	AC110285.6	17	-0.581094	0.376651
ENSG00000163516	3.78519	5.63467	5.27247	4.69054	4.41798	4.43578	4.19637	5.63494	3.0368	4.11512	3.84328	5.70849	ANKZF1	2	0.428214	0.379698		ENSG00000117139	3.23424	6.77351	5.19322	4.56694	4.94223	4.49267	4.59174	4.59789	3.98425	5.02067	4.25856	4.62208	4.8236	KDM5B	1	0.941575	0.381885
ENSG00000122367	0	2.38772	3.29641	0	0	0.166258	0	0	0	0	0	0	LDB3	10	0.348237	0.380179		ENSG00000119950	2.0351	6.69287	3.49575	1.90757	4.34231	3.91643	3.41162	3.7653	3.25604	4.31304	3.16176	4.33094	5.59829	MXI1	10	1.41572	0.381885
ENSG00000279833	0.82146	2.11309	3.01074	0	2.17417	1.37177	1.04046	3.05043	1.07637	0	0	3.29914	AL031846.2	22	0.64915	0.380537		ENSG00000125144	0.528717	5.71791	1.07527	0.426502	1.39741	0.368168	1.04026	1.28673	0	0	1.01374	1.70046	1.28555	MT1G	16	1.01323	0.381885
ENSG00000100462	5.08701	3.2882	4.78	4.89906	4.49866	4.18763	4.53572	4.22005	5.64295	5.50558	0	4.22393	PRMT5	14	-0.639283	0.381649		ENSG00000162783	4.91717	9.98036	6.17653	6.37269	5.52689	5.97215	6.23316	5.77638	5.59484	6.23763	4.92367	6.25505	8.01322	IER5	1	1.17657	0.381885
ENSG00000103966	7.01258	5.41711	6.21993	7.08425	6.93318	6.40376	7.14533	6.01446	7.67561	6.40163	6.17425	5.84792	EHD4	15	-0.383128	0.381649		ENSG00000165457	8.17574	6.91273	8.6181	6.46546	8.29221	9.0342	6.43823	9.19451	7.45058	8.68869	6.51889	5.48786	9.44474	FOLR2	11	1.03824	0.381885
ENSG00000112137	3.75818	4.36839	4.61662	4.32061	4.04074	4.55302	1.98524	4.89506	2.75026	3.10348	4.79213	4.87276	PHACTR1	6	0.586538	0.381649		ENSG00000171793	3.79043	1.77947	4.15097	4.81628	4.06084	4.18206	4.45073	3.74608	4.57347	1.85671	5.48616	5.92186	4.07169	CTPS1	1	-1.34983	0.381885
ENSG00000138442	5.00895	2.68769	4.68421	4.9166	4.24165	4.56796	4.22926	4.41415	6.00444	5.55303	3.30772	3.53754	WDR12	2	-0.509302	0.381649		ENSG00000186583	0.734628	0.623554	1.07527	0	2.09375	0.368168	0	1.38941	0	2.51583	0	0	0	SPATC1	8	0.91589	0.381885
ENSG00000155438	4.20083	2.46876	3.29641	4.93394	4.83688	4.33461	5.27935	4.87635	5.70559	6.23707	0	3.29914	NIFK	2	-0.820673	0.381649		ENSG00000205622	0.528717	1.53223	0.840606	3.74233	0	0.661225	1.86453	0	3.75972	0	1.69692	2.45945	0	AP001042.1	21	-1.53606	0.381885
ENSG00000105617	1.01644	4.38936	3.45961	4.09267	4.46463	3.55443	2.32659	4.33414	3.70168	3.39144	4.79213	4.3544	LENG1	19	0.536211	0.393439		ENSG00000223336	0	0	0	1.61534	0	0	0	0	0	0	1.01374	2.1293	0	RNU2-6P	13	-0.793062	0.381885
ENSG00000267838	0	0	3.53476	0	0	1.67744	0	1.8812	0	0	0	0	AC245884.8	19	0.422226	0.394416		ENSG00000255274	2.55314	0	3.12926	0	3.94314	3.32367	1.13005	4.48648	0	3.30949	0.860213	1.08748	4.07169	SMIM35	11	1.56308	0.381885
ENSG00000134532	0	0	2.35563	0	0	1.5019	0	1.10447	0	0	0	2.18184	SOX5	12	0.425229	0.39627		ENSG00000286153	1.21905	0	0.560208	3.91675	0	3.16906	2.23207	0.925881	2.61639	1.85671	3.05966	4.48384	3.03364	AP000331.1	21	-1.84767	0.381885
ENSG00000089775	4.11826	6.85678	5.35774	4.95106	5.53905	4.61186	4.62494	5.24056	4.63445	5.16738	5.64273	5.3187	ZBTB25	14	0.337673	0.399392		ENSG00000164128	3.81332	3.42384	5.92564	4.52445	6.83406	5.83193	3.8151	5.22318	3.75972	5.96233	2.87157	2.45945	3.80113	NPY1R	4	1.12116	0.38191
ENSG00000119950	2.93527	6.77549	2.17947	1.82994	4.00961	3.7635	3.14094	3.29546	2.39234	3.28305	3.30772	3.92118	MXI1	10	0.490373	0.399392		ENSG00000092621	0	1.23368	1.61169	2.53993	1.20629	1.11293	2.34889	0	3.25604	0	3.43078	4.74822	3.03364	PHGDH	1	-1.16691	0.384151
ENSG00000168010	5.65409	5.57186	7.79957	7.32661	6.91019	6.16924	6.61504	7.41979	5.38035	6.07586	9.16787	8.3968	ATG16L2	11	0.473963	0.399392		ENSG00000110911	6.47713	5.13183	7.02653	7.63005	6.99428	6.70124	6.75286	6.09779	7.66842	6.15512	7.81773	7.63665	7.11918	SLC11A2	12	-0.853645	0.38742
ENSG00000255585	0.82146	0	0	2.92041	0	0	0	0	1.4131	0	0	0	AL590627.1	9	-0.42958	0.399392		ENSG00000236963	3.76717	2.85153	6.12842	4.76245	5.61612	5.60516	5.487	5.58412	3.41874	5.66717	2.98734	3.61473	4.66912	LINC01141	1	1.11742	0.393906
ENSG00000236229	2.02459	0	0	1.06702	0	0	0.88402	0.468219	0.244628	1.71302	0	0	VEZF1P1	3	-0.46657	0.399884		ENSG00000274441	0	0	0.707208	2.9137	1.20629	0.788085	0	0	3.75972	0	1.3954	3.32195	1.28555	AC008957.2	5	-1.5728	0.393906
ENSG00000108773	5.90867	5.78465	7.90248	7.06077	7.26845	6.16187	6.36052	7.50448	6.88002	6.65096	8.26735	8.49907	KAT2A	17	0.320419	0.401058		ENSG00000149212	7.93081	6.32566	8.4805	6.18083	7.93374	8.44099	6.65036	7.9358	5.7709	7.63814	6.97432	5.20948	7.26116	SESN3	11	0.709548	0.396432
ENSG00000189068	0	2.81712	0	0	1.36791	0.793159	0	0	0	0	0	0	VSTM1	19	0.296321	0.401058		ENSG00000118454	4.73733	3.14399	4.72595	5.45931	4.47546	4.83883	4.30412	4.64015	5.61177	4.55751	5.56281	4.80738	4.19006	ANKRD13C	1	-0.87854	0.39693
ENSG00000142798	2.02459	0	0.667496	0.448936	1.71528	1.06991	0	2.91031	0	0	5.00706	4.22393	HSPG2	1	0.722086	0.404375		ENSG00000180573	5.42799	7.56134	4.77678	2.53993	4.91123	4.84614	6.64085	3.82148	4.42818	6.05627	3.95156	4.55461	7.84299	H2AC6	6	1.65302	0.39693
ENSG00000059728	3.64477	8.29583	3.80146	2.69499	5.2235	3.73731	2.95682	3.59915	3.48069	3.54014	0	4.3544	MXD1	2	0.367101	0.405185		ENSG00000144426	1.58106	1.88882	3.41248	2.25812	1.85394	2.67314	2.42182	1.05645	4.96452	0	3.97044	4.68652	3.26701	NBEAL1	2	-1.36985	0.408587
ENSG00000075303	4.7594	3.67725	3.97341	4.49422	3.23753	4.27214	4.75486	4.41415	4.51127	4.93641	0	1.46919	SLC25A40	7	-0.70208	0.405185		ENSG00000170006	4.84124	8.14168	6.31766	4.99808	5.66341	5.59652	5.4129	6.55802	5.84433	5.02067	4.83373	2.72794	4.5852	TMEM154	4	1.15011	0.408587
ENSG00000112773	3.96131	5.25522	5.20505	4.8813	5.11799	5.3338	4.85309	5.68955	4.29745	4.34816	5.64273	5.3187	TENT5A	6	0.374118	0.405185		ENSG00000171766	9.04854	9.70746	9.48518	7.60223	9.25406	9.35333	7.96632	9.53234	7.89615	9.26574	8.21905	8.29866	9.39323	GATM	15	0.826196	0.408587
ENSG00000125538	7.43765	6.8976	6.51728	8.33358	8.6922	5.96718	6.87354	6.57466	9.3958	8.26245	6.08247	6.33252	IL1B	2	-0.557161	0.405185		ENSG00000127838	6.81438	5.71791	5.511	6.09631	5.75357	5.60946	6.46004	5.84122	7.61906	6.18662	7.66673	7.35868	6.4941	PNKD	2	-0.865847	0.410476
ENSG00000163453	0	0	0	0	1.71528	0.450414	0	0	0.79838	0	5.76586	3.53754	IGFBP7	4	0.616152	0.405185		ENSG00000197119	6.42977	6.75196	7.50226	6.10355	7.97181	6.94197	5.71086	6.53581	6.86032	8.1951	5.36295	5.8673	7.16326	SLC25A29	14	0.857745	0.410476
ENSG00000164163	6.12498	4.70583	5.58692	5.74321	6.00141	5.84067	5.9806	5.19599	6.93987	6.79605	5.35963	5.1848	ABCE1	4	-0.37758	0.405185		ENSG00000249437	5.39801	3.45973	3.85236	4.50273	4.91123	3.73934	4.11913	4.27477	5.72497	3.64801	5.68787	5.41365	4.66912	NAIP	5	-0.944283	0.410476
ENSG00000177688	2.88621	0	0	2.21733	0.909436	1.06991	1.82234	1.10447	1.19756	2.74334	0	0	SUMO4	6	-0.722004	0.405185		ENSG00000205885	2.37993	0	0	0	0	0.661225	0.611926	0	1.71412	0	2.02055	2.45945	1.28555	C1RL-AS1	12	-1.26815	0.410722
ENSG00000159167	0	3.4958	0	0	1.26622	0	0	0	0	0	0	0	STC1	8	0.283454	0.406145		ENSG00000267493	0	1.39067	0.962707	0	0	0	2.23207	0.622843	0	0	0	1.08748	1.95438	CIRBP-AS1	19	0.841992	0.410722
ENSG00000030419	4.63128	4.5655	4.35151	5.55441	4.08621	3.49315	4.8425	3.88776	4.96832	5.70779	4.53947	0	IKZF2	2	-0.658478	0.406232		ENSG00000148288	5.98166	5.03998	6.54482	7.04497	5.40976	6.19173	5.81607	5.95022	7.28637	6.22757	7.07807	6.66002	5.72134	GBGT1	9	-0.891459	0.413071
ENSG00000026508	0	5.68642	0	0	3.18277	4.94501	3.03331	2.27322	0	0	3.84328	4.3544	CD44	11	1.19277	0.406706		ENSG00000164463	4.59925	7.55927	5.82054	4.99808	6.41497	5.76023	5.36284	5.67839	4.93793	5.29567	4.30393	5.59248	6.12952	CREBRF	5	1.00533	0.413071
ENSG00000107968	5.56338	5.45739	5.33689	4.75047	5.29625	3.85158	5.95625	3.77106	6.18749	6.5138	5.00706	4.47404	MAP3K8	10	-0.438432	0.406706		ENSG00000174738	5.16868	4.63164	6.7685	2.3583	5.07406	6.16276	3.59625	5.21621	1.43868	5.42456	2.34384	3.74149	5.26233	NR1D2	3	1.60346	0.413071
ENSG00000117139	4.20083	6.53326	6.26477	4.67	4.81904	4.64745	4.3538	3.8499	3.72202	3.03829	5.35963	4.3544	KDM5B	1	0.467234	0.406706		ENSG00000177575	5.93545	9.21064	5.00709	10.3907	5.28227	2.21223	9.4538	4.47485	9.21997	5.27628	11.1477	12.2537	10.0526	CD163	12	-1.56126	0.413071
ENSG00000152133	6.56763	4.84894	5.03426	5.24292	4.73589	5.16233	5.57635	5.49477	5.93205	6.22979	4.23297	5.97506	GPATCH11	2	-0.35024	0.406706		ENSG00000197006	6.63325	8.35443	7.46916	6.92759	7.51101	6.9939	6.42499	7.12305	6.42569	7.01646	6.22468	5.29464	7.04259	METTL9	16	0.860759	0.413071
ENSG00000167291	4.98585	3.83841	5.00812	6.77367	5.48914	4.97333	5.34834	5.45749	6.59298	6.15488	4.79213	4.58452	TBC1D16	17	-0.455646	0.406706		ENSG00000253276	3.01477	5.46771	4.73455	4.36502	4.81399	4.46445	3.29998	4.4513	2.74468	4.42292	3.31736	2.95422	5.02814	CCDC71L	7	1.12591	0.413071
ENSG00000238140	1.34164	0	0	2.32636	0	0	0	0	1.07637	0	0	0	AC104170.1	1	-0.395363	0.406706		ENSG00000261468	1.78012	0	1.53502	2.77558	0	2.42242	0.338166	0.925881	2.61639	0	2.94977	0	1.28555	AC096921.2	3	-1.5072	0.413071
ENSG00000005884	0	0	0.667496	0	0.767781	0	0	0	0	0	2.44652	3.0134	ITGA3	17	0.410428	0.406851		ENSG00000163464	1.07493	10.7801	0.840606	0	0	0.522125	0.338166	0	0	1.85671	0	1.08748	2.7551	CXCR1	2	1.91982	0.416588
ENSG00000122786	0	1.32877	0	0	0	0	0	0	0	0	4.23297	3.74207	CALD1	7	0.553799	0.406851		ENSG00000119686	5.09586	0	2.84162	3.31372	3.55904	1.60169	4.34219	0.782304	5.61177	2.51583	4.57462	5.16493	3.46783	FLVCR2	14	-1.72584	0.417896
ENSG00000261526	0.82146	2.46876	2.51261	0	1.71528	1.1515	0	2.02404	0	0	0	0	AC012615.1	19	0.519175	0.406851		ENSG00000210144	4.59925	2.25842	3.97351	5.30469	4.06084	4.98505	2.58948	4.11912	4.88323	4.55751	3.95156	3.96581	0	MT-TY	MT	-1.53509	0.417896
ENSG00000280211	0	0	0	0	0.233474	1.06991	0	0	0	0	3.30772	3.29914	AC106886.5	16	0.470848	0.407284		ENSG00000071967	7.05188	6.24054	7.66962	7.06735	7.44759	7.54957	6.70618	7.52942	5.48891	7.56812	6.37397	4.80738	8.35477	CYBRD1	2	0.969618	0.420693
ENSG00000204241	0	1.63999	0	0	0	0.573933	0	0	0	0	3.30772	2.18184	LINC02731	11	0.458541	0.409097		ENSG00000144893	7.478	3.98808	9.3754	6.6248	8.15501	8.36288	5.61692	8.64122	5.98085	8.65531	7.1667	4.40941	7.80639	MED12L	3	0.792178	0.42273
ENSG00000070669	0	0	3.01074	0	2.05725	0.315321	0	0	0.79838	0	0	3.53754	ASNS	7	0.464471	0.413459		ENSG00000148843	4.94853	3.34927	5.418	5.08836	4.70973	5.47919	4.89686	4.54326	5.9142	4.55751	5.55031	6.09806	4.74843	PDCD11	10	-0.909817	0.42273
ENSG00000136859	0	0	0	0	0	3.29195	0	2.02404	0	0	0	2.65672	ANGPTL2	9	0.474566	0.413459		ENSG00000130635	2.8911	3.38704	4.92685	1.76884	4.95749	3.87416	2.05997	4.34032	1.43868	3.45456	2.78889	3.47576	4.74843	COL5A1	9	1.27586	0.4281
ENSG00000143614	5.76001	6.68512	6.96733	6.33882	5.74682	6.65698	5.83327	6.34898	5.66938	5.57618	7.55415	6.71906	GATAD2B	1	0.347006	0.413459		ENSG00000250673	0.288445	0	0	0	0	0.661225	0	0	2.47558	0	0	0	0	REELD1	4	-0.570875	0.4281
ENSG00000145016	5.98054	7.22951	7.21022	7.03289	7.19425	6.86478	6.54165	7.51661	6.16909	6.03467	7.33303	6.71906	RUBCN	3	0.333636	0.413459		ENSG00000127124	6.33802	4.53402	6.32906	6.39055	5.70015	5.59652	5.71812	5.58412	7.59373	5.45936	6.32345	6.12156	4.74843	HIVEP3	1	-0.954936	0.432791
ENSG00000156170	2.19542	2.11309	4.58161	3.62247	2.72709	3.19907	1.90609	4.33414	2.86448	3.39144	5.19409	6.05399	NDUFAF6	8	0.513763	0.413459		ENSG00000085514	7.23471	7.8487	7.45882	7.12537	7.12164	8.19271	6.9037	8.21718	5.74044	7.96923	6.67669	6.07417	7.86984	PILRA	7	0.786334	0.4352
ENSG00000215895	2.72816	1.89585	1.97877	3.53431	2.76487	2.14406	2.26448	2.154	5.24631	4.05046	0	2.18184	HSPA5P1	1	-0.704394	0.413459		ENSG00000133639	7.57161	10.2954	7.93035	7.01075	8.1731	7.7154	8.18046	8.00313	7.00184	8.10456	7.42806	7.99579	7.90488	BTG1	12	0.916363	0.435519
ENSG00000224618	0	1.63999	0	0	0	0.450414	0	0	0	0	3.30772	2.18184	AC096921.1	3	0.451189	0.413459		ENSG00000228196	2.11098	0.345206	1.07527	0	0	1.11293	2.55747	0	3.75972	0	3.7033	3.61473	1.95438	PTPN2P1	1	-1.53613	0.435519
ENSG00000231711	4.58591	2.81712	5.79995	4.12321	4.22819	4.29027	3.70582	6.01446	3.32978	2.56966	6.34195	5.1848	LINC00899	22	0.537894	0.413459		ENSG00000196141	3.67017	3.98808	5.15531	5.51464	5.03145	2.96933	6.06973	6.08637	4.03531	4.42292	5.25158	4.33094	6.76594	SPATS2L	2	1.06464	0.437744
ENSG00000129450	6.75007	7.12401	6.12583	6.70466	7.09208	5.93298	6.66998	5.78292	8.30406	8.20976	5.87929	6.59257	SIGLEC9	19	-0.402634	0.420426		ENSG00000010278	0.914787	4.4293	5.33564	6.26712	5.82186	4.09884	7.85715	6.06326	3.98425	6.14446	3.43078	6.02516	6.09959	CD9	12	1.84431	0.437868
ENSG00000163162	8.13324	8.22178	6.80223	8.62524	7.75026	6.70506	7.78681	7.2265	8.44689	8.92123	7.91501	6.83535	RNF149	2	-0.429916	0.420426		ENSG00000132002	7.11544	12.3727	6.63022	6.65958	6.20089	7.72633	8.78875	6.38242	7.3228	7.21791	6.42961	6.8408	9.32372	DNAJB1	19	1.11519	0.437868
ENSG00000171843	0	2.87773	3.11238	0	0	0	0	0	0	0	0	0	MLLT3	9	0.356554	0.420426		ENSG00000243650	0	0	0	0	0	0	0	0	2.47558	0	1.01374	1.08748	0	RN7SL834P	2	-0.762799	0.437868
ENSG00000273008	0	0	0	0	1.03842	0.573933	0	3.05043	0	0	2.44652	0	AC010864.1	10	0.423173	0.420426		ENSG00000245281	0	0	0	0	1.20629	0	0.731507	0.622843	0	0	0	0	2.7551	AC124242.1	8	0.75939	0.437868
ENSG00000013441	6.15118	8.23776	8.43114	7.87419	7.03331	6.59088	6.85258	8.53669	6.65778	7.70543	8.84378	8.21982	CLK1	2	0.390224	0.422417		ENSG00000188130	1.58106	1.53223	2.3086	0	3.19715	3.25943	2.82282	4.02657	0	3.2311	0.860213	2.1293	3.46783	MAPK12	22	1.6359	0.441356
ENSG00000086544	3.55345	4.63737	2.78307	5.48556	3.69433	3.03677	4.44062	3.29546	5.74091	5.18255	4.23297	3.29914	ITPKC	19	-0.546739	0.422417		ENSG00000104324	6.10276	6.08836	5.88374	5.95147	5.85482	5.66425	6.29027	6.64361	4.70545	6.05627	5.47958	4.97157	6.94496	CPQ	8	0.772538	0.446058
ENSG00000087250	0	3.86859	0	0	2.17417	0	0	0	0.94406	0	0	0	MT3	16	0.281016	0.422417		ENSG00000119711	5.92498	3.93806	5.511	3.62656	5.60648	5.2614	4.80443	5.5568	3.49369	5.69664	4.69303	3.14977	4.8236	ALDH6A1	14	0.77562	0.446058
ENSG00000103522	6.15636	3.19601	2.17947	2.84911	3.80725	2.90181	4.17964	0	4.98526	2.97001	2.44652	3.0134	IL21R	16	-0.717384	0.422417		ENSG00000169224	0	0	0.560208	0	0	0	0	0.782304	0	2.05178	0	0	0	GCSAML	1	0.484899	0.446058
ENSG00000106263	6.31305	5.62587	6.31893	6.84869	6.1798	6.44883	6.67596	5.53111	7.13457	7.15629	6.17425	6.05399	EIF3B	7	-0.324238	0.422417		ENSG00000269343	3.42468	1.05751	2.21341	3.03974	3.09047	1.66918	1.81123	2.86768	4.70545	0	4.91395	3.32195	2.40959	ZNF587B	19	-1.59108	0.446058
ENSG00000108559	4.74571	3.92711	4.65081	5.36295	4.24165	4.37763	5.02216	4.63057	5.59411	5.91266	4.23297	5.1848	NUP88	17	-0.359944	0.422417		ENSG00000271580	0.914787	0	0	0	0	0	0	0	0	0	1.60325	1.08748	0	AL583832.1	1	-0.600918	0.446058
ENSG00000109321	0	0	0	0	3.12584	0	0	0	0	0	0	0	AREG	4	0.186062	0.422417		ENSG00000142178	0	3.18745	0	0	0	0	0	0	0	2.05178	0	0	1.28555	SIK1	21	0.932111	0.451251
ENSG00000113721	0	0	0	0	0	1.06991	0	0	0	0	4.53947	3.53754	PDGFRB	5	0.544459	0.422417		ENSG00000114867	7.74237	5.73997	7.16015	7.83737	6.88282	7.20902	7.90801	7.34049	7.97674	6.53549	8.09225	8.44556	6.68762	EIF4G1	3	-0.990375	0.45472
ENSG00000124731	0	6.74735	0	3.48812	7.18557	1.06991	2.19957	0	1.68591	2.82292	0	3.53754	TREM1	6	0.253883	0.422417		ENSG00000026508	0	8.69278	2.0577	2.97809	0	2.21223	3.33816	4.76953	3.33968	1.85671	2.45528	5.92186	4.40111	CD44	11	0.770142	0.455295
ENSG00000132405	7.02963	6.40013	4.47114	5.22895	5.63397	4.84432	5.66317	3.59915	6.63918	7.10547	5.00706	4.87276	TBC1D14	4	-0.565739	0.422417		ENSG00000109743	0	6.07107	1.61169	1.24847	0	0	1.442	0.622843	1.94531	2.22359	2.45528	4.06611	2.7551	BST1	4	0.484561	0.455295
ENSG00000135924	5.07611	5.89872	6.27577	5.24292	5.94494	5.52579	5.48398	5.8894	5.67461	5.49347	6.62822	6.42451	DNAJB2	2	0.28737	0.422417		ENSG00000119421	4.72531	4.72308	4.6643	3.77894	4.41042	4.5475	4.88402	4.59789	3.25604	4.92431	4.31874	2.45945	4.89505	NDUFA8	9	0.880773	0.455295
ENSG00000145335	6.03782	4.97912	5.33689	6.01158	5.30909	5.01752	5.78431	4.65273	5.75579	5.44399	4.79213	4.95732	SNCA	4	-0.333457	0.422417		ENSG00000123146	3.51124	7.58184	4.45136	4.52445	4.43242	3.75495	4.90325	5.12986	2.86248	2.86639	4.3906	4.24795	3.80113	ADGRE5	19	0.85609	0.455295
ENSG00000145819	7.68359	7.53489	7.0206	7.85839	6.88682	6.83422	7.16459	6.79986	7.71166	8.57124	7.16423	6.85752	ARHGAP26	5	-0.326615	0.422417		ENSG00000196123	2.75583	2.7392	2.87311	2.62283	3.63691	3.88839	4.51881	1.8154	5.41371	2.22359	4.90416	4.97157	2.7551	KIAA0895L	16	-1.1553	0.455295
ENSG00000152952	0	3.67725	0	0	1.99504	0	0	0	2.23135	0	0	1.46919	PLOD2	3	0.239142	0.422417		ENSG00000258904	0	0	1.36827	0	0.408013	0	0.731507	0	0	0	0	0	2.40959	AL157871.5	14	0.702483	0.455295
ENSG00000171476	2.2738	0	0	0	0	0	0	0	0	2.74334	0	0	HOPX	4	-0.418095	0.422417		ENSG00000276180	2.8474	5.05179	3.25409	2.03413	2.85006	2.57098	3.7315	3.89313	2.86248	3.38385	0	2.72794	3.94274	H4C9	6	1.55577	0.455295
ENSG00000171970	2.55063	1.14373	0	3.05323	2.11689	1.30201	1.90609	0	3.24796	3.58648	0	0	ZNF57	19	-0.923779	0.422417		ENSG00000276256	0	0	1.07527	0	2.2002	0	0	0	0	0	0	0	3.80113	AC011043.1	GL000195.1	1.01094	0.455295
ENSG00000181218	2.41885	5.62587	4.86982	0.448936	4.38196	2.22167	3.6583	3.40395	2.78935	1.53542	4.79213	2.18184	H2AW	1	0.731313	0.422417		ENSG00000163171	3.1999	8.64292	4.97117	5.95147	5.895	4.52945	4.39748	5.68849	4.70545	5.08894	5.38423	4.68652	4.8236	CDC42EP3	2	0.901105	0.455564
ENSG00000182873	0	1.63999	3.80146	0	1.26622	0.315321	0.708525	1.34119	0	0	2.44652	0	PRKCZ-AS1	1	0.58445	0.422417		ENSG00000214140	0	0	2.16335	0	0	0	0	0	0	2.51583	0	0	2.40959	PRCD	17	1.01268	0.455564
ENSG00000230445	6.5441	3.80759	5.45769	5.0176	4.52091	5.37259	5.68111	5.29793	6.05343	6.32169	5.50812	5.93391	LRRC37A6P	10	-0.331332	0.422417		ENSG00000120262	0	0.345206	1.07527	0	3.47671	0	0.48153	2.20144	0.650985	2.3771	0	2.1293	2.7551	CCDC170	6	1.35267	0.456862
ENSG00000249685	1.93094	0	0	2.42771	0	0.450414	0	0	0	2.56966	0	0	AC079921.2	4	-0.550549	0.422417		ENSG00000232810	2.25172	0	3.61228	5.65912	2.39208	4.73241	3.447	3.62504	3.75972	0	4.04359	5.55844	1.28555	TNF	6	-2.28246	0.457033
ENSG00000250312	3.02865	3.67725	3.45961	2.92041	2.9068	4.27214	4.21291	5.40624	1.68591	3.44273	5.98446	6.09189	ZNF718	4	0.618543	0.422417		ENSG00000110852	3.51124	8.25836	5.88374	6.20793	6.28191	2.91476	6.05548	5.13726	6.50029	6.03335	6.76044	5.78138	7.07372	CLEC2B	12	1.10978	0.458373
ENSG00000257438	0	0	0	2.52242	0	0	1.18159	0	0	2.26227	0	0	AC011595.1	12	-0.49719	0.422417		ENSG00000129521	0	3.85963	0	0	0	0	2.05997	0	0	0	0	3.32195	1.95438	EGLN3	14	0.571197	0.458373
ENSG00000261614	1.72316	0.381148	0	1.82994	0.610688	0.687706	1.31013	0.468219	2.78935	2.01363	0	0	YBX3P1	16	-0.677675	0.422417		ENSG00000138764	5.45735	6.18266	6.02709	4.70653	5.50629	5.02424	5.23713	5.31082	4.99063	5.73975	4.90416	4.74822	5.68148	CCNG2	4	0.697461	0.458373
ENSG00000272155	1.60684	0	0	0.448936	0	0.573933	1.04046	0	1.19756	2.01363	0	0	AC055822.1	8	-0.491456	0.422417		ENSG00000255112	5.02897	7.69156	6.17968	4.68739	6.33545	6.29949	6.06689	5.89457	5.37459	5.92546	5.32678	5.89484	6.72731	CHMP1B	18	0.967645	0.458373
ENSG00000272870	0	4.30359	3.11238	0	3.00477	0	1.42815	2.154	0	0	2.44652	0	SAP30-DT	4	0.77511	0.422417		ENSG00000025039	3.64487	6.18266	3.95891	3.66619	5.1557	3.93026	5.08264	4.55435	1.94531	3.14819	3.56106	4.24795	4.07169	RRAGD	6	1.09418	0.460681
ENSG00000273472	0.82146	3.4566	0	0	0	1.88251	0	3.05043	0	0	2.44652	0	AC096733.3	4	0.57655	0.422417		ENSG00000112303	3.30055	11.4093	4.43034	3.58581	4.89547	2.73745	3.54819	2.75681	4.73665	0	4.1468	4.55461	5.09035	VNN2	6	0.746415	0.461191
ENSG00000274173	0	3.19601	0	0	0	0.687706	0	0	0	0	0	1.46919	AL035661.1	20	0.318625	0.422417		ENSG00000152208	4.44654	3.42384	4.69985	3.74233	4.47546	3.53742	2.49124	6.18602	0	5.42456	1.69692	3.14977	4.07169	GRID2	4	1.63393	0.461191
ENSG00000277287	0	0	2.17947	0.448936	2.05725	0.315321	0	2.67075	0	0	0	1.46919	AL109976.1	20	0.479969	0.422417		ENSG00000182885	0	8.76896	0.211835	0	0	0	0.611926	0	3.75972	1.63108	1.9462	2.1293	2.40959	ADGRG3	16	0.641759	0.461191
ENSG00000054523	3.75818	5.14857	4.35151	4.21114	4.69733	4.57537	4.1107	4.83819	4.38936	3.33827	5.87929	4.87276	KIF1B	1	0.394781	0.423369		ENSG00000120029	6.14849	4.15061	5.47041	5.91081	5.3874	5.82084	5.61692	5.67839	6.17552	4.92431	5.92413	5.94839	4.07169	ARMH3	10	-0.945212	0.462907
ENSG00000187837	2.83543	7.2781	3.91834	2.0994	4.72634	2.36538	4.26142	5.24056	3.21962	3.87488	5.00706	1.46919	H1-2	6	0.428449	0.423369		ENSG00000243970	0.288445	0	3.68505	0	3.78109	0	2.23207	1.48527	2.47558	4.55751	1.3954	1.70046	2.7551	PPIEL	1	1.66565	0.462907
ENSG00000198833	7.36342	6.87919	6.7637	7.79103	7.73249	6.93415	7.90093	7.05824	8.64303	7.44115	6.26054	6.48273	UBE2J1	6	-0.397878	0.423369		ENSG00000173674	6.34982	4.05999	5.64471	7.15003	6.06663	6.45339	6.21018	5.98343	6.26382	5.91296	7.09538	6.35758	6.12952	EIF1AX	X	-0.896323	0.463296
ENSG00000258667	0	2.81712	0	0	1.26622	0	0	0	0.636321	0	0	2.65672	HIF1A-AS3	14	0.348167	0.423369		ENSG00000114626	5.19507	5.97513	6.17337	5.21401	5.9029	6.42194	3.77391	5.3748	4.50266	6.73332	4.07882	2.95422	5.72134	ABTB1	3	0.93718	0.463416
ENSG00000064932	7.65275	7.1732	6.13793	6.9069	7.4777	5.85292	7.2472	4.81872	7.80522	7.50286	5.35963	6.3945	SBNO2	19	-0.520614	0.423871		ENSG00000103423	4.91717	3.22964	5.10978	6.22793	4.91123	5.42165	5.32056	4.47485	5.54285	5.40683	6.25964	5.72112	4.74843	DNAJA3	16	-0.938684	0.467262
ENSG00000148840	5.53183	4.45049	5.7535	6.43326	5.19611	5.28039	5.27147	4.38797	6.28644	6.25869	0	5.44121	PPRC1	10	-0.665756	0.423871		ENSG00000125266	1.58106	0	2.63675	0	3.34369	2.73745	0.84193	3.83973	0	0	0	0	0	EFNB2	13	0.803405	0.467262
ENSG00000269964	2.02459	0	0	2.77411	0	1.78362	0.88402	0	1.19756	2.01363	0	0	MEI4	6	-0.634991	0.423871		ENSG00000131381	4.90657	3.59498	4.92685	5.62936	4.57773	4.91727	4.77689	4.93992	5.78588	3.97105	5.47958	5.16493	4.29944	RBSN	3	-0.87295	0.467262
ENSG00000078699	4.33484	5.16082	5.91695	4.73077	4.11575	5.26214	4.77727	5.74217	3.9633	5.07288	6.34195	6.19997	CBFA2T2	20	0.399347	0.424093		ENSG00000185088	5.38278	5.81809	6.40642	5.68829	6.19447	5.48389	6.16309	5.68345	5.59484	6.38068	5.93858	5.45123	6.37419	RPS27L	15	0.555834	0.467262
ENSG00000146278	7.04647	8.86903	7.61273	7.08425	7.69752	7.4904	7.58243	8.15338	6.4263	6.3421	7.74583	7.29133	PNRC1	6	0.392028	0.424093		ENSG00000188511	0	1.39067	2.11149	1.90757	3.88049	0	1.21459	2.75681	0	1.3635	0.267627	1.70046	1.95438	C22orf34	22	1.45005	0.467262
ENSG00000211448	0	0	0	0	0.434374	0.687706	0	0	0	0	3.30772	2.65672	DIO2	14	0.421817	0.424093		ENSG00000262919	3.83586	3.91239	4.64619	3.58581	5.01695	4.11102	3.90688	4.23396	2.31952	4.79403	4.17962	2.95422	3.80113	CCNQ	X	0.832541	0.467262
ENSG00000270433	0	0	3.11238	0	0	1.06991	0	2.38333	0	0	0	0	H3P37	14	0.390811	0.424093		ENSG00000265531	4.55918	2.25842	3.91421	5.39	4.36537	4.14698	4.08585	3.51579	4.57347	4.68061	5.68216	5.02239	4.40111	FCGR1CP	1	-1.00693	0.467262
ENSG00000164463	5.14029	5.9839	5.05993	5.46185	5.52811	5.57098	4.58738	5.84197	3.70168	5.15206	6.08247	6.56589	CREBRF	5	0.415042	0.429505		ENSG00000270547	0	0	0	0	2.97526	0.788085	1.442	0.925881	0	2.96657	0	0	0	LINC01235	9	1.05575	0.467262
ENSG00000242258	0	0	1.97877	2.77411	0.909436	5.85901	1.63867	4.60807	1.07637	0	0	6.48273	LINC00996	7	0.723406	0.429505		ENSG00000277161	1.87022	0	2.26179	2.62283	2.56141	2.70565	2.01354	1.95587	4.79708	1.63108	3.81197	2.72794	1.28555	PIGW	17	-1.41653	0.467262
ENSG00000161912	0	1.89585	3.20733	3.39106	2.22925	2.49607	1.31013	4.30645	3.24796	1.33284	5.64273	4.87276	ADCY10P1	6	0.693789	0.434621		ENSG00000119121	0	4.19387	0.396511	0	0	0	0	0	0	0	0	0	0	TRPM6	9	0.655769	0.473256
ENSG00000174943	3.58453	4.93702	6.29751	4.7108	4.69733	4.72279	4.09294	4.89506	4.63445	4.91841	5.19409	5.55413	KCTD13	16	0.332164	0.434621		ENSG00000204323	0	0	1.17969	0	0	0	0.48153	0	0	2.51583	0	0	0	SMIM5	17	0.596722	0.473256
ENSG00000179761	1.48033	0	2.51261	1.29874	1.15681	2.29531	0	3.35073	0	0	5.19409	3.0134	PIPOX	17	0.811444	0.434621		ENSG00000187595	3.05375	0	3.5935	0	3.5985	2.30001	1.442	1.95587	0	2.51583	0	0	1.28555	ZNF385C	17	1.1636	0.473677
ENSG00000078401	0	0	0	0	2.05725	1.67744	0	1.54449	0	0	0	0	EDN1	6	0.314237	0.435266		ENSG00000120215	1.21905	0	0	2.9137	0	0	1.04026	0	2.14452	0	1.01374	1.08748	0	MLANA	9	-1.2478	0.475671
ENSG00000130513	0	2.38772	2.17947	0	0.909436	0	0	0	0.79838	0	0	1.46919	GDF15	19	0.34691	0.435266		ENSG00000155719	0.528717	0	2.48198	0	2.56141	1.11293	1.37011	3.26881	0	1.85671	1.15248	0	0	OTOA	16	1.18274	0.475875
ENSG00000262370	0	0	3.80146	0.448936	3.15458	1.06991	0	0	0.244628	0	0	0	AC108134.3	16	0.419938	0.435266		ENSG00000177034	3.8799	1.39067	4.08527	3.88351	3.43372	4.13509	2.45695	3.82148	5.22864	3.06024	4.71559	3.96581	3.26701	MTX3	5	-1.22781	0.475875
ENSG00000268947	1.34164	0	3.73926	0	1.15681	1.4383	1.04046	3.23799	0	0	2.44652	4.08048	AC002128.1	19	0.759788	0.435266		ENSG00000067113	5.38278	4.15061	5.28971	4.2909	5.55725	5.56586	4.36086	5.99162	4.26661	5.13273	3.85325	2.95422	4.89505	PLPP1	5	0.668371	0.48077
ENSG00000272768	0	0	3.01074	0	0.909436	0	0	0	0	0	3.84328	0	AC004854.2	7	0.462111	0.435266		ENSG00000070047	5.84946	4.15061	5.89529	5.75413	5.28227	6.08766	5.57756	5.3748	6.17552	5.111	5.73832	6.54306	4.5852	PHRF1	11	-0.88516	0.48077
ENSG00000101493	3.73065	6.23041	5.22787	4.23929	4.46463	4.92774	4.58738	4.81872	4.85314	4.91841	4.79213	6.05399	ZNF516	18	0.312803	0.436551		ENSG00000075399	4.55918	4.01245	4.46175	4.60822	4.89547	4.53851	4.09703	3.62504	5.7709	3.76391	4.40455	6.00002	3.80113	VPS9D1	16	-0.886405	0.48077
ENSG00000113407	6.0766	6.08376	4.9815	6.7494	6.36029	6.06518	6.31145	5.55484	7.10001	7.15629	5.00706	5.55413	TARS1	5	-0.425267	0.436551		ENSG00000107863	7.4636	6.47343	7.93967	6.44852	8.34247	7.50408	7.35039	7.66736	6.74234	7.83652	7.33095	6.23364	7.04259	ARHGAP21	10	0.56792	0.48077
ENSG00000114686	6.04901	5.97699	5.58692	6.37099	6.27451	5.90972	6.63051	6.08948	6.93987	7.36011	5.50812	5.3187	MRPL3	3	-0.358706	0.436551		ENSG00000112773	4.10069	7.06322	5.43919	4.52445	5.43178	5.51632	4.25506	5.03802	4.79708	5.29567	3.91304	4.40941	5.7979	TENT5A	6	0.930907	0.48077
ENSG00000122417	2.48624	3.09752	4.50891	3.74536	3.86057	2.90181	2.06028	4.27823	2.78935	2.26227	3.30772	4.95732	ODF2L	1	0.489951	0.436551		ENSG00000165209	4.17328	5.51964	5.46008	4.86818	5.28227	5.22261	5.51643	5.29768	4.67357	4.94901	4.78123	4.06611	5.20725	STRBP	9	0.68808	0.48077
ENSG00000125319	0	0	0	0	1.15681	1.30201	0.276649	1.54449	0	0	3.30772	2.65672	HROB	17	0.570265	0.436551		ENSG00000171227	3.05375	1.53223	3.39089	1.44353	4.57773	3.32367	0.48153	3.7653	0	3.92199	1.27905	1.70046	3.80113	TMEM37	2	1.26718	0.48077
ENSG00000130783	1.83079	0	0	1.82994	0	0	0.276649	0	0	0	0	0	CCDC62	12	-0.328115	0.436551		ENSG00000172164	0	3.80488	0	0	0	0	2.73968	0	0	0	0	1.08748	0	SNTB1	8	0.75369	0.48077
ENSG00000134531	0	0	0	0	0	1.1515	0	0	0	0	4.79213	3.0134	EMP1	12	0.533156	0.436551		ENSG00000185115	5.17753	5.93744	6.1054	5.4817	5.52689	5.59652	5.47419	5.99569	5.20653	5.78161	5.09692	4.40941	5.64049	NSMCE3	15	0.618808	0.48077
ENSG00000134830	4.92643	7.24685	4.95438	4.8813	5.56605	5.54856	5.35581	5.99724	4.70769	5.37965	5.64273	6.12882	C5AR2	19	0.341275	0.436551		ENSG00000234263	0	1.88882	0.707208	0	0	0	0	0	0	2.3771	0	0	0	MAP3K5-AS1	6	0.710447	0.48077
ENSG00000150347	4.47416	5.83137	4.07762	0.448936	6.08592	4.91027	4.22926	3.81102	3.30302	2.65911	5.87929	3.74207	ARID5B	10	0.784363	0.436551		ENSG00000242258	0	0	4.29741	0	3.84811	6.03426	0	4.43938	0	4.58928	0.267627	0	1.95438	LINC00996	7	1.68234	0.48077
ENSG00000150991	9.737	11.5981	10.1799	9.20765	9.82003	9.516	9.36464	9.92732	9.43946	9.07948	10.7512	9.71616	UBC	12	0.354114	0.436551		ENSG00000204947	1.35008	0	0	1.61534	0	2.06965	0	1.05645	2.47558	0	0	1.08748	0	ZNF425	7	-1.2821	0.483333
ENSG00000160271	2.61226	4.4304	2.78307	2.77411	4.13029	2.52697	2.06028	3.96063	2.97032	2.82292	4.23297	4.08048	RALGDS	9	0.452914	0.436551		ENSG00000100567	5.08649	4.25643	5.05592	5.89422	5.06	5.49788	5.4129	4.80711	5.99382	4.97329	6.22861	5.92186	5.87061	PSMA3	14	-0.708156	0.487838
ENSG00000163661	0	2.00855	0	0	0	0	0	0	0	0	3.84328	2.65672	PTX3	3	0.506462	0.436551		ENSG00000145428	3.64487	1.88882	2.21341	4.99808	3.38941	2.34198	3.74578	2.25681	4.79708	0	4.1468	3.32195	4.07169	RNF175	4	-1.36571	0.487838
ENSG00000166046	2.88621	3.60739	3.01074	2.52242	1.99504	3.4127	2.32659	2.48564	0.636321	2.65911	6.17425	4.68713	TCP11L2	12	0.591069	0.436551		ENSG00000164512	0	3.49475	2.3086	0	3.03401	2.42242	0	1.05645	0	2.64239	0	0	0	ANKRD55	5	1.38715	0.489765
ENSG00000166963	0	1.89585	0	0	0	0	0	0	0	0	4.23297	2.65672	MAP1A	15	0.522949	0.436551		ENSG00000025708	7.67522	8.20252	7.03351	9.22847	7.42307	6.36202	9.59477	6.17168	9.85831	5.63708	8.71448	9.8136	8.52772	TYMP	22	-1.09577	0.493114
ENSG00000182118	5.03169	5.12376	3.45961	5.3501	4.50983	3.94608	5.13927	4.12815	5.84661	5.61023	4.79213	1.46919	FAM89A	1	-0.615495	0.436551		ENSG00000106211	6.47713	9.15631	6.81585	5.83459	6.32372	7.45473	7.55877	7.04064	6.56254	6.97497	5.72726	6.66002	9.88289	HSPB1	7	1.22631	0.493114
ENSG00000182389	5.16106	4.47031	5.84494	4.62803	4.94779	6.07828	4.63724	6.99461	3.52768	4.37481	0	6.45392	CACNB4	2	0.210089	0.436551		ENSG00000125703	5.33612	4.23588	5.68075	3.31372	5.23297	4.96505	4.36086	4.85276	4.13233	5.29567	4.44561	2.95422	5.90563	ATG4C	1	0.889469	0.493114
ENSG00000228526	2.55063	2.30185	5.31574	3.92944	4.29427	2.97087	3.36466	5.45749	4.32431	3.83704	5.19409	6.09189	MIR34AHG	1	0.382005	0.436551		ENSG00000140939	0	2.85153	0	0	0	0	0.9445	0	0	0	0	0	1.28555	NOL3	16	0.725939	0.493114
ENSG00000260988	0	0	2.35563	0	0.610688	0	0	0	0	0	0	2.65672	AC090260.2	15	0.334705	0.436551		ENSG00000249685	0.914787	0	0	1.44353	1.20629	1.20677	0.48153	0.622843	2.97138	0	2.34384	1.70046	1.28555	AC079921.2	4	-1.24972	0.493114
ENSG00000272491	2.02459	0	0	2.69499	1.93002	0	1.42815	0	1.50988	4.45194	2.44652	0	AL109659.2	1	-0.748621	0.436551		ENSG00000233892	0	0	0.962707	2.03413	0	0.904686	0.731507	0	3.49369	0	1.50306	1.08748	0	PAIP1P1	6	-1.26181	0.496697
ENSG00000149428	7.54427	7.68022	6.89072	7.35905	6.88468	7.16778	6.66998	7.03312	9.92709	8.45115	6.62822	6.66979	HYOU1	11	-0.415334	0.437458		ENSG00000092871	4.24238	6.40605	5.07635	5.08836	6.26361	5.15359	5.20133	5.50056	3.69767	4.7665	5.29717	4.15989	5.02814	RFFL	17	0.856708	0.498866
ENSG00000108691	5.45821	1.49276	1.74556	5.17166	3.41433	4.76876	4.64945	4.69605	4.55729	4.59482	0	4.78293	CCL2	17	-0.79188	0.444466		ENSG00000077616	0	1.53223	2.52226	0	2.39208	1.01256	0	0.925881	0	1.63108	0.267627	0	0	NAALAD2	11	1.07285	0.501376
ENSG00000164620	1.72316	2.75386	3.29641	2.52242	3.00477	2.29531	1.53725	4.41415	2.34065	2.01363	3.30772	3.92118	RELL2	5	0.523897	0.444466		ENSG00000100596	8.77297	7.53844	8.2008	8.94509	8.06632	8.07788	8.71857	8.17198	9.2337	7.36742	8.99192	8.77316	7.66024	SPTLC2	14	-0.838582	0.501376
ENSG00000138663	5.15071	3.95551	2.90139	5.18619	4.91456	4.74924	4.77727	5.25512	5.83265	6.13942	4.23297	3.0134	COPS4	4	-0.529675	0.445996		ENSG00000107798	9.97731	10.0803	10.7914	10.2425	10.0445	10.5546	9.79679	10.6405	8.31571	10.1521	8.84874	8.2674	10.4615	LIPA	10	0.913289	0.501376
ENSG00000160602	0	0	2.35563	0	1.79047	1.30201	0	1.34119	0.453727	0	0	1.46919	NEK8	17	0.453767	0.445996		ENSG00000126246	4.04375	2.67957	3.53565	4.81628	4.31887	3.34446	2.68146	2.79472	5.27187	3.52196	5.13089	2.45945	2.40959	IGFLR1	19	-1.04324	0.501376
ENSG00000285796	4.35301	2.75386	4.74877	3.17484	3.12584	4.51499	3.20848	5.50699	2.82741	2.26227	4.79213	5.49878	AL162458.1	20	0.522914	0.445996		ENSG00000127954	0	7.59602	0	0	0	0	0	0	2.14452	0	0	1.08748	0	STEAP4	7	0.54648	0.501376
ENSG00000041880	1.34164	3.33218	4.26587	2.42771	3.86057	3.77642	3.14094	2.7551	3.6173	3.16586	3.84328	4.95732	PARP3	3	0.453567	0.446127		ENSG00000128298	0	0	1.75378	0	2.63917	2.16625	0.338166	1.05645	0	3.14819	0	0	1.28555	BAIAP2L2	22	1.09915	0.501376
ENSG00000087088	6.10368	6.65945	7.10933	6.19528	6.94557	6.52352	6.70255	7.18909	6.62033	5.84755	7.7156	7.13673	BAX	19	0.310842	0.446127		ENSG00000154358	1.47019	0	3.07614	0.755266	3.43372	1.85456	1.57585	3.00338	0	2.86639	0	1.70046	4.07169	OBSCN	1	1.6119	0.501376
ENSG00000106565	9.61103	8.90041	7.19871	8.01725	8.3416	7.70996	8.87276	7.63821	9.44864	8.54801	7.58792	7.96798	TMEM176B	7	-0.413808	0.446127		ENSG00000161955	4.72531	2.33771	3.39089	4.50273	3.63691	3.30257	3.15777	3.74608	3.56493	3.70712	4.49861	5.11896	3.46783	TNFSF13	17	-0.936331	0.501376
ENSG00000111962	2.67137	3.98336	4.9815	3.9636	4.36976	3.9346	2.95682	2.91031	3.43212	3.22565	5.19409	4.22393	UST	6	0.40763	0.446127		ENSG00000162551	0	8.79642	0.707208	0	0	0	0	0	3.56493	0	0	0	1.28555	ALPL	1	0.947155	0.501376
ENSG00000116918	6.20218	5.44742	4.54572	6.48709	5.73259	5.79062	6.54492	5.54302	5.38035	7.16395	5.98446	5.97506	TSNAX	1	-0.325654	0.446127		ENSG00000167210	0	3.71863	1.36827	0	0	0	0	0	0	0	0	0	0	LOXHD1	18	0.7267	0.501376
ENSG00000118263	4.64609	6.07731	5.73768	5.37569	4.79185	5.43909	4.46844	5.95328	3.55061	5.29845	5.64273	6.05399	KLF7	2	0.417914	0.446127		ENSG00000175054	5.2797	2.61737	5.50096	6.02189	5.3063	4.85342	5.15929	4.20609	5.84433	4.45776	6.08004	5.45123	4.19006	ATR	3	-1.09732	0.501376
ENSG00000150760	0	3.67725	2.51261	1.67365	2.64844	1.06991	1.42815	0	1.76648	0	2.44652	3.29914	DOCK1	10	0.526088	0.446127		ENSG00000175573	4.9277	4.33583	5.75867	5.01352	6.22631	6.27533	5.09941	5.91623	4.88323	5.96233	3.31736	3.32195	6.03779	C11orf68	11	0.996328	0.501376
ENSG00000198435	0	3.2882	1.12209	0	6.66003	0.983424	2.06028	0	0	0	0	0	NRARP	9	0.545796	0.446127		ENSG00000177663	8.89603	7.26433	8.57985	9.27246	8.48484	8.48906	7.96479	8.31662	10.1437	8.44998	8.55161	8.23544	7.76884	IL17RA	22	-0.812912	0.501376
ENSG00000213221	0	0	0	2.21733	0	0	2.26448	0	0.94406	0	0	0	DNLZ	9	-0.452156	0.446127		ENSG00000180155	1.78012	1.53223	4.88112	3.36278	4.4541	2.57098	3.37536	4.70131	3.75972	5.111	1.78489	2.1293	2.7551	LYNX1	8	1.2654	0.501376
ENSG00000233297	0	0.381148	1.46725	0	0	1.67744	0	0	0	0	0	2.18184	RASA4DP	7	0.339742	0.446127		ENSG00000187193	2.18306	6.09408	3.63082	2.53993	3.03401	2.76855	3.67295	1.57515	1.71412	3.45456	2.02055	3.96581	5.87061	MT1X	16	1.37259	0.501376
ENSG00000241014	0	0	2.65417	0	0	0	0	1.8812	0	0	4.79213	0	AC114490.1	1	0.555208	0.446127		ENSG00000198355	5.17753	5.48523	3.51584	6.11075	4.55785	4.30385	4.87105	4.46312	7.26514	4.58928	6.0224	5.8673	5.64049	PIM3	22	-1.05932	0.501376
ENSG00000175482	3.31478	3.64274	5.73768	4.5174	4.83688	3.85158	3.5583	5.1185	3.9633	4.74538	6.08247	5.60744	POLD4	11	0.401099	0.446388		ENSG00000204410	1.87022	0.345206	3.02099	3.36278	2.2002	2.60584	2.05997	1.95587	4.96452	0	3.28755	3.74149	2.7551	MSH5	6	-1.54292	0.501376
ENSG00000142512	9.0743	8.20266	8.51473	9.26184	8.14881	8.73781	8.61567	9.22019	8.76876	10.1661	7.29265	8.59458	SIGLEC10	19	-0.329163	0.447653		ENSG00000205978	5.54886	1.77947	6.34318	2.25812	5.55725	5.68885	1.86453	5.79053	0	4.7665	4.11321	0	6.29716	NYNRIN	14	1.69353	0.501376
ENSG00000251247	0.82146	2.81712	2.78307	1.67365	1.86193	2.6159	1.82234	4.27823	1.07637	2.01363	3.30772	3.29914	ZNF345	19	0.630517	0.448292		ENSG00000215421	3.42468	3.00516	3.04883	4.04253	3.67433	3.62501	3.09225	2.55069	4.85508	2.05178	3.58576	3.858	2.7551	ZNF407	18	-1.01592	0.501376
ENSG00000107566	5.88389	4.61973	4.61662	6.20245	5.81142	5.32503	5.69295	5.72135	6.01272	6.43367	5.35963	4.68713	ERLIN1	10	-0.367561	0.449998		ENSG00000250722	2.0351	2.61737	3.43375	2.45197	3.47671	3.93026	2.34889	4.34032	0	4.62037	3.28755	0	3.46783	SELENOP	5	1.52137	0.501376
ENSG00000177181	0	4.16456	0	0	1.36791	0	0	0	3.30302	0	0	0	RIMKLA	1	0.0540621	0.455287		ENSG00000261183	0	0	1.17969	0	1.97882	0.661225	0	0	0	3.52196	0	0	1.28555	SPINT1-AS1	15	1.0278	0.501376
ENSG00000157617	4.44057	3.24284	6.02517	3.33997	3.55033	4.98451	4.70896	5.66795	3.74208	3.16586	6.69172	5.65885	C2CD2	21	0.515772	0.455865		ENSG00000272941	0	2.17451	0.962707	0	2.09375	0	1.81123	1.57515	0	0	0	1.70046	0	AC083862.1	7	0.94764	0.501376
ENSG00000165312	5.29865	6.34217	6.12583	6.61079	7.83705	6.10669	5.85451	5.96218	5.12932	4.47675	7.29265	5.93391	OTUD1	10	0.43348	0.455865		ENSG00000273247	2.8474	3.85963	3.85236	3.31372	3.67433	3.23736	2.27207	4.17768	0	5.04379	2.50792	3.14977	3.94274	AC097376.3	4	1.32244	0.501376
ENSG00000203747	12.2614	11.6164	10.9043	11.363	11.8542	10.952	11.7385	10.7877	12.3709	12.118	10.2106	10.4384	FCGR3A	1	-0.418394	0.455865		ENSG00000278834	0	0	0.396511	0	2.63917	0	0	1.17618	0	0	0	0	0	AC073508.3	17	0.601694	0.501376
ENSG00000220201	0	1.77358	3.86108	1.97095	2.38292	2.39918	2.1316	2.67075	1.76648	0	3.30772	3.92118	ZGLP1	19	0.720224	0.455865		ENSG00000280160	1.87022	0	0	2.15047	0	0	0.338166	0	2.97138	0	0	1.08748	1.28555	AC135050.7	16	-1.11463	0.501376
ENSG00000254858	4.25979	3.53396	3.86108	4.39759	3.78904	4.20685	4.57463	4.06345	4.67676	5.39275	2.44652	3.0134	MPV17L2	19	-0.458799	0.461872		ENSG00000283930	0	0	0	1.44353	0.72571	1.79537	0.84193	0	2.47558	0	2.45528	2.72794	1.95438	AL117339.4	10	-1.31314	0.501376
ENSG00000088930	6.87791	6.38455	6.07638	5.89252	6.09707	6.32242	6.81786	5.96218	6.98476	7.47542	4.79213	6.09189	XRN2	20	-0.353645	0.466024		ENSG00000284237	0	0	0	0	2.47923	0	0.611926	0.925881	0	0	0	0	0	LINC02767	1	0.573862	0.501376
ENSG00000146731	6.93932	6.3688	7.06565	7.28331	7.00202	6.803	7.42097	6.79488	8.16516	7.80678	6.5618	7.08128	CCT6A	7	-0.296686	0.467095		ENSG00000126391	4.94853	4.08318	5.21796	5.42507	4.92681	5.30979	4.60746	4.50946	6.10556	4.55751	4.72674	6.07417	4.8236	FRMD8	11	-0.756503	0.503312
ENSG00000004799	6.06563	7.82191	6.03814	11.0306	7.19771	4.88663	6.43994	4.71723	7.99063	8.30637	8.36796	4.47404	PDK4	7	-0.72993	0.469797		ENSG00000168300	5.66669	7.11478	6.55456	6.40233	6.83819	6.02463	5.89504	6.40711	5.74044	6.32515	6.20489	5.29464	6.76594	PCMTD1	8	0.668315	0.504522
ENSG00000093217	3.27722	1.14373	2.35563	3.11532	1.26622	2.49607	2.49833	1.8812	2.78935	3.33827	0	1.46919	XYLB	3	-0.619871	0.469797		ENSG00000145703	3.36395	4.83663	4.20145	4.68739	4.43242	3.50084	5.20133	3.89313	2.31952	4.58928	3.97044	3.61473	5.09035	IQGAP2	5	1.03022	0.506684
ENSG00000100246	3.15828	0.682353	0	3.70555	1.71528	2.46449	2.60242	2.48564	3.83841	3.10348	0	2.65672	DNAL4	22	-0.771841	0.469797		ENSG00000272491	1.68402	0	1.27706	2.84629	1.39741	0.661225	0	0	2.74468	0	2.02055	2.1293	0	AL109659.2	1	-1.63228	0.506684
ENSG00000106123	1.48033	3.1476	5.05993	3.11532	3.80725	4.35197	3.77428	2.48564	2.62621	3.03829	4.79213	4.87276	EPHB6	7	0.527922	0.469797		ENSG00000114742	5.02897	5.05179	5.36362	4.70653	5.9029	5.4314	5.45694	5.32385	4.22322	4.97329	5.03549	4.06611	5.90563	WDR48	3	0.676811	0.507526
ENSG00000111653	3.55345	3.33218	5.5145	3.53431	3.99379	4.21636	4.29287	5.16549	2.66876	4.34816	6.34195	5.44121	ING4	12	0.491007	0.469797		ENSG00000126860	6.89975	7.94364	7.46658	7.44594	7.81312	7.06766	7.30049	7.05243	5.96777	7.33967	7.12728	5.89484	7.86094	EVI2A	17	0.80568	0.507526
ENSG00000123358	1.01644	5.66938	0	4.18242	8.19624	1.83391	1.18159	1.54449	2.28704	2.01363	3.84328	0	NR4A1	12	0.365104	0.469797		ENSG00000154721	6.82004	5.13183	7.20569	6.38462	6.56694	7.22732	5.74679	7.31136	3.56493	6.90726	4.8744	3.61473	6.76594	JAM2	21	1.10506	0.507526
ENSG00000143382	4.35301	4.93702	5.95849	5.21484	5.39592	4.12841	3.729	5.08629	4.18469	5.24166	6.17425	6.94295	ADAMTSL4	1	0.405408	0.469797		ENSG00000181274	4.97923	7.12319	5.17439	4.0121	5.87906	5.21699	2.92671	4.86171	4.79708	6.08998	4.52439	3.14977	4.19006	FRAT2	10	0.731279	0.51322
ENSG00000144231	4.73189	4.23575	2.90139	5.71341	4.80097	4.66839	5.165	4.19006	5.47929	5.50558	3.84328	4.87276	POLR2D	2	-0.459562	0.469797		ENSG00000049759	5.15978	5.96268	5.18697	2.9137	5.69106	5.27771	4.9777	5.25752	4.30873	4.99718	4.92367	4.24795	5.68148	NEDD4L	18	0.921589	0.514578
ENSG00000165156	6.27545	4.5655	4.81057	5.59855	5.59779	5.68497	5.66917	5.60115	5.92768	6.24431	3.30772	5.2533	ZHX1	8	-0.403585	0.469797		ENSG00000111321	8.06563	6.36878	7.34834	7.97588	7.39813	7.48899	6.61775	7.31789	8.52224	7.61131	8.18308	7.5353	7.63958	LTBR	12	-0.775885	0.518531
ENSG00000170791	6.92117	5.23219	4.86982	4.808	6.11546	4.39449	5.60796	4.81872	6.04538	6.6992	3.30772	5.3187	CHCHD7	8	-0.479601	0.469797		ENSG00000115165	4.62536	9.7851	5.56983	5.30469	5.6819	5.27229	6.64085	5.34955	4.34966	5.49334	5.50571	7.13445	5.87061	CYTIP	2	0.976237	0.518531
ENSG00000183307	7.21487	4.52817	6.80982	7.71286	6.97407	6.18385	7.03106	6.16079	6.89801	7.01094	4.53947	6.85752	TMEM121B	22	-0.485783	0.469797		ENSG00000044574	9.85783	9.49202	9.16455	10.3376	8.84109	9.4984	9.95605	9.50794	9.32888	8.88707	10.9317	11.5411	9.70545	HSPA5	9	-0.884367	0.518792
ENSG00000186480	4.45746	6.57045	5.00812	3.99696	5.67423	4.86261	3.90216	4.91353	4.32431	3.58648	0	4.47404	INSIG1	7	0.18623	0.469797		ENSG00000160570	3.98446	8.69749	4.59045	3.70476	4.63579	4.73241	5.07701	4.30135	4.34966	3.14819	3.98908	4.62208	4.66912	DEDD2	19	0.786648	0.518792
ENSG00000203485	3.19903	6.77151	5.00812	5.08121	6.22455	4.0561	4.1107	4.33414	5.73091	4.74538	5.50812	4.22393	INF2	14	0.244782	0.469797		ENSG00000102001	1.35008	2.67957	3.73731	1.76884	2.78313	2.60584	2.01354	3.09739	0	3.30949	2.40064	2.1293	3.03364	CACNA1F	X	1.24146	0.51936
ENSG00000221995	4.18062	2.68769	6.12583	2.77411	3.36599	4.23519	4.01963	5.71083	3.40721	3.22565	5.87929	4.78293	TIAF1	17	0.484384	0.469797		ENSG00000111653	3.48296	3.59498	4.7086	3.77894	5.34162	4.91031	3.85515	4.56536	3.75972	5.38889	4.17962	2.95422	4.74843	ING4	12	0.756139	0.51936
ENSG00000249978	0	2.81712	0	0	1.71528	2.49607	0	0	0.244628	0	0	0	TRGV7	7	0.397976	0.469797		ENSG00000132823	4.99933	7.39056	5.86037	5.42507	5.86295	5.88612	5.64765	5.11496	4.60762	5.73975	5.10549	4.62208	5.83471	OSER1	20	0.813945	0.51936
ENSG00000273015	3.91315	3.89815	5.63894	2.21733	3.67462	3.73731	2.06028	4.58521	3.94611	3.58648	5.19409	4.68713	AC008124.1	12	0.559688	0.469797		ENSG00000161011	6.11202	6.57919	6.25332	5.7449	6.16191	6.31538	7.25631	6.70959	4.93793	5.92546	5.34136	6.14468	7.02677	SQSTM1	5	0.79289	0.51936
ENSG00000089041	6.94232	6.95498	7.09698	5.75301	6.47584	7.32661	6.82056	7.41007	6.48997	4.91841	8.5503	7.41609	P2RX7	12	0.472435	0.470535		ENSG00000229222	0	0	0	0	1.71721	0	1.04026	0	0	1.63108	0	0	0	KRT18P4	20	0.626936	0.51936
ENSG00000066923	3.45595	1.32877	4.3925	3.39106	3.55033	3.47741	2.38614	5.08629	2.34065	2.82292	5.35963	5.2533	STAG3	7	0.493621	0.473823		ENSG00000253180	0	0	0	0	0	0.661225	0	0	2.97138	0	0	0	0	AC104986.1	8	-0.605435	0.51936
ENSG00000075391	5.24128	4.41002	6.41158	4.96799	5.05077	6.20551	5.03151	6.47247	4.31094	5.25607	5.76586	6.33252	RASAL2	1	0.352251	0.473823		ENSG00000134109	5.03872	5.05179	5.32998	6.11791	5.23297	5.55252	5.7853	5.46573	6.41609	5.29567	6.29752	7.33876	5.14999	EDEM1	3	-0.796716	0.520436
ENSG00000269952	0	1.63999	0	0	1.36791	0.793159	0	0	0	0	0	0	AL117336.1	10	0.226254	0.473823		ENSG00000246982	0	0	1.27706	0	1.97882	0	0	0.622843	0	0	0	0	0	Z84485.1	6	0.554104	0.521487
ENSG00000168026	1.83079	1.63999	2.17947	1.06702	2.38292	1.97506	1.73342	2.91031	0.79838	0	3.84328	4.68713	TTC21A	3	0.715281	0.474234		ENSG00000249119	2.0351	2.08542	1.68448	6.76828	1.56615	1.20677	0.731507	2.02129	2.74468	2.3771	1.78489	0	1.28555	MTND6P4	5	-0.7445	0.521558
ENSG00000184515	2.72816	2.87773	4.07762	1.67365	4.13029	3.1202	1.73342	3.64409	1.76648	2.65911	0	3.0134	BEX5	X	0.361797	0.474234		ENSG00000104219	5.793	5.27972	6.27705	5.70741	6.25129	6.08457	6.34286	6.73419	5.37459	6.16569	6.05815	5.16493	6.4709	ZDHHC2	8	0.520279	0.525282
ENSG00000130244	2.72816	2.99181	4.26587	3.287	3.77058	2.77882	2.06028	4.65273	2.17343	3.22565	4.53947	4.22393	FAM98C	19	0.497553	0.474977		ENSG00000107745	4.86334	5.41384	5.15531	4.43551	5.43178	5.12383	4.95944	5.28442	3.87634	5.27628	3.48431	4.55461	4.29944	MICU1	10	0.727556	0.525282
ENSG00000141385	5.4498	3.67725	4.54572	4.95106	4.59619	5.49095	5.33329	4.91353	4.88055	5.79917	3.84328	4.08048	AFG3L2	18	-0.347144	0.474977		ENSG00000128641	0	1.05751	0	0	1.85394	0	0	0	0	1.63108	0	0	0	MYO1B	2	0.648933	0.525282
ENSG00000263235	0	1.49276	2.51261	0	0	0	0	0.82114	0	0	0	0	AC006111.2	16	0.287292	0.474977		ENSG00000146278	7.08988	9.92245	7.82159	6.86936	7.81522	7.91017	8.60816	7.53922	6.83172	7.77568	6.63291	8.3038	8.7415	PNRC1	6	1.04471	0.525282
ENSG00000117834	3.23865	1.49276	2.35563	3.287	0.767781	1.56282	3.42269	2.91031	2.75026	2.97001	0	1.46919	SLC5A9	1	-0.677236	0.479714		ENSG00000162591	0.914787	0	2.56144	0	1.20629	4.08654	0	1.57515	0	4.23484	0	0	0	MEGF6	1	0.534689	0.525282
ENSG00000167600	5.73252	5.66938	5.33689	6.78326	5.9815	5.89795	7.03106	5.95328	6.39813	6.35554	4.53947	5.60744	CYP2S1	19	-0.371119	0.479714		ENSG00000165072	3.64487	2.67957	5.06958	1.24847	3.7108	4.56533	1.37011	5.82299	3.63283	4.42292	2.7457	1.08748	4.66912	MAMDC2	9	1.14281	0.525282
ENSG00000186862	1.72316	1.49276	2.35563	0	2.17417	1.62127	0	1.8812	0.244628	0	3.84328	0	PDZD7	10	0.631751	0.482173		ENSG00000168268	3.23424	1.66114	3.02099	4.88507	2.91402	3.69145	3.35688	3.60384	3.87634	2.3771	3.68054	4.06611	0	NT5DC2	3	-1.48649	0.525282
ENSG00000135372	5.37175	4.06382	5.27247	5.8198	5.43745	5.50654	5.49755	4.71723	6.56509	6.10799	4.23297	5.11289	NAT10	11	-0.4026	0.492093		ENSG00000171729	5.62847	6.35455	5.30711	5.67863	6.43145	5.80967	6.37076	5.72822	5.94123	6.79593	5.53137	5.25269	6.89354	TMEM51	1	0.62845	0.525282
ENSG00000116679	6.1769	7.28651	7.48116	7.26288	7.81921	7.109	6.67894	7.27016	6.91799	6.80098	7.11875	7.33939	IVNS1ABP	1	0.241155	0.493836		ENSG00000204519	2.31725	0	1.53502	2.77558	2.78313	1.85456	1.96556	1.38941	4.08463	1.03473	3.37518	2.72794	0	ZNF551	19	-1.61188	0.525282
ENSG00000132793	2.78279	3.19601	4.47114	1.82994	2.60744	2.85387	2.38614	3.99572	1.76648	0	0	4.58452	LPIN3	20	0.561738	0.493836		ENSG00000260077	3.36395	1.53223	3.77113	1.90757	4.61669	3.53742	1.81123	3.39758	0	4.15215	2.28472	1.70046	3.26701	AC104794.3	2	1.08879	0.525282
ENSG00000139926	0	0	2.17947	0	0.767781	1.1515	0.276649	0	0	0	3.84328	1.46919	FRMD6	14	0.537138	0.493836		ENSG00000272155	0	0	0.707208	0	1.71721	0	0	1.57515	0	2.05178	0	1.08748	2.7551	AC055822.1	8	1.07682	0.525282
ENSG00000164949	0	1.32877	0	0	2.56524	0	0	0	0	0	0	0	GEM	8	0.231787	0.493836		ENSG00000277938	0	1.05751	1.8199	0	1.97882	0	1.21459	0.925881	1.71412	3.52196	0	1.08748	1.95438	AL035252.4	20	1.31493	0.525282
ENSG00000197119	6.71186	6.07083	7.96835	6.43326	5.56605	6.4945	5.88579	7.81072	5.50299	5.56465	7.65317	6.90087	SLC25A29	14	0.376578	0.493836		ENSG00000166912	6.47713	6.96362	6.75799	6.41982	7.43129	6.80428	6.78777	6.74633	5.41371	7.09603	6.66514	5.75157	6.24342	MTMR10	15	0.605645	0.525529
ENSG00000230415	0	0	0	0	0.434374	0	0	0	0	0	2.44652	3.29914	LINC01786	1	0.36786	0.494817		ENSG00000203710	0	8.04162	1.17969	1.02284	0	0	0	0	3.98425	0	1.01374	4.24795	3.46783	CR1	1	0.101273	0.525948
ENSG00000245060	2.55063	3.98336	2.78307	2.61128	3.31597	2.46449	2.44332	3.50485	2.28704	1.53542	5.19409	3.53754	LINC00847	5	0.522893	0.494817		ENSG00000119669	8.02453	5.879	5.96635	6.835	5.7092	6.8685	6.40714	6.63841	7.82537	5.52655	6.37751	6.14468	6.62595	IRF2BPL	14	-0.905086	0.526447
ENSG00000114737	4.50698	5.32217	4.61662	5.57665	3.23753	3.62754	5.60796	4.12815	5.73091	5.7893	3.84328	5.0372	CISH	3	-0.493097	0.49841		ENSG00000137509	7.7631	7.08923	7.75765	7.20824	7.72449	8.16229	7.07317	8.10377	5.7709	7.63053	6.99982	5.33541	7.36547	PRCP	11	0.661609	0.526447
ENSG00000132823	4.96238	6.62451	6.13793	5.27047	5.77486	5.79697	5.34083	5.74217	5.15946	4.68277	4.79213	5.38125	OSER1	20	0.27783	0.49841		ENSG00000013725	1.58106	0	1.17969	0	2.63917	1.01256	0	2.97064	0	2.22359	0	0	0	CD6	11	0.855312	0.532208
ENSG00000154175	1.01644	0	0.667496	0	0	0.687706	3.96209	0	0.79838	3.28305	2.44652	0	ABI3BP	3	-0.528704	0.49841		ENSG00000090861	7.79651	6.12794	7.01599	7.93591	6.39269	7.70639	7.46267	7.65711	7.27048	6.21744	7.88521	7.49987	6.24342	AARS1	16	-0.951358	0.532208
ENSG00000159263	0	0	0	0	0	0	0	0	1.60058	3.22565	0	0	SIM2	21	-0.402186	0.49841		ENSG00000102057	1.47019	1.66114	2.44055	0	1.97882	1.20677	3.31919	1.95587	0	2.22359	1.3954	1.70046	2.40959	KCND1	X	1.32197	0.532208
ENSG00000159496	0	3.41631	0	0	0	0.793159	0	0	0	0	0	0	RGL4	22	0.250564	0.49841		ENSG00000104763	10.1731	10.0607	10.0263	9.62709	10.4992	9.9515	10.1154	10.1853	9.42536	10.1205	9.68194	8.92112	10.5908	ASAH1	8	0.598275	0.532208
ENSG00000167680	5.85868	5.8082	4.58161	5.44986	6.07844	4.19727	5.01274	2.98207	6.67353	6.73565	4.53947	4.58452	SEMA6B	19	-0.526849	0.49841		ENSG00000121316	6.16638	7.76691	5.792	5.29208	6.34127	6.98399	5.49968	6.27922	4.34966	6.11202	5.53137	4.80738	6.76594	PLBD1	12	0.843484	0.532208
ENSG00000181433	0	4.93702	0	0	2.76487	3.62754	0	1.54449	0.636321	2.01363	0	0	SAGE1	X	0.545475	0.49841		ENSG00000123096	4.71319	3.22964	5.17439	4.56694	5.24545	5.4459	4.89686	5.18086	2.61639	5.38889	3.91304	3.32195	5.97322	SSPN	12	0.916523	0.532208
ENSG00000198515	2.34815	0	0	2.32636	0	1.83391	2.49833	3.17814	0	3.16586	0	0	CNGA1	4	-0.563221	0.49841		ENSG00000127564	0.288445	0	0	0	0	0.661225	0	0	1.43868	0	0	0	0	PKMYT1	16	-0.398057	0.532208
ENSG00000200170	1.60684	3.24284	3.29641	0	0	0.166258	2.49833	3.68767	1.19756	0	6.92098	3.0134	AL607035.1	10	0.768079	0.49841		ENSG00000130203	10.4397	10.5683	11.0068	10.8806	10.8349	9.35269	11.6922	11.5941	11.1686	10.7837	10.3304	10.341	11.6131	APOE	19	0.737315	0.532208
ENSG00000249464	1.18818	0	0	3.70555	0	2.0192	0.88402	1.54449	1.98426	2.37217	0	0	LINC01091	4	-0.63239	0.49841		ENSG00000137075	5.70392	6.50383	6.25929	5.18702	6.44775	6.02785	6.13626	6.0787	5.06625	5.27628	5.72726	4.91889	5.59829	RNF38	9	0.604384	0.532208
ENSG00000252690	1.72316	0	0	0	0	0.315321	0	0	2.05011	2.47429	0	0	AC105339.2	15	-0.501861	0.49841		ENSG00000138449	7.87478	6.10546	7.98541	6.91531	7.87268	8.97584	6.13354	8.57944	5.4518	8.26563	7.09753	3.61473	7.93909	SLC40A1	2	0.899467	0.532208
ENSG00000253988	3.48919	2.30185	5.53294	4.18242	3.67462	4.04547	3.33475	5.0366	2.75026	2.56966	4.53947	5.75648	AC079015.1	8	0.478015	0.49841		ENSG00000140650	3.23424	1.39067	2.84162	2.9137	3.55904	2.30001	2.58948	2.36157	4.57347	2.86639	4.67011	4.48384	2.7551	PMM2	16	-1.07249	0.532208
ENSG00000254887	1.01644	1.89585	2.17947	1.97095	2.76487	0.687706	1.31013	2.02404	0.79838	0	5.19409	3.74207	AC010247.1	19	0.675823	0.49841		ENSG00000145388	3.79043	3.7767	4.84981	4.26532	4.81399	4.4063	5.18046	4.85276	3.9313	4.89918	4.52439	3.858	4.74843	METTL14	4	0.602326	0.532208
ENSG00000259820	0	0	0	2.77411	0	0.450414	1.04046	0	0.79838	4.14639	0	1.46919	AC083843.3	8	-0.615684	0.49841		ENSG00000148516	2.11098	5.7253	5.12947	4.15822	3.94314	4.14698	4.55978	3.56049	3.33968	4.45776	3.85325	3.96581	4.66912	ZEB1	10	0.982046	0.532208
ENSG00000150656	0	0	2.90139	0	0	0	0	2.02404	0	0	0	1.46919	CNDP1	18	0.380632	0.498735		ENSG00000151929	5.01916	8.72078	3.68505	3.62656	4.0323	4.83883	5.89504	4.87946	4.34966	4.94901	4.78123	5.33541	6.72731	BAG3	10	0.897089	0.532208
ENSG00000198920	2.11253	3.57114	4.02646	2.52242	3.31597	4.19727	3.39396	4.63057	3.72202	3.16586	5.19409	4.47404	KIAA0753	17	0.507502	0.498735		ENSG00000159167	0	1.39067	0	0	0	0	2.34889	0	0	0	0	1.08748	1.95438	STC1	8	0.632173	0.532208
ENSG00000157873	4.11826	5.41711	6.89786	6.51615	6.36338	5.78424	5.81714	6.42819	4.88957	5.79917	7.02325	6.83535	TNFRSF14	1	0.401963	0.501104		ENSG00000171476	0	0	0	1.61534	0	1.60169	0.731507	1.38941	5.04148	0	2.02055	1.70046	0	HOPX	4	-1.6936	0.532208
ENSG00000171045	2.48624	3.67725	3.91834	3.17484	2.8726	3.7635	2.91699	3.1157	2.82741	0	4.79213	5.2533	TSNARE1	8	0.680069	0.501104		ENSG00000171865	4.04375	3.14399	4.99998	5.53618	4.81399	4.90332	4.44199	4.1041	5.67754	3.8712	5.81345	4.55461	4.49609	RNASEH1	2	-0.820807	0.532208
ENSG00000227908	0	0	0	0	0	0.687706	0	1.34119	0	0	0	3.29914	AC016596.1	5	0.317145	0.501104		ENSG00000173517	6.44451	6.59137	6.92691	5.82587	6.99058	6.6972	7.0388	6.51892	5.54285	7.06247	6.38456	6.59435	7.19192	PEAK1	15	0.654771	0.532208
ENSG00000266900	0	0	0	0	1.15681	0.450414	0	0	0	0	0	3.0134	AC027514.1	18	0.275037	0.501104		ENSG00000176595	1.58106	1.23368	1.61169	0	1.85394	3.8306	0.48153	2.97064	3.56493	1.63108	4.57462	2.45945	0	KBTBD11	8	-1.27094	0.532208
ENSG00000269892	0	0	1.97877	0	0	1.06991	0	0	0	0	0	2.65672	AC125494.2	12	0.339607	0.501104		ENSG00000184106	0	3.27063	0	0	2.85006	0	2.34889	0	0	0	0	2.72794	0	TREML3P	6	0.755281	0.532208
ENSG00000024422	0	1.77358	0	0	0	0	0	0	0	0	3.84328	1.46919	EHD2	19	0.421789	0.502302		ENSG00000187116	1.21905	6.43788	0.840606	0	0	0.195796	2.90143	1.65975	0	2.3771	1.15248	3.61473	1.28555	LILRA5	19	1.18427	0.532208
ENSG00000113749	6.66537	6.55198	6.01207	6.35821	5.10332	5.51812	6.17883	4.8574	6.79614	7.16012	3.84328	6.42451	HRH2	5	-0.482824	0.502302		ENSG00000189068	0	2.95574	0	0	0	0	2.10496	0	0	0	0	0	0	VSTM1	19	0.722958	0.532208
ENSG00000124225	6.23683	5.83137	6.92605	6.25856	5.7609	7.71919	5.31808	6.6809	5.01853	5.3123	5.00706	7.46023	PMEPA1	20	0.356172	0.502302		ENSG00000197147	5.2124	3.65813	4.60927	4.86818	4.57773	4.28246	4.85797	4.61917	5.04148	3.70712	5.86481	5.55844	3.26701	LRRC8B	1	-0.952761	0.532208
ENSG00000134871	0	1.77358	0	0	0	0	0	0	0.94406	0	3.84328	4.22393	COL4A2	13	0.50709	0.502302		ENSG00000204103	8.21064	5.51112	7.05254	8.70223	7.75755	5.83928	8.31458	6.71948	9.19211	7.08493	8.37067	8.1235	7.50903	MAFB	20	-0.937466	0.532208
ENSG00000163811	4.63128	3.60739	4.07762	5.00125	4.75478	4.66839	4.46844	4.02999	5.93205	5.7893	4.23297	4.22393	WDR43	2	-0.390249	0.502302		ENSG00000214456	1.47019	0	0	0	0	0	0	0	2.86248	0	3.45779	1.70046	1.95438	PLIN5	19	-1.30262	0.532208
ENSG00000172037	3.83774	6.84544	6.54481	6.14407	5.38383	6.06781	5.19028	5.68955	5.79473	4.88171	5.87929	5.44121	LAMB2	3	0.337143	0.502302		ENSG00000224628	0.288445	0.856785	0.840606	0	1.20629	0.522125	0.611926	1.05645	0	1.63108	0.493292	0	1.28555	AL121723.1	20	0.852502	0.532208
ENSG00000173269	2.83543	0	0	0	0	0.573933	1.63867	0	5.03489	0	0	2.18184	MMRN2	10	-0.628381	0.502302		ENSG00000225636	1.47019	0	0	0	0	0	0	0	0	0	1.9462	0	0	HNRNPA3P15	2	-0.569397	0.532208
ENSG00000174151	1.01644	3.04563	4.8405	2.77411	4.14469	3.58412	3.60917	5.10248	3.87521	3.54014	4.23297	4.47404	CYB561D1	1	0.516866	0.502302		ENSG00000234511	2.93351	2.41287	2.16335	3.58581	1.20629	1.73366	3.31919	1.65975	4.38946	0	3.61005	3.32195	2.7551	C5orf58	5	-1.33147	0.532208
ENSG00000183520	5.28924	3.98336	4.35151	4.47066	4.25499	4.06666	4.77727	4.41415	5.43683	4.68277	3.84328	3.92118	UTP11	1	-0.338355	0.502302		ENSG00000240401	0	0	0.396511	1.61534	0	0.788085	0.338166	0	3.33968	0	0	1.70046	1.28555	AC012358.4	2	-0.95199	0.532208
ENSG00000235641	2.2738	0	0	1.97095	0	0	0	0	0	0	0	0	LINC00484	9	-0.35373	0.502302		ENSG00000243544	0	0	0.211835	2.70123	0	0	0.731507	0	0	0	2.9112	1.70046	0	RN7SL172P	3	-1.08405	0.532208
ENSG00000268655	0	0	0	0	1.03842	0	0	2.7551	0	0	0	2.18184	AC008687.4	19	0.355676	0.502302		ENSG00000253161	0.914787	0	0	2.25812	0	0	0	0	0	0	0	0	0	LINC01605	8	-0.528818	0.532208
ENSG00000284237	0	1.63999	0	0	0	0.573933	0	0	0	0	0	2.65672	LINC02767	1	0.289919	0.502302		ENSG00000258376	0	0	2.35394	0	3.63691	2.34198	0	1.65975	0	2.3771	0	0	1.28555	AC004846.1	14	1.22585	0.532208
ENSG00000286161	0	0	0	0	1.26622	0.793159	0	0	0	0	0	2.65672	AC104066.5	4	0.28072	0.502302		ENSG00000265148	0	0	0	0	0	0.661225	0	0	2.74468	0	0	0	0	TSPOAP1-AS1	17	-0.56765	0.532208
ENSG00000178789	0	0	0	0	4.83688	0.450414	0.88402	2.48564	1.50988	0	0	1.46919	CD300LB	17	0.350634	0.502902		ENSG00000272677	0	0	1.17969	0	0	0.368168	0	1.8154	0	2.22359	0	0	0	AC124016.2	4	0.684164	0.532208
ENSG00000261879	0	0	2.51261	0	0	1.4383	0	1.72264	0	0	0	0	AC087500.1	17	0.337711	0.502902		ENSG00000273015	2.97471	3.91239	4.63704	3.91675	4.91123	3.7704	3.51524	3.42201	4.08463	5.2165	3.63393	3.14977	4.96313	AC008124.1	12	0.779854	0.532208
ENSG00000128881	4.47416	5.25522	6.30826	4.93394	4.40607	4.78803	4.63724	5.95328	4.61282	5.35309	7.2511	5.60744	TTBK2	15	0.354385	0.503012		ENSG00000279602	1.87022	0	2.3086	4.23928	0	1.01256	0.731507	1.28673	2.61639	0	2.50792	2.95422	0	AC109326.1	17	-1.91531	0.532208
ENSG00000285106	0	1.49276	0	0	1.03842	0	0	1.54449	0	0	0	0	AC016831.6	7	0.242599	0.506041		ENSG00000283075	0	0	0	0	0	1.01256	0	0	0	0	2.09127	0	0	AL157931.2	13	-0.517305	0.532208
ENSG00000188549	4.92643	3.71096	6.30826	3.39106	4.07121	5.01752	2.55132	4.83819	2.78935	4.84406	5.35963	5.1848	CCDC9B	15	0.511159	0.508783		ENSG00000176454	5.60898	4.67809	5.55535	4.54585	5.69106	5.51173	4.80443	5.3748	3.69767	5.6218	4.70436	4.06611	5.7979	LPCAT4	15	0.671372	0.532962
ENSG00000089177	6.26589	4.96522	4.58161	4.23929	5.4198	4.8985	5.83327	4.51436	5.52052	6.34883	4.23297	5.0372	KIF16B	20	-0.347695	0.509752		ENSG00000184160	0	1.05751	1.07527	3.62656	0	2.30001	2.19093	0.925881	3.07264	0	2.55872	3.32195	1.95438	ADRA2C	4	-1.45084	0.532962
ENSG00000118515	6.77049	10.8348	7.51867	8.63587	9.4178	7.3656	6.57402	7.62706	6.78168	7.40282	7.2511	7.27495	SGK1	6	0.39638	0.509752		ENSG00000197965	8.22566	6.91919	7.08987	7.24469	7.05228	7.74795	6.58438	7.08339	7.69249	6.95071	8.26087	7.54402	7.46275	MPZL1	1	-0.765578	0.532962
ENSG00000133460	1.01644	2.00855	4.86982	2.77411	2.4307	2.55723	2.95682	3.8499	2.39234	2.47429	4.79213	4.22393	SLC2A11	22	0.504325	0.509752		ENSG00000188921	7.28881	7.34571	7.21186	6.27995	6.4798	7.03125	6.70435	7.32114	5.95456	6.7891	6.25964	5.41365	7.19192	HACD4	9	0.634959	0.535217
ENSG00000164741	4.70386	2.75386	3.01074	5.15697	2.9068	4.18763	3.07008	3.45528	3.43212	4.08315	0	3.53754	DLC1	8	-0.522191	0.509752		ENSG00000051180	0	0	0	0	1.71721	0	1.04026	0	0	0	0	0	2.40959	RAD51	15	0.738151	0.535612
ENSG00000114626	5.27978	5.39655	6.47019	5.79155	4.75478	5.75843	5.71052	6.60906	3.06892	3.83704	7.02325	7.1	ABTB1	3	0.59222	0.509845		ENSG00000105088	2.44001	2.79646	3.15511	2.62283	1.71721	3.48219	5.72534	2.79472	2.31952	4.23484	1.15248	1.08748	3.03364	OLFM2	19	1.16696	0.535612
ENSG00000172890	5.96291	6.09656	7.39805	6.68432	6.65249	6.35937	6.23659	7.46432	6.49293	6.89604	7.9927	8.03761	NADSYN1	11	0.286858	0.509845		ENSG00000106780	4.46111	10.431	5.46525	5.37812	4.41042	3.94395	4.67615	5.68345	5.66137	1.85671	6.25195	4.40941	4.40111	MEGF9	9	0.257216	0.535612
ENSG00000284633	0	0	4.50891	0	0	2.0192	1.42815	1.54449	1.19756	0	3.84328	3.74207	AL031590.1	22	0.713212	0.509845		ENSG00000111052	0.288445	6.94791	1.36827	0	0	0	0	0	0	0	0	0	1.28555	LIN7A	12	1.3236	0.535612
ENSG00000100311	6.63228	8.81291	8.12856	7.98435	8.70804	7.4904	7.03339	6.8342	6.27616	6.51978	7.55415	6.94295	PDGFB	22	0.371838	0.510558		ENSG00000118263	3.74352	6.47781	5.38562	5.30469	5.85482	4.8963	5.29652	4.94836	5.20653	5.66717	4.7378	5.11896	5.02814	KLF7	2	0.688001	0.535612
ENSG00000123179	4.53907	4.16456	3.67427	4.12321	4.2682	2.49607	4.54881	3.29546	4.93385	4.61731	0	3.29914	EBPL	13	-0.635087	0.51105		ENSG00000134684	5.98671	5.4765	5.29553	7.06364	5.32994	5.64342	6.67295	5.53456	5.66137	5.111	7.3759	6.79769	5.51001	YARS1	1	-0.859956	0.535612
ENSG00000140030	5.81347	5.52526	5.68916	6.29254	6.38173	5.19156	6.13176	5.37991	6.11626	7.5119	5.64273	4.3544	GPR65	14	-0.383783	0.51105		ENSG00000141391	1.78012	1.05751	2.70832	0	1.39741	1.01256	1.37011	0.782304	0	2.96657	0.860213	0	1.95438	PRELID3A	18	1.13927	0.535612
ENSG00000144959	5.71155	5.66938	4.86982	6.45743	5.30269	5.47122	5.23145	5.0025	5.74589	6.70447	3.84328	4.87276	NCEH1	3	-0.402348	0.51105		ENSG00000143797	1.35008	5.69551	0.560208	0	2.63917	0.195796	0	1.17618	0	0	0	0	0	MBOAT2	2	1.18108	0.535612
ENSG00000165714	3.11635	2.81712	4.17481	2.61128	3.48393	3.16017	1.18159	3.05043	2.75026	3.10348	5.00706	5.3187	BORCS5	12	0.54429	0.51105		ENSG00000149554	0	1.23368	1.8199	0	2.29933	0.368168	1.29444	1.05645	0	0	0.688386	0	0	CHEK1	11	0.924451	0.535612
ENSG00000168769	5.94505	7.17923	6.49863	5.85662	5.82042	6.0493	5.42842	5.96218	4.99365	6.54347	7.86079	6.94295	TET2	4	0.35949	0.51105		ENSG00000161956	3.36395	2.48431	3.91421	4.15822	3.78109	4.28246	4.13005	3.3217	5.47048	3.81855	5.67066	4.15989	4.49609	SENP3	17	-0.811038	0.535612
ENSG00000169762	5.86502	4.45049	4.81057	6.76401	5.29625	5.9272	6.0281	5.16549	5.1669	5.69727	5.76586	5.0372	TAPT1	4	-0.290284	0.51105		ENSG00000222009	3.67017	2.85153	3.02099	5.54684	4.27083	3.65861	5.69624	2.67786	6.20927	3.06024	5.08831	4.68652	4.5852	BTBD19	1	-1.0724	0.535612
ENSG00000182326	0	0	0	0.790828	1.15681	1.5019	0	0	0.244628	0	3.84328	4.47404	C1S	12	0.567048	0.51105		ENSG00000237797	2.44001	0	3.6672	0	4.00319	3.50084	2.58948	2.6367	0	3.52196	1.50306	1.08748	2.7551	MACORIS	10	1.31719	0.535612
ENSG00000182492	0	0	0	0	0	0	0	0	0	0	4.23297	4.08048	BGN	X	0.494848	0.51105		ENSG00000247982	2.25172	1.23368	1.61169	2.77558	1.97882	2.06965	1.37011	1.38941	3.33968	0	2.65523	2.95422	3.03364	LINC00926	15	-1.15758	0.535612
ENSG00000215883	2.2738	1.77358	5.29427	2.77411	2.9402	2.85387	2.32659	5.14999	2.62621	0	0	4.47404	CYB5RL	1	0.505056	0.51105		ENSG00000272578	2.55314	1.05751	0.707208	2.53993	1.56615	1.29488	1.13005	0.925881	3.98425	1.85671	1.3954	2.45945	1.95438	AP000347.1	22	-1.05719	0.535612
ENSG00000228221	2.55063	1.14373	0	2.61128	0	0	3.14094	0	2.11309	0	0	1.46919	LINC00578	3	-0.712464	0.51105		ENSG00000000003	0	0	1.07527	0	0	0	0	0	0	2.22359	0	0	1.28555	TSPAN6	X	0.654916	0.536317
ENSG00000250251	0	0	4.22106	0	0.434374	2.39918	1.73342	1.54449	0.94406	0	4.23297	3.74207	PKD1P6	16	0.763433	0.51105		ENSG00000049246	5.06757	2.7392	5.84853	3.91675	5.80509	5.86828	2.42182	4.52081	0	5.84878	2.50792	1.70046	3.46783	PER3	1	1.20203	0.54
ENSG00000145416	9.0695	8.37154	7.38795	7.96129	8.11904	7.93402	8.40871	7.77075	8.67729	9.15926	7.88816	8.01806	MARCHF1	4	-0.30339	0.511457		ENSG00000064666	0.914787	8.56988	0.211835	0	2.2002	0.368168	1.37011	0.622843	2.61639	0	1.8678	3.47576	3.26701	CNN2	19	0.779784	0.54
ENSG00000173085	5.74633	4.54695	4.47114	6.14407	5.17522	5.27585	5.96115	5.45749	5.47929	5.50558	5.19409	5.38125	COQ2	4	-0.289821	0.511457		ENSG00000068654	5.58922	3.00516	6.00949	6.12504	6.1286	6.09688	5.45694	5.50056	6.95619	5.40683	6.11864	6.76821	4.07169	POLR1A	2	-1.19294	0.54
ENSG00000180098	2.98272	3.80759	4.26587	3.33997	4.64764	4.02397	3.33475	4.33414	4.01369	3.98277	5.19409	4.58452	TRNAU1AP	1	0.365617	0.511969		ENSG00000100445	2.25172	1.39067	2.56144	3.45617	2.63917	2.88668	1.57585	2.08387	3.25604	1.85671	3.81197	3.61473	3.26701	SDR39U1	14	-1.0165	0.54
ENSG00000221963	6.8494	5.94902	4.92674	6.8981	6.89962	6.27086	6.29989	5.78292	6.76707	7.83345	5.76586	6.56589	APOL6	22	-0.377747	0.511969		ENSG00000103569	1.07493	9.67347	0.707208	0	0	0	0.84193	0.925881	2.61639	1.63108	1.60325	5.25269	1.28555	AQP9	15	0.394284	0.54
ENSG00000272918	0	1.32877	1.97877	0	0.909436	0.983424	0.88402	2.91031	0	0	0	2.65672	AC005070.3	7	0.56725	0.511969		ENSG00000108219	8.08458	7.44529	8.15029	8.9001	7.83394	8.22391	7.74438	7.75531	9.22272	7.64194	8.5994	7.9374	8.12145	TSPAN14	10	-0.681456	0.54
ENSG00000124787	3.70259	1.89585	2.51261	3.53431	2.11689	2.06203	3.75182	3.72997	3.16122	3.75826	0	2.18184	RPP40	6	-0.629302	0.513739		ENSG00000114487	2.31725	1.66114	4.52258	3.03974	4.79713	4.07415	3.65793	4.70131	0	2.05178	2.65523	1.70046	3.46783	MORC1	3	1.25358	0.54
ENSG00000155367	0	0	0	0	0	1.56282	0	1.54449	0	0	0	2.65672	PPM1J	1	0.343097	0.514337		ENSG00000116885	0	1.66114	1.75378	0	2.09375	1.37791	0.611926	0.925881	0	2.75873	0	1.08748	1.95438	OSCP1	1	1.26904	0.54
ENSG00000167208	6.57925	5.82369	4.3925	5.03377	5.91585	5.26672	6.40078	4.79899	6.01684	6.90977	4.53947	5.84792	SNX20	16	-0.400681	0.514337		ENSG00000119048	5.1418	7.81446	6.06848	6.10355	6.22631	5.64342	6.06689	5.58412	3.81921	5.7953	5.90463	5.48786	6.7076	UBE2B	5	0.973229	0.54
ENSG00000168487	2.72816	2.75386	5.22787	3.23201	3.21041	3.88775	3.42269	3.59915	3.27575	3.67492	6.34195	4.78293	BMP1	8	0.412915	0.514337		ENSG00000121807	0.914787	0	0.840606	1.24847	1.20629	1.37791	0	0.782304	2.74468	0	1.69692	2.95422	0	CCR2	3	-1.41866	0.54
ENSG00000163393	0	1.32877	0	0	1.03842	0.983424	0	0	0	0	0	0	SLC22A15	1	0.199441	0.514586		ENSG00000123405	0	8.31088	0	0	0	0	0	0	3.16725	0	0	1.70046	0	NFE2	12	0.375984	0.54
ENSG00000064687	1.83079	4.93702	4.02646	2.42771	5.04311	2.75291	4.92512	4.02999	3.89327	2.56966	6.26054	4.47404	ABCA7	19	0.572553	0.517165		ENSG00000125503	6.32613	4.37395	6.64626	7.2216	6.60134	6.82292	6.24074	6.13151	6.97593	6.62252	7.13776	7.13445	5.76013	PPP1R12C	19	-0.882691	0.54
ENSG00000134369	2.88621	3.98336	5.72169	5.27047	3.65463	6.17168	4.62494	5.54302	4.19928	4.05046	6.17425	6.61877	NAV1	1	0.501399	0.517165		ENSG00000131042	5.68542	5.76887	6.16386	5.75413	6.39269	5.89672	6.84524	6.78216	4.82637	7.3066	5.59966	6.57745	5.97322	LILRB2	19	0.738513	0.54
ENSG00000145365	4.55485	4.52817	5.33689	5.55441	5.85147	4.57537	5.76762	3.23799	7.43955	6.38861	5.50812	3.74207	TIFA	4	-0.524225	0.517165		ENSG00000133030	5.30415	4.4293	6.13493	7.39967	5.98709	6.23135	6.11717	6.01188	6.57984	6.15512	6.89501	7.20215	5.36656	MPRIP	17	-0.85888	0.54
ENSG00000163823	9.88987	8.67563	9.05595	8.99498	8.87819	9.32865	9.51058	9.17114	9.70809	9.44674	7.80446	8.66542	CCR1	3	-0.297078	0.517165		ENSG00000136457	0	1.23368	1.8199	0	0	1.01256	0.611926	1.28673	0	1.85671	0	0	0	CHAD	17	0.803947	0.54
ENSG00000178695	11.5694	10.2236	10.6428	11.369	10.5799	11.2081	10.9566	10.826	11.0577	11.2426	10.6186	10.6659	KCTD12	13	-0.232655	0.517165		ENSG00000137474	6.95227	4.92914	7.17286	6.83064	6.73129	6.78539	6.55631	6.83542	8.30013	6.76843	7.73733	7.98942	6.94496	MYO7A	11	-0.869899	0.54
ENSG00000237441	6.65442	6.52854	8.52629	7.82627	7.37152	7.08973	7.12363	8.33221	6.86179	6.96344	8.30844	8.7209	RGL2	6	0.314063	0.517165		ENSG00000143507	2.55314	6.04177	4.5423	4.78061	4.36537	3.69145	5.28679	3.26881	3.81921	4.65081	3.74775	3.96581	4.19006	DUSP10	1	0.86118	0.54
ENSG00000260495	0	0	0.667496	0	0.767781	0.450414	0	1.72264	0	0	0	0	AC009148.1	16	0.214782	0.517165		ENSG00000163106	6.61382	6.02988	6.72817	5.92721	6.69534	6.84133	6.3592	6.75357	5.94123	6.61482	5.33409	4.91889	6.39899	HPGDS	4	0.581997	0.54
ENSG00000267758	0	1.49276	1.74556	0	0	0.687706	0	0	0	0	0	0	AC099811.4	17	0.233692	0.517165		ENSG00000183092	0	0	0	3.84949	0	0.788085	0	0	0	0	0.860213	0	1.28555	BEGAIN	14	-0.732648	0.54
ENSG00000285410	3.75818	3.67725	4.71685	2.69499	2.64844	3.82696	3.86078	5.14999	1.84278	3.75826	6.34195	4.78293	GABPB1-IT1	15	0.527582	0.517165		ENSG00000198883	0	1.23368	1.53502	0	3.03401	2.16625	0	1.05645	0	3.14819	0.267627	0	3.46783	PNMA5	X	1.51938	0.54
ENSG00000037897	3.23865	1.89585	3.20733	3.92944	3.09651	2.64436	3.3042	3.1157	4.85314	4.05046	0	2.18184	METTL1	12	-0.653849	0.5173		ENSG00000210194	1.21905	0	0.396511	0	1.20629	0	0	0	5.47048	0	0.860213	0	0	MT-TE	MT	-1.02932	0.54
ENSG00000228789	0	0.381148	7.4764	5.08121	3.41433	4.6404	0	7.58446	3.10035	0	4.23297	6.5387	HCG22	6	1.35799	0.5173		ENSG00000214530	3.56618	4.83663	3.22997	2.53993	1.85394	2.82883	2.76793	3.60384	2.74468	4.15215	1.9462	0	3.64408	STARD10	11	1.17025	0.54
ENSG00000053372	4.92643	2.9359	3.73926	5.3501	4.85451	4.61905	4.53572	4.79899	5.64827	5.50558	0	4.47404	MRTO4	1	-0.650643	0.51863		ENSG00000219481	4.02426	1.05751	4.75159	2.45197	4.91123	3.48219	3.74578	4.40303	1.94531	5.19601	3.34656	3.61473	4.49609	NBPF1	1	0.936005	0.54
ENSG00000101670	5.42425	2.54548	7.87019	4.69054	5.4257	6.56692	5.84393	6.4346	5.02674	2.01363	6.49218	7.29133	LIPG	18	0.620696	0.51863		ENSG00000226763	1.58106	0	0	1.44353	0	1.37791	0	1.48527	2.61639	0	1.15248	0	0	SRRM5	19	-1.14972	0.54
ENSG00000228459	0	0	2.17947	0	0.610688	1.5019	0	0	0	0	0	0	LINC01546	X	0.25548	0.51863		ENSG00000248019	2.44001	3.74796	3.77113	2.9137	4.19562	3.0475	2.14859	2.55069	0	4.94901	3.19425	2.72794	4.07169	FAM13A-AS1	4	1.24629	0.54
ENSG00000213904	0	0	0	0	0.767781	0.983424	0	0	0	0	4.23297	0	LIPE-AS1	19	0.356201	0.519123		ENSG00000250771	6.07461	2.7392	3.25409	3.36278	4.14321	4.55644	3.84193	2.83166	4.34966	4.49178	4.31874	4.91889	3.80113	AC106865.1	4	-1.01071	0.54
ENSG00000266598	0	2.00855	2.90139	0.790828	1.71528	0	0	0	0.94406	0	0	2.18184	AC037487.2	17	0.379656	0.519123		ENSG00000271966	0	0	0.707208	0	2.47923	0	0	0	0	0	0	0	1.95438	AC021321.1	8	0.734402	0.54
ENSG00000064787	0	0	0	0	0.767781	1.06991	0	0	0	0	0	2.65672	BCAS1	20	0.267524	0.52522		ENSG00000259877	2.49768	1.77947	2.96364	2.03413	4.00319	2.16625	1.63839	2.45923	0	3.64801	1.27905	1.70046	2.7551	AC009113.1	16	1.13665	0.540444
ENSG00000117174	4.86445	3.24284	4.07762	5.2975	4.68753	4.61905	5.39981	3.96063	4.95978	4.32101	3.30772	3.92118	ZNHIT6	1	-0.414465	0.52522		ENSG00000144746	8.43018	7.85545	8.78413	8.30414	8.79512	8.77937	7.71928	9.19185	7.64395	8.77929	8.05514	6.93666	8.89317	ARL6IP5	3	0.549132	0.541671
ENSG00000260942	1.34164	1.32877	4.71685	3.57906	3.29029	2.06203	2.32659	4.30645	1.50988	2.47429	4.53947	4.68713	CAPN10-DT	2	0.548034	0.525245		ENSG00000181908	3.23424	2.33771	4.47207	2.53993	5.24545	5.16533	0.9445	4.26129	3.33968	5.68198	2.02055	1.08748	4.66912	LINC02724	11	1.04672	0.541671
ENSG00000148090	3.38709	4.80279	4.12704	1.82994	3.43791	3.4127	3.77428	4.02999	2.23135	1.71302	4.79213	3.74207	AUH	9	0.609206	0.526731		ENSG00000196639	2.11098	0.345206	3.22997	2.77558	3.88049	3.34446	2.82282	4.64015	0	2.75873	0.860213	0	3.46783	HRH1	3	1.50554	0.541671
ENSG00000155893	0	1.32877	2.17947	0	0.767781	2.46449	0	2.27322	1.07637	0	0	2.65672	PXYLP1	3	0.604973	0.526731		ENSG00000269609	2.8474	2.7392	3.89899	3.26293	4.4541	3.0475	2.76793	3.78427	3.33968	5.29567	4.1468	3.14977	5.7979	RPARP-AS1	10	0.806423	0.545853
ENSG00000141505	0	0	0	1.67365	1.03842	0	1.04046	0	1.98426	3.16586	0	0	ASGR1	17	-0.593541	0.527682		ENSG00000134285	2.70776	2.17451	3.55519	5.02881	3.91216	3.60791	3.19985	2.45923	4.4659	3.38385	4.25856	4.06611	2.7551	FKBP11	12	-0.959669	0.546322
ENSG00000163617	3.35139	1.63999	3.86108	1.97095	2.60744	2.85387	1.31013	3.99572	1.76648	0	4.79213	4.08048	CCDC191	3	0.718582	0.527682		ENSG00000160949	3.53897	1.66114	2.9926	3.81464	3.63691	4.08654	3.15777	2.71788	5.20653	3.64801	3.56106	3.32195	2.7551	TONSL	8	-0.983131	0.550504
ENSG00000163923	4.74571	0.381148	1.12209	2.21733	1.79047	1.06991	1.98524	0	2.28704	0.464402	0	0	RPL39L	3	-0.715238	0.527682		ENSG00000012779	7.87069	7.38123	7.5566	8.17616	7.63954	8.22461	7.01984	7.76489	7.76235	7.82322	8.89456	8.74318	7.59737	ALOX5	10	-0.738209	0.55619
ENSG00000165030	3.64477	8.54625	4.92674	5.53182	6.92486	4.60464	5.26355	4.58521	5.53209	5.80898	6.26054	3.74207	NFIL3	9	0.208131	0.527682		ENSG00000147647	4.19087	0	1.17969	2.45197	0	5.09957	0	0.622843	0	0	0	0	0	DPYS	8	-1.69956	0.55619
ENSG00000166527	0	3.74389	0	0	0	0	0	0	0	0	0	0	CLEC4D	12	0.222851	0.527682		ENSG00000091127	3.51124	2.41287	3.73731	4.99808	3.91216	3.44417	3.95682	2.55069	4.17849	3.52196	4.98066	4.62208	4.40111	PUS7	7	-0.790129	0.559073
ENSG00000177374	0	2.54548	3.20733	0	3.52854	0.983424	1.53725	0	1.76648	0	0	2.65672	HIC1	17	0.493826	0.527682		ENSG00000113758	0	1.88882	0	0	0	0	0.84193	0	0	0	0	0	1.28555	DBN1	5	0.573757	0.561878
ENSG00000178252	5.5789	5.90602	6.63297	6.5333	6.18678	6.32242	6.05128	6.52747	6.11626	5.82839	8.24636	7.41609	WDR6	3	0.30278	0.527682		ENSG00000064999	6.65559	5.15391	6.31193	6.36067	6.31782	5.88257	6.1684	5.79521	7.23815	5.33368	6.4159	6.66002	5.41598	ANKS1A	6	-0.750205	0.562025
ENSG00000272973	0	0	3.67427	0	0	0	0	1.54449	0	0	0	0	AP000350.5	22	0.31064	0.527682		ENSG00000070476	5.41308	2.67957	5.54561	5.70741	4.38807	5.19997	5.12694	4.50946	5.8154	4.68061	5.47298	5.16493	3.26701	ZXDC	3	-1.1484	0.562025
ENSG00000204020	0	2.30185	0	0	1.26622	0	0	0	0	0	0	0	LIPN	10	0.212385	0.529434		ENSG00000100219	7.99855	7.32396	7.3286	8.51958	7.2449	7.43062	7.67521	7.14523	7.97347	7.5112	9.07114	7.66091	7.60804	XBP1	22	-0.703739	0.562025
ENSG00000118961	3.93743	3.60739	2.78307	5.03377	3.06657	3.95746	4.75486	3.23799	4.09394	4.14639	4.53947	1.46919	LDAH	2	-0.481655	0.530268		ENSG00000111641	1.87022	0	1.27706	3.36278	0	1.66918	0.84193	1.17618	0	0	3.02395	1.70046	1.28555	NOP2	12	-1.28338	0.562025
ENSG00000258057	0	1.14373	0	0	0.909436	0	0	1.8812	0	0	0	0	BCDIN3D-AS1	12	0.234188	0.530268		ENSG00000115232	0	1.53223	1.45405	1.61534	2.29933	0	4.00508	0	0	2.51583	1.9462	1.08748	3.64408	ITGA4	2	1.4324	0.562025
ENSG00000089127	6.38103	5.20879	6.83234	6.06762	7.72772	7.35056	6.84729	7.3638	5.52632	5.32603	6.69172	7.50306	OAS1	12	0.385142	0.531078		ENSG00000117335	6.87003	8.40248	7.56144	6.83064	7.4717	7.57288	7.2337	7.56413	6.32667	6.96289	7.22487	6.70738	7.82481	CD46	1	0.65237	0.562025
ENSG00000105655	4.29781	5.16082	5.22787	4.69054	4.70707	4.8985	4.78835	5.45749	4.35068	3.49225	5.35963	5.60744	ISYNA1	19	0.366151	0.531078		ENSG00000128283	0	0	0.840606	1.90757	0	0.368168	1.21459	0	3.63283	0	1.50306	1.70046	0	CDC42EP1	22	-1.22508	0.562025
ENSG00000107937	5.09782	4.28133	4.71685	5.28405	5.0354	4.85044	4.74352	4.22005	6.40758	6.28703	5.00706	5.38125	GTPBP4	10	-0.324739	0.531078		ENSG00000139278	7.12919	5.65738	7.66288	6.41402	7.72449	7.83961	6.19985	7.84047	6.1641	7.73009	7.07807	5.37506	7.93061	GLIPR1	12	0.58272	0.562025
ENSG00000261460	0	0.931406	2.51261	0.790828	0.909436	0.793159	0	0	0	0	5.19409	0	AC009690.2	15	0.549616	0.531078		ENSG00000141519	3.85805	1.23368	2.80943	3.81464	3.55904	4.73241	2.82282	3.12741	5.39428	3.52196	4.97132	3.858	5.09035	CCDC40	17	-1.27173	0.562025
ENSG00000111674	1.18818	6.9585	0	1.97095	5.16113	1.67744	2.60242	2.48564	4.14003	3.03829	3.84328	0	ENO2	12	0.119652	0.533654		ENSG00000145431	4.70097	3.42384	5.63097	4.96668	6.03102	5.17116	4.15165	6.27922	3.81921	5.40683	4.45905	2.72794	4.07169	PDGFC	4	0.691818	0.562025
ENSG00000129204	1.34164	1.63999	4.35151	3.89446	4.53191	3.14032	3.36466	4.60807	4.12483	1.87114	3.84328	5.55413	USP6	17	0.430584	0.533654		ENSG00000149257	5.42799	9.73335	4.93433	5.44799	4.41042	5.79464	5.82953	5.25072	5.57772	4.94901	4.95245	5.16493	7.63958	SERPINH1	11	0.71242	0.562025
ENSG00000184863	5.63937	6.26485	6.64997	5.79155	5.75153	6.11941	5.6266	6.52146	5.66413	6.03467	7.51957	6.23427	RBM33	7	0.285846	0.533654		ENSG00000152061	5.29605	5.48523	6.50769	4.96668	6.44234	5.66011	6.18944	5.45984	6.05696	6.22757	5.71051	5.25269	6.18759	RABGAP1L	1	0.580886	0.562025
ENSG00000229140	4.71794	0.381148	0.667496	0.448936	0	0.166258	2.38614	2.27322	1.4131	0	0	0	CCDC26	8	-0.53955	0.534039		ENSG00000152952	0	3.27063	0	0	0	0	2.19093	0	0	0	0	3.61473	1.28555	PLOD2	3	0.361417	0.562025
ENSG00000163872	5.3265	7.06659	5.70552	4.23929	5.62372	4.8258	4.67355	5.8987	5.65886	5.41859	6.5618	5.70849	YEATS2	3	0.353995	0.536791		ENSG00000153558	1.07493	0	0	0.426502	0	0	0	0	0	0	0	1.08748	0	FBXL2	3	-0.431484	0.562025
ENSG00000230844	2.11253	1.32877	3.20733	1.29874	0.767781	1.92953	0	2.83479	0	0	3.84328	3.0134	ZNF674-AS1	X	0.723161	0.537668		ENSG00000164938	5.67921	6.14457	6.9839	6.01424	6.74014	6.46293	4.42435	6.52457	5.16127	5.92546	5.28213	4.68652	6.80357	TP53INP1	8	0.673222	0.562025
ENSG00000152520	5.29865	5.44742	5.98553	5.71341	5.0584	5.73876	5.05004	6.12161	4.51127	5.24166	7.02325	6.5387	PAN3	13	0.343609	0.537952		ENSG00000183307	7.24106	3.85963	5.96269	7.75706	5.87906	6.21168	6.66921	6.5525	8.05306	6.38068	6.624	5.41365	6.15885	TMEM121B	22	-0.960186	0.562025
ENSG00000280378	0	1.14373	2.78307	0.448936	1.26622	1.78362	0	2.91031	1.07637	0	0	1.46919	AL353898.3	1	0.548851	0.537952		ENSG00000189067	7.57496	11.3328	7.24081	7.58424	7.65366	7.10927	9.00741	6.849	7.5417	7.29219	7.36167	7.58686	8.12888	LITAF	16	0.755188	0.562025
ENSG00000144655	3.98481	7.38114	5.39855	6.1515	6.64492	5.36406	5.165	5.24056	5.21076	4.863	5.19409	4.87276	CSRNP1	3	0.272082	0.538379		ENSG00000235655	0.288445	3.14399	1.61169	1.61534	1.56615	0.788085	1.13005	2.20144	0	2.96657	1.69692	1.70046	2.40959	H3P6	2	1.13219	0.562025
ENSG00000179403	1.48033	6.87548	0	0	0	1.5019	2.19957	3.1157	3.40721	1.87114	3.84328	5.1848	VWA1	1	0.474978	0.538379		ENSG00000260589	0	0	1.61169	0	0	0	0.731507	0	0	0	0	0	1.95438	STAM-AS1	10	0.613939	0.562025
ENSG00000224043	0	1.32877	0	0	0	0.891426	0	2.154	0	0	0	0	CCNT2-AS1	2	0.260369	0.538379		ENSG00000265625	3.36395	1.66114	2.11149	2.25812	2.39208	1.66918	1.29444	2.02129	3.69767	2.3771	3.81197	3.14977	1.95438	AC104564.5	17	-1.01865	0.564143
ENSG00000173517	6.403	6.42065	6.89786	6.58359	6.5986	6.65698	5.87544	6.7234	5.62685	6.47737	7.65317	7.40107	PEAK1	15	0.297558	0.539922		ENSG00000138814	6.06986	6.85326	6.62792	6.41982	6.64911	6.17442	5.92983	6.8263	4.5385	6.38068	6.21679	5.11896	6.00587	PPP3CA	4	0.711173	0.564903
ENSG00000063127	1.60684	0	0	3.33997	0	0	1.04046	0	1.07637	1.87114	0	2.18184	SLC6A16	19	-0.614694	0.540472		ENSG00000140470	2.18306	1.53223	3.47538	4.04253	5.20767	2.57098	5.50389	3.39758	0	4.19409	0	1.70046	3.64408	ADAMTS17	15	2.1012	0.564903
ENSG00000160213	6.52419	7.2781	7.10933	6.29925	7.56461	6.4945	6.23254	7.05409	6.70964	5.3123	6.75254	6.56589	CSTB	21	0.316069	0.540472		ENSG00000164253	5.43538	4.877	5.10978	5.47055	5.3532	4.99823	5.3949	4.24769	6.4447	4.7665	6.03591	5.52359	5.20725	WDR41	5	-0.657634	0.564903
ENSG00000279175	0	0	0.667496	0	0.909436	0.573933	0	0	0	0	2.44652	0	AL033543.1	22	0.273654	0.540472		ENSG00000186676	0.528717	3.83252	3.04883	0	0	0.368168	3.89412	0.238749	1.09793	0	0.267627	0	3.64408	EEF1GP1	7	1.71697	0.564903
ENSG00000110169	0	0	2.51261	0	0	0	0	0	0	0	0	3.0134	HPX	11	0.328929	0.541014		ENSG00000276805	2.37993	1.66114	2.80943	3.50069	2.63917	2.91476	1.29444	1.88734	5.39428	3.64801	3.51035	3.74149	1.28555	AL133216.2	10	-1.39857	0.564903
ENSG00000117616	5.70449	5.77672	8.11638	7.26973	7.30095	5.45525	6.60254	8.19172	6.60398	6.84929	8.11355	8.16753	RSRP1	1	0.29048	0.541014		ENSG00000172985	6.15298	3.80488	6.607	7.24796	6.22631	5.80967	5.09384	5.68849	7.00184	5.86185	6.63587	6.62756	5.93982	SH3RF3	2	-0.976143	0.565963
ENSG00000122547	2.67137	2.21055	4.95438	3.05323	3.71377	4.86261	3.729	4.36131	2.53716	3.22565	3.30772	5.1848	EEPD1	7	0.434058	0.541014		ENSG00000142920	4.91717	2.41287	6.13817	3.91675	6.49033	5.88257	4.09703	5.83669	4.82637	6.03335	3.83276	2.72794	4.5852	AZIN2	1	0.734211	0.566904
ENSG00000140854	3.58453	2.46876	3.11238	3.99696	2.38292	3.27385	3.60917	3.1157	3.57318	4.61731	3.30772	3.29914	KATNB1	16	-0.36745	0.541014		ENSG00000182257	1.21905	0	2.26179	0	2.97526	2.21223	0.9445	2.67786	0	1.85671	1.01374	0	1.95438	PRR34	22	1.06924	0.567218
ENSG00000143153	5.38063	4.83372	5.35774	5.86568	6.76162	6.21265	4.75486	6.40879	5.23927	4.59482	5.50812	6.66979	ATP1B1	1	0.332326	0.541014		ENSG00000147872	5.10516	9.77088	5.01417	6.59944	5.51663	4.35598	8.55798	5.48904	5.57772	5.25663	5.07964	8.10593	7.34009	PLIN2	9	0.902509	0.567304
ENSG00000154928	0	1.49276	0	0	0	0	0	2.48564	0	0	2.44652	0	EPHB1	3	0.382436	0.541014		ENSG00000158270	0	2.33771	1.27706	0	0	0	0.611926	0	0	2.22359	0	1.70046	1.95438	COLEC12	18	0.917257	0.567304
ENSG00000169314	1.01644	0	0	2.98835	0.909436	0	1.18159	0	0	2.1433	0	0	C22orf15	22	-0.556673	0.541014		ENSG00000276345	0	0	0	2.70123	0	0.661225	0	0.238749	1.94531	0.608207	1.9462	1.08748	1.28555	AC004556.3	KI270721.1	-1.08559	0.56977
ENSG00000204758	0	0	4.89856	0	0	0.687706	0.708525	0	1.19756	0.464402	2.44652	2.18184	AC008429.1	5	0.410474	0.541014		ENSG00000114770	5.8605	4.80907	6.62561	5.9988	7.27261	5.78706	5.96686	5.8902	5.27187	6.55975	5.25928	5.02239	5.59829	ABCC5	3	0.569882	0.574031
ENSG00000115255	3.11635	1.14373	0	2.32636	1.79047	2.33077	3.39396	1.8812	1.30935	3.39144	0	0	REEP6	19	-0.702755	0.541479		ENSG00000160191	4.58602	3.93806	5.38562	4.21277	5.31817	5.95197	3.89412	5.32385	0	5.97441	4.09612	3.32195	5.14999	PDE9A	21	1.30294	0.574031
ENSG00000141295	3.67397	4.61973	4.68421	4.42236	4.2682	4.81332	4.01963	5.05336	2.49049	4.68277	5.50812	5.75648	SCRN2	17	0.458246	0.541479		ENSG00000052749	5.32022	3.98808	4.8577	6.09631	4.72764	4.46445	5.31099	4.87946	4.96452	3.30949	5.50571	5.97444	3.94274	RRP12	10	-0.956736	0.57455
ENSG00000185621	3.73065	3.60739	4.95438	3.23201	2.28231	3.83932	2.32659	3.88776	3.63886	2.65911	5.00706	5.93391	LMLN	3	0.45774	0.541479		ENSG00000115825	6.98792	6.17188	6.86952	7.61241	6.97567	6.7351	6.88286	6.70213	7.61067	6.71183	8.36265	6.89636	6.7076	PRKD3	2	-0.650161	0.57455
ENSG00000196666	0	0	0	0	0.610688	0	0	0	0	0	0	3.74207	FAM180B	11	0.259093	0.541479		ENSG00000141560	4.53184	3.56234	4.40902	4.2909	5.40976	5.04979	4.27488	5.54015	3.69767	5.17522	3.91304	3.96581	5.76013	FN3KRP	17	0.634424	0.57455
ENSG00000255112	5.59426	7.20311	5.62181	5.78201	5.91165	6.20072	5.92647	6.45996	4.57976	5.15206	5.87929	6.33252	CHMP1B	18	0.342898	0.541479		ENSG00000163322	3.74352	2.90458	4.00227	2.77558	4.22113	4.07415	3.35688	4.41525	0	3.38385	3.02395	2.1293	3.64408	ABRAXAS1	4	1.07959	0.57455
ENSG00000273763	0	0	3.01074	0	1.03842	0	0	0	0	0	0	0	AC007318.3	2	0.241021	0.541479		ENSG00000187837	4.02426	7.26686	2.77651	1.44353	4.41042	3.67512	4.60746	3.74608	4.57347	3.64801	3.81197	2.45945	6.21577	H1-2	6	1.336	0.57455
ENSG00000147162	6.5282	6.51906	7.99853	7.43405	7.13057	6.98372	6.71131	7.72181	6.58744	7.74683	9.32631	8.78593	OGT	X	0.324701	0.541998		ENSG00000197013	3.3326	3.80488	2.80943	1.61534	4.19562	2.73745	2.68146	3.51579	1.94531	1.63108	2.34384	1.70046	4.8236	ZNF429	19	1.07253	0.57455
ENSG00000107816	3.75818	5.48687	6.60708	6.04387	5.66926	5.30734	5.65108	5.79293	5.38674	5.57618	7.16423	6.3945	LZTS2	10	0.323794	0.542568		ENSG00000285813	1.78012	0	1.27706	2.03413	0	0.661225	0	0	2.97138	0	2.34384	0	1.28555	AP000813.1	11	-1.2657	0.57455
ENSG00000100058	2.34815	3.53396	1.74556	2.77411	3.57181	2.69966	1.90609	3.72997	2.11309	2.1433	2.44652	4.95732	CRYBB2P1	22	0.409892	0.542853		ENSG00000066136	5.83275	5.56154	6.1054	5.62936	5.9029	5.87187	5.96076	6.071	5.20653	6.14446	5.53137	5.11896	6.6048	NFYC	1	0.518316	0.576332
ENSG00000132002	6.99534	10.7203	6.54481	6.32575	7.86558	6.26629	7.0679	7.07885	7.96205	6.4957	9.17899	6.16483	DNAJB1	19	0.299657	0.542853		ENSG00000096060	7.53248	9.25664	7.75025	10.2409	7.60846	6.59895	9.19075	6.25223	9.28735	7.49451	10.4393	9.68148	7.74969	FKBP5	6	-1.06303	0.576332
ENSG00000138722	6.55591	5.185	5.13431	7.31342	4.04074	7.51373	6.06956	5.57818	7.15903	7.97952	6.75254	6.98385	MMRN1	4	-0.471432	0.544488		ENSG00000112394	0	2.17451	0	0	0	0	3.51524	0	0	0	0	2.45945	0	SLC16A10	6	0.402913	0.576332
ENSG00000151650	1.01644	4.23575	5.8151	5.33713	4.05606	3.07909	4.3538	6.07314	5.10628	4.37481	6.41902	6.19997	VENTX	10	0.453231	0.54501		ENSG00000179403	2.70776	5.42296	0.707208	0	2.39208	0.904686	1.13005	1.38941	0	2.75873	1.3954	1.08748	1.95438	VWA1	1	1.2348	0.576332
ENSG00000214193	0	4.23575	3.29641	1.97095	2.72709	2.18338	2.32659	3.92465	2.82741	2.74334	0	3.53754	SH3D21	1	0.362454	0.545157		ENSG00000187764	8.44492	7.68399	8.43045	9.32138	8.42299	9.44042	7.68265	8.60567	9.42536	7.87891	8.59713	7.44504	6.58333	SEMA4D	9	-0.880756	0.576332
ENSG00000109861	10.1555	9.55015	9.26215	9.82846	9.50339	9.63757	9.87707	9.58315	10.2402	10.2024	9.41364	9.05898	CTSC	11	-0.262859	0.546209		ENSG00000286220	1.07493	0	2.44055	1.76884	4.24619	1.45642	0	1.17618	0	4.58928	0	0	2.7551	AC007546.3	12	1.45577	0.576332
ENSG00000259225	0	0	3.53476	0	1.26622	0.983424	0	1.10447	0.636321	0	0	0	LINC02345	15	0.357025	0.546209		ENSG00000100403	5.68542	2.55237	5.46008	5.9988	5.78812	5.51632	5.37207	5.60026	6.86739	5.42456	5.74929	6.69177	4.19006	ZC3H7B	22	-1.17233	0.577538
ENSG00000030066	5.99797	3.57114	5.03426	6.51038	5.79782	5.95587	5.94639	5.08629	5.82796	6.39514	6.26054	4.68713	NUP160	11	-0.390233	0.546342		ENSG00000011198	3.12867	6.63911	3.04883	2.3583	4.22113	3.12166	3.77391	2.83166	4.34966	4.82104	4.07882	3.61473	4.40111	ABHD5	3	0.806138	0.57791
ENSG00000119986	1.83079	5.37569	0	0	4.73589	1.5019	1.04046	2.58116	0.636321	2.1433	2.44652	1.46919	AVPI1	10	0.607091	0.546342		ENSG00000173868	4.04375	3.42384	3.20545	3.50069	3.63691	2.34198	4.17294	0.925881	7.00825	4.10897	5.12247	4.86421	5.14999	PHOSPHO1	17	-0.962514	0.57791
ENSG00000122641	0	1.49276	0	0	3.91198	2.25896	1.18159	0	1.07637	0	2.44652	2.65672	INHBA	7	0.571774	0.546342		ENSG00000079385	2.8474	7.53424	3.34672	3.31372	4.78007	2.70565	4.13005	2.75681	5.66137	5.08894	4.62316	2.72794	5.51001	CEACAM1	19	1.08872	0.58038
ENSG00000138172	5.36281	5.13622	5.13431	6.55026	5.77948	4.86865	5.87544	4.30645	5.99192	5.37965	5.00706	4.58452	CALHM2	10	-0.357585	0.546342		ENSG00000127507	6.94968	6.64302	4.36541	7.4026	4.97259	2.57098	8.23017	4.75037	7.45995	2.51583	8.80798	8.43622	6.44733	ADGRE2	19	-1.52009	0.580513
ENSG00000140451	0	0	0	0	1.15681	0.573933	0	0	0	0	0	2.18184	PIF1	15	0.232892	0.546342		ENSG00000148935	0	0	1.27706	0	0	0.522125	0	0.925881	0	2.86639	0	0	2.40959	GAS2	11	0.981396	0.580513
ENSG00000160305	6.26589	4.99288	7.86656	7.16353	5.99745	6.95419	6.30761	7.73225	5.72083	6.26583	8.30844	8.46337	DIP2A	21	0.351308	0.546342		ENSG00000171823	3.74352	5.50254	3.51584	4.23928	4.4541	4.48332	4.18346	4.53208	3.25604	4.52502	3.37518	3.14977	4.66912	FBXL14	12	0.775312	0.580572
ENSG00000164134	5.03169	4.32552	3.91834	5.50887	5.18222	5.22021	5.1479	4.33414	6.24837	6.42094	5.76586	4.78293	NAA15	4	-0.367362	0.546342		ENSG00000028277	8.40685	7.03375	7.68965	9.10684	7.9849	6.89693	7.45617	7.15072	9.28603	7.53994	7.92809	7.98302	8.27666	POU2F2	19	-0.677706	0.581695
ENSG00000168924	6.06011	5.32217	5.41854	6.51615	5.67918	5.57837	5.75073	5.24056	6.55095	5.676	5.00706	5.65885	LETM1	4	-0.289926	0.546342		ENSG00000099625	0	0	0	0	0	0	3.61192	0	0	0	0	4.15989	2.40959	CBARP	19	0.1669	0.581695
ENSG00000174125	8.09732	7.25544	7.29913	8.14367	7.76315	7.68962	7.52563	7.28442	7.79685	8.56258	7.11875	7.35506	TLR1	4	-0.262554	0.546342		ENSG00000105204	5.17753	3.93806	4.78508	3.31372	4.91123	5.59652	3.8151	5.11496	3.25604	5.51004	1.27905	2.45945	3.26701	DYRK1B	19	0.963634	0.581695
ENSG00000181031	3.61496	2.54548	0	2.77411	0.767781	2.67228	3.14094	1.72264	2.39234	3.63138	0	1.46919	RPH3AL	17	-0.749873	0.546342		ENSG00000130816	6.48428	4.4293	6.26523	6.92759	6.16848	6.58154	6.80661	6.29253	6.80989	6.11202	7.29582	6.73812	5.20725	DNMT1	19	-0.908858	0.581695
ENSG00000182218	5.03169	2.46876	1.97877	2.98835	1.63596	3.62754	2.60242	3.64409	4.88957	1.53542	0	2.65672	HHIPL1	14	-0.467535	0.546342		ENSG00000132334	7.9004	7.66682	7.3371	7.82866	7.40649	7.60232	8.09593	7.78504	8.43935	7.26786	9.21217	9.0974	7.07372	PTPRE	10	-0.827724	0.581695
ENSG00000205959	0	0	2.51261	0.790828	1.55203	1.06991	0	1.34119	1.60058	0	4.23297	2.65672	AC105345.1	4	0.596277	0.546342		ENSG00000144228	4.63824	6.93203	5.37466	5.02881	3.88049	4.62603	4.79072	5.03802	3.81921	5.3148	4.78123	4.48384	5.46376	SPOPL	2	0.693462	0.581695
ENSG00000241316	1.83079	0	0	0	0	0.573933	0	0	1.07637	2.65911	0	0	SUCLG2-AS1	3	-0.429693	0.546342		ENSG00000150281	1.95501	0.856785	2.67298	0	3.24767	2.70565	1.21459	3.34744	0	3.52196	1.27905	2.1293	4.8236	CTF1	16	1.46731	0.581695
ENSG00000263345	1.48033	2.11309	3.38032	0.448936	1.15681	1.1515	1.31013	2.27322	0	0	2.44652	3.74207	AC006435.2	17	0.698117	0.546342		ENSG00000213316	4.96907	3.22964	6.39291	4.86818	5.895	6.81363	3.24074	6.71948	4.70545	6.76148	2.98734	2.1293	5.90563	LTC4S	5	1.0371	0.581695
ENSG00000272077	1.01644	0	0	0.448936	0.767781	0	2.06028	0	1.60058	2.56966	0	1.46919	AC124045.1	3	-0.508172	0.546342		ENSG00000226067	2.37993	1.77947	0.707208	3.62656	2.29933	1.91141	1.91593	1.28673	4.17849	1.3635	2.83082	1.08748	2.7551	LINC00623	1	-0.939507	0.581695
ENSG00000280407	0	2.00855	3.53476	0	1.63596	0.793159	0	2.154	1.76648	0	0	0	AC132872.4	17	0.455557	0.546342		ENSG00000237094	2.11098	1.23368	1.27706	1.90757	2.39208	1.29488	0.48153	0	4.82637	2.51583	3.12853	4.24795	1.95438	AL732372.2	1	-1.51158	0.581695
ENSG00000077238	8.34888	8.01809	7.36754	7.66437	7.80568	6.66221	8.03719	6.95056	8.29475	8.43858	7.74583	6.92207	IL4R	16	-0.334839	0.551733		ENSG00000241058	3.69504	2.79646	3.70268	3.62656	3.78109	4.15877	3.33816	2.67786	4.99063	3.06024	4.65852	3.47576	3.94274	NSUN6	10	-0.772418	0.581695
ENSG00000111752	2.02459	3.04563	2.51261	3.17484	3.43791	3.49315	2.65178	4.12815	3.0368	2.82292	5.35963	4.58452	PHC1	12	0.438468	0.551733		ENSG00000260034	0	1.39067	1.07527	0	2.29933	0	0	0.782304	0	2.05178	0.688386	0	0	LCMT1-AS2	16	0.970891	0.581695
ENSG00000135114	3.19903	3.89815	3.20733	1.97095	6.24474	3.37922	2.55132	2.7551	0.94406	1.53542	0	2.18184	OASL	12	0.439601	0.551733		ENSG00000279907	0.914787	0.623554	1.88312	0	0	0.904686	0	1.88734	0	2.51583	0	0	0	AC018695.7	16	0.683876	0.581695
ENSG00000154548	0	0	0	0	0	0.573933	0	0	0	0	3.30772	2.18184	SRSF12	6	0.360922	0.551733		ENSG00000174177	3.98446	2.48431	2.59959	4.26532	2.56141	2.799	3.61192	2.59434	3.63283	1.03473	3.68054	3.47576	2.7551	CTU2	16	-1.11945	0.584124
ENSG00000155393	5.38063	3.98336	4.61662	5.6727	5.75622	4.41941	5.09535	4.56198	5.60511	6.10002	3.30772	5.1848	HEATR3	16	-0.426501	0.551733		ENSG00000184602	4.70097	6.54618	4.94918	4.15822	4.67323	5.65179	3.64276	5.28442	3.69767	4.73843	3.85325	3.61473	5.09035	SNN	16	0.709783	0.584729
ENSG00000156273	7.76556	6.87919	7.10933	6.91565	6.72616	7.15795	7.59825	6.62035	7.87046	8.13961	7.33303	7.57173	BACH1	21	-0.250454	0.551733		ENSG00000142632	2.60654	0	1.61169	4.668	3.51846	3.23736	1.21459	1.95587	3.49369	1.85671	2.83082	1.70046	0	ARHGEF19	1	-1.63843	0.586774
ENSG00000158457	5.6614	6.27615	5.62181	6.79279	5.94905	4.9564	6.72866	5.56656	7.35577	5.7286	2.44652	3.74207	TSPAN33	7	-0.631878	0.551733		ENSG00000197530	4.61237	3.88625	5.511	4.45827	5.58699	5.51173	4.51881	5.3559	3.56493	5.44206	4.09612	4.48384	5.51001	MIB2	1	0.661319	0.586774
ENSG00000159459	6.09291	4.50914	5.05993	5.33713	5.38383	4.78803	4.83183	4.58521	5.8043	5.74912	3.84328	5.11289	UBR1	15	-0.336852	0.551733		ENSG00000080824	9.61438	13.705	9.10488	9.76466	8.82246	9.59944	11.2866	9.3809	9.39635	9.38708	10.0679	9.99314	11.3333	HSP90AA1	14	0.692156	0.587101
ENSG00000168268	4.2404	2.11309	0	4.37238	3.43791	3.73731	3.03331	3.29546	3.92871	4.50115	0	2.65672	NT5DC2	3	-0.765824	0.551733		ENSG00000103522	6.43347	1.99047	2.0577	2.70123	2.47923	2.25679	3.96904	3.0354	5.94123	2.86639	3.37518	3.14977	4.5852	IL21R	16	-0.978646	0.587101
ENSG00000176124	4.37095	3.98336	5.15828	3.92944	3.82524	4.38609	3.68225	5.36657	3.38186	4.70394	6.34195	5.65885	DLEU1	13	0.394317	0.551733		ENSG00000117713	7.00293	6.16102	7.18546	7.63005	7.165	7.37233	6.24828	6.83087	8.58143	6.74747	7.03836	6.75324	6.34897	ARID1A	1	-0.726811	0.587101
ENSG00000177943	2.55063	3.95551	5.45769	0	4.02526	2.49607	3.10595	4.15944	4.72795	1.71302	4.23297	5.1848	MAMDC4	9	0.748522	0.551733		ENSG00000122367	0	0	0.840606	1.24847	0	1.01256	1.13005	0	4.38946	0	0.688386	0	0	LDB3	10	-0.941622	0.587101
ENSG00000181392	0	0	0	0	1.36791	0	0	0	0	0	0	3.0134	SYNE4	19	0.260792	0.551733		ENSG00000128228	4.97923	3.80488	4.26217	4.48067	3.5985	4.31443	3.59625	4.11912	4.88323	4.27447	4.65852	5.48786	4.49609	SDF2L1	22	-0.779017	0.587101
ENSG00000187553	0	3.19601	0	1.49834	0	1.4383	1.98524	4.51436	0.244628	0	0	5.44121	CYP26C1	10	0.557762	0.551733		ENSG00000137124	4.22542	0	2.9926	4.62843	3.34369	3.62501	3.48152	3.26881	3.56493	2.86639	4.40455	3.47576	2.7551	ALDH1B1	9	-1.31476	0.587101
ENSG00000188042	2.78279	5.99762	2.35563	0.790828	5.35935	2.0192	1.53725	0.468219	1.76648	1.87114	3.30772	3.0134	ARL4C	2	0.611504	0.551733		ENSG00000145365	5.29605	4.91628	5.516	6.20793	5.1557	4.8241	5.83622	4.49801	7.0523	4.65081	6.47989	5.25269	6.06902	TIFA	4	-0.617584	0.587101
ENSG00000188229	4.44057	4.01068	3.73926	4.82668	4.93955	4.55302	6.20387	4.71723	6.58189	5.21241	5.00706	4.95732	TUBB4B	9	-0.371871	0.551733		ENSG00000148700	3.1999	5.94379	2.74282	1.61534	3.03401	2.67314	2.31099	3.49291	0	2.05178	2.28472	2.72794	2.40959	ADD3	10	1.05734	0.587101
ENSG00000198467	4.2404	2.61834	4.12704	5.09669	4.42978	3.71064	4.09294	4.65273	3.32978	2.56966	7.86079	6.61877	TPM2	9	0.414097	0.551733		ENSG00000150991	9.56042	12.5163	9.33074	9.09871	9.66638	9.79057	10.2469	9.47293	8.81124	10.0909	9.48837	10.252	10.8854	UBC	12	0.815446	0.587101
ENSG00000233325	0	0	0	2.0994	0	0.573933	0	0	0.94406	3.28305	0	0	MIPEPP3	13	-0.493047	0.551733		ENSG00000160781	1.78012	0	0.211835	2.77558	1.71721	1.37791	0.178969	0	3.07264	1.03473	1.15248	1.08748	1.28555	PAQR6	1	-1.24176	0.587101
ENSG00000235194	3.78519	4.18868	5.56915	4.54022	4.98827	4.12841	4.29287	5.10248	3.76187	5.16738	5.87929	6.36384	PPP1R3E	14	0.360333	0.551733		ENSG00000162747	6.31013	11.8078	4.76843	4.34073	1.56615	2.30001	5.6013	3.09739	5.61177	4.01851	4.25856	1.70046	4.29944	FCGR3B	1	0.935773	0.587101
ENSG00000249492	1.18818	0	0	2.21733	0	0	0	0	0	0	0	0	AC114956.2	5	-0.283793	0.551733		ENSG00000162896	1.78012	0	3.83648	2.15047	4.79713	1.85456	1.21459	6.21077	0	3.97105	0	2.1293	1.28555	PIGR	1	1.72601	0.587101
ENSG00000250508	2.02459	0	0	0	0	0	0	0	0	1.33284	0	0	LINC02701	11	-0.279786	0.551733		ENSG00000248429	2.37993	1.66114	1.27706	3.41023	1.20629	2.25679	0.9445	1.28673	2.14452	2.05178	2.87157	1.70046	1.95438	FAM198B-AS1	4	-0.977458	0.587101
ENSG00000262902	5.10856	5.61701	5.93093	5.04976	4.83688	4.68903	5.22331	5.94433	3.98029	4.05046	4.23297	7.76006	MTCO1P40	17	0.371064	0.551733		ENSG00000258569	0	0	0.707208	0	0	0.522125	0	1.57515	0	2.22359	0	0	0	AC007376.2	14	0.556686	0.587101
ENSG00000268087	1.93094	0	0	2.0994	0	0	1.18159	0	1.4131	0	0	1.46919	AC008764.2	19	-0.464634	0.551733		ENSG00000260027	0	1.05751	1.88312	1.76884	3.38941	0.195796	1.86453	0.925881	0	2.3771	0	1.08748	0	HOXB7	17	1.13382	0.587101
ENSG00000275023	6.03782	6.09656	8.03134	7.27993	6.15867	6.93415	6.88132	7.43585	6.62033	6.42094	8.68121	8.35844	MLLT6	17	0.307129	0.551733		ENSG00000260430	0	0	1.07527	0	2.2002	0.661225	1.29444	1.48527	0	2.86639	0.860213	0	0	AC099518.1	16	1.02094	0.587101
ENSG00000011465	0	0	0	0	0	0	0	0	0	0	4.23297	3.29914	DCN	12	0.44834	0.552595		ENSG00000277443	10.6928	9.36884	10.3919	9.19414	10.4871	10.6054	8.95578	10.6847	9.46082	10.6082	9.21811	8.10003	10.2715	MARCKS	6	0.564508	0.587101
ENSG00000072501	7.63986	7.06333	7.14575	7.30346	6.95989	6.95276	6.97399	5.93532	7.65591	7.67626	6.34195	6.19997	SMC1A	X	-0.330376	0.552595		ENSG00000112658	4.72531	3.09918	4.33181	3.91675	4.08882	5.1178	4.06323	4.72113	6.09357	4.19409	4.7378	4.91889	4.49609	SRF	6	-0.776303	0.587122
ENSG00000078124	8.30988	7.44512	6.17365	6.21668	7.34993	6.04664	7.16671	6.60338	8.03298	7.79449	6.26054	6.69463	ACER3	11	-0.354474	0.552595		ENSG00000091622	0	0	1.36827	0	2.39208	1.37791	1.21459	0.782304	0	1.85671	0	0	0	PITPNM3	17	0.858056	0.587872
ENSG00000090861	7.58712	7.19718	6.57183	7.9885	7.21487	7.38576	6.72866	6.72863	8.2956	7.80188	6.62822	6.92207	AARS1	16	-0.3044	0.552595		ENSG00000163221	0	10.0658	1.27706	0	0	0	0.731507	0.44354	6.76521	0	0	1.08748	3.03364	S100A12	1	0.912869	0.587893
ENSG00000100836	6.12498	6.0578	7.96156	7.27653	7.15032	6.35937	6.2244	7.93119	6.65514	7.56494	9.19003	8.18517	PABPN1	14	0.324467	0.552595		ENSG00000170370	0	0	0	1.61534	0	0	0	0	0	0	0.860213	0	0	EMX2	10	-0.412591	0.587893
ENSG00000114796	5.60945	6.49991	5.62181	6.13661	5.46065	6.20789	5.51098	6.2361	3.38186	4.70394	7.07179	6.56589	KLHL24	3	0.487147	0.552595		ENSG00000276085	3.74352	2.48431	1.94369	7.37297	2.29933	2.16625	5.94538	2.14385	0	0.608207	0.860213	7.85567	3.80113	CCL3L1	17	-0.919882	0.587893
ENSG00000116741	3.64477	7.99605	5.25035	4.54022	7.19943	4.23519	5.01274	5.22586	3.94611	6.44629	5.98446	5.0372	RGS2	1	0.470378	0.552595		ENSG00000073331	6.92887	6.15008	6.27999	6.92351	6.41497	6.13318	5.60522	5.78583	7.44587	6.6529	7.3812	6.96292	6.72731	ALPK1	4	-0.731692	0.588873
ENSG00000118113	0	7.51833	0	0	0	0	1.18159	0	0	0	0	0	MMP8	11	0.349054	0.552595		ENSG00000087460	10.1106	10.5616	10.3726	9.94765	10.2656	10.1287	10.0079	10.4921	10.0255	10.6145	9.63242	9.32702	10.4585	GNAS	20	0.534129	0.588873
ENSG00000119285	5.06513	4.14002	4.3925	5.38832	4.50983	4.85044	4.75486	5.22586	5.78509	6.043	4.79213	5.0372	HEATR1	1	-0.291845	0.552595		ENSG00000100104	4.06298	1.66114	3.51584	4.0121	2.91402	3.40511	3.41162	3.68683	4.13233	2.96657	4.63504	3.74149	3.03364	SRRD	22	-0.971081	0.588873
ENSG00000124145	0	0	0	0	0	0.450414	0	0	0	0	3.30772	2.18184	SDC4	20	0.35357	0.552595		ENSG00000116161	5.45735	6.8122	5.75445	4.98247	5.46418	5.33598	5.71812	5.32385	4.91084	5.68198	5.87987	4.80738	6.91089	CACYBP	1	0.723258	0.588873
ENSG00000139631	3.15828	3.95551	5.49581	4.58479	3.99379	3.50871	3.10595	5.68955	4.53446	4.23634	6.62822	4.78293	CSAD	12	0.39207	0.552595		ENSG00000130119	6.26931	4.49995	5.75867	6.02951	5.50629	5.2614	4.46806	5.58412	7.02097	5.98639	6.47659	6.29694	6.00587	GNL3L	X	-0.824453	0.588873
ENSG00000147872	4.47416	9.98407	2.35563	5.8475	8.09515	5.11227	4.91505	4.30645	5.9793	5.55303	5.35963	3.53754	PLIN2	9	0.0758388	0.552595		ENSG00000133318	7.08988	9.15768	7.28684	6.52595	6.84641	7.29565	7.02717	7.50961	5.72497	7.29701	7.00211	7.19108	7.73029	RTN3	11	0.745771	0.588873
ENSG00000154803	5.00895	4.68902	5.97207	5.62013	6.18678	5.89202	5.62041	6.34218	6.09692	5.10507	7.65317	6.81283	FLCN	17	0.304522	0.552595		ENSG00000136925	3.59289	1.66114	3.88362	4.54585	3.84811	3.73934	3.99317	3.2139	4.50266	1.3635	4.98995	3.96581	3.26701	TSTD2	9	-1.18983	0.588873
ENSG00000154874	0	1.14373	1.74556	1.49834	2.52178	1.83391	1.18159	2.48564	0	0.464402	0	3.92118	CCDC144B	17	0.550579	0.552595		ENSG00000173597	0	7.39056	0.962707	2.77558	0	0	0	0.925881	3.9313	0	1.27905	2.72794	0	SULT1B1	4	-0.460053	0.588873
ENSG00000158022	0	0	3.20733	0	0	0	0	0	0	0	3.30772	0	TRIM63	1	0.387801	0.552595		ENSG00000182287	4.93816	5.37677	6.35438	6.37867	6.15531	4.56533	6.37306	5.12986	5.75575	6.05627	5.41212	5.11896	6.7076	AP1S2	X	0.660395	0.588873
ENSG00000171649	2.88621	0	0	2.21733	0	2.90181	0.708525	1.72264	2.17343	2.01363	0	0	ZIK1	19	-0.557996	0.552595		ENSG00000204389	8.4918	12.9497	8.09044	8.39244	5.93408	9.17654	9.5282	7.06606	8.79095	9.41505	8.08794	8.26212	10.717	HSPA1A	6	0.566445	0.588873
ENSG00000172765	4.45746	5.85417	5.20505	4.67	5.09593	5.37684	4.97446	4.33414	4.8252	4.34816	5.98446	5.75648	TMCC1	3	0.298909	0.552595		ENSG00000065809	3.53897	7.60806	4.33181	5.2405	4.34231	4.22754	6.23062	5.18086	5.04148	4.8736	4.72674	5.59248	4.40111	FAM107B	10	0.553243	0.589063
ENSG00000174460	0	0	0	0	2.83758	0.573933	0	0	0	0	0	0	ZCCHC12	X	0.203066	0.552595		ENSG00000104611	5.39042	3.52894	2.16335	2.45197	2.29933	1.60169	3.78777	0	4.22322	0	4.47235	5.02239	3.64408	SH2D4A	8	-1.65699	0.589063
ENSG00000176171	2.11253	6.97246	3.01074	2.69499	5.13251	1.30201	1.82234	2.27322	4.18469	0	0	4.68713	BNIP3	10	0.490339	0.552595		ENSG00000116991	7.39696	6.34498	7.05598	7.50177	6.42048	7.31554	6.97813	7.03273	7.29688	6.52731	7.80464	6.86885	5.76013	SIPA1L2	1	-0.775568	0.589063
ENSG00000188603	2.48624	3.57114	4.68421	3.11532	3.65463	3.64172	2.65178	3.68767	3.16122	3.44273	0	4.78293	CLN3	16	0.191792	0.552595		ENSG00000154380	0	0	2.80943	0	2.29933	0	1.13005	2.14385	0	0	0	2.1293	2.7551	ENAH	1	1.23623	0.589063
ENSG00000196422	1.34164	3.74389	5.45769	4.37238	3.86057	4.50726	2.95682	4.51436	3.6173	4.20698	5.19409	4.47404	PPP1R26	9	0.515402	0.552595		ENSG00000164404	0	0	2.56144	0	0	0	0	1.17618	0	0	0	0	0	GDF9	5	0.533947	0.589063
ENSG00000196504	7.40537	6.62451	6.59835	7.11876	6.78249	7.1141	6.86048	6.70231	7.41007	7.91061	6.5618	6.96355	PRPF40A	2	-0.240493	0.552595		ENSG00000171604	4.17328	5.01608	3.68505	3.15564	4.22113	4.38638	4.18346	3.42201	3.56493	5.08894	3.81197	2.45945	5.20725	CXXC5	5	0.811473	0.589063
ENSG00000213398	4.00792	3.04563	4.68421	3.287	3.80725	3.97997	3.45085	4.98514	2.62621	2.74334	4.23297	4.95732	LCAT	16	0.424467	0.552595		ENSG00000176473	2.0351	2.61737	2.3086	0	3.38941	2.85804	2.05997	2.90282	0	3.14819	1.69692	2.1293	3.03364	WDR25	14	1.32677	0.589063
ENSG00000221882	0.328528	0	0	3.05323	0	0	2.83389	1.10447	1.07637	1.53542	0	0	OR3A2	17	-0.669877	0.552595		ENSG00000224152	1.58106	2.7392	3.32411	0	4.11627	3.5731	2.92671	3.09739	0	4.27447	3.40325	1.08748	2.40959	AC009506.2	2	1.6622	0.589063
ENSG00000245694	0.328528	0	0	0	0	0	0	0	0	2.65911	0	0	CRNDE	16	-0.24897	0.552595		ENSG00000276058	0	0	0.396511	0	0	0	0	0	0	2.3771	0	0	0	STMN1P1	12	0.39623	0.589063
ENSG00000261596	1.01644	2.30185	3.45961	1.49834	1.15681	2.06203	1.53725	4.56198	2.39234	1.33284	3.84328	3.29914	AC005632.3	16	0.583132	0.552595		ENSG00000283199	1.07493	0.623554	2.77651	0	2.63917	1.45642	1.442	1.65975	0	3.52196	2.22308	0	2.7551	C13orf46	13	1.41017	0.589063
ENSG00000102032	5.05407	4.84894	5.68916	4.75047	6.14083	6.03055	4.90491	5.85158	5.15199	4.05046	5.00706	5.1848	RENBP	X	0.314064	0.553554		ENSG00000145041	4.91717	4.21503	4.7086	5.71687	4.53769	5.0811	5.35821	5.08467	5.72497	4.19409	5.84448	5.29464	3.03364	DCAF1	3	-0.982459	0.591931
ENSG00000278969	0	2.11309	0	0	0.909436	0	0	0	0	0	0	0	AC026310.3	12	0.179912	0.553771		ENSG00000185522	3.01477	1.66114	3.61228	2.53993	4.34231	3.16906	3.11442	3.87555	2.61639	3.97105	1.27905	2.1293	2.40959	LMNTD2	11	0.82568	0.596125
ENSG00000004534	6.0875	6.30403	8.30531	7.88091	7.13958	7.37306	6.5318	8.29572	7.02626	7.37668	9.46905	7.98822	RBM6	3	0.357772	0.556731		ENSG00000115107	6.85907	4.73777	6.71954	6.71731	6.72685	6.17151	5.43068	6.92361	7.92352	5.559	7.29582	7.48182	6.62595	STEAP3	2	-0.971499	0.597953
ENSG00000073712	2.88621	2.87773	2.17947	5.59855	2.6883	5.05511	3.90216	3.8499	3.27575	5.02321	3.30772	2.65672	FERMT2	14	-0.377695	0.556731		ENSG00000125534	3.74352	4.76672	3.7201	3.84949	3.38941	2.16625	5.64385	4.27477	4.67357	4.68061	3.51035	4.33094	5.09035	PPDPF	20	0.797047	0.597953
ENSG00000162910	4.2404	5.44742	5.33689	4.21114	4.75478	3.72404	3.83964	5.08629	4.14003	4.42668	3.84328	5.65885	MRPL55	1	0.276817	0.556731		ENSG00000142627	2.8474	2.17451	2.93409	3.58581	2.78313	3.32367	3.65793	1.57515	3.63283	2.3771	4.24312	3.74149	3.03364	EPHA2	1	-0.914452	0.597953
ENSG00000100429	2.72816	3.19601	5.56915	3.8586	3.21041	3.42915	3.79639	4.75869	3.43212	0.815158	4.79213	5.11289	HDAC10	22	0.570585	0.560894		ENSG00000172530	2.75583	5.13183	4.07177	4.58773	3.74637	3.50084	3.95682	3.82148	2.31952	4.58928	3.85325	3.32195	5.26233	BANP	16	0.978702	0.597953
ENSG00000115009	1.01644	4.30359	0	0	2.56524	2.55723	1.18159	2.02404	0	0	0	0	CCL20	2	0.498384	0.563042		ENSG00000001561	5.37511	5.61025	5.32429	5.63935	5.3532	4.31443	6.98115	4.32745	5.95456	4.10897	6.94359	8.52701	5.93982	ENPP4	6	-0.747799	0.598627
ENSG00000067445	2.83543	1.32877	4.89856	3.92944	1.99504	4.04547	3.10595	5.06992	3.35605	2.97001	5.76586	5.97506	TRO	X	0.381134	0.563612		ENSG00000186187	3.48296	1.23368	2.67298	3.31372	1.71721	3.30257	1.86453	3.24162	3.07264	2.3771	3.31736	3.47576	2.7551	ZNRF1	16	-1.06147	0.600252
ENSG00000100099	5.42425	5.185	7.20447	5.79155	5.9032	5.91265	5.75073	6.42175	5.14447	5.08907	5.64273	6.66979	HPS4	22	0.289257	0.563612		ENSG00000281016	0	0	0	0	1.85394	0	0	0	0	2.22359	0	0	0	AC092574.2	4	0.582504	0.600252
ENSG00000125995	3.48919	2.75386	2.65417	3.89446	3.31597	3.23694	3.1751	3.1157	4.31094	4.76566	2.44652	2.18184	ROMO1	20	-0.463363	0.563612		ENSG00000161714	1.47019	0	0.840606	0	0	1.01256	0.611926	0	2.74468	0.608207	1.15248	1.70046	0	PLCD3	17	-1.05234	0.600932
ENSG00000071246	6.44171	5.185	8.13159	7.32661	7.21657	7.60526	6.63359	8.13776	6.95068	6.4588	8.09017	8.2026	VASH1	14	0.311489	0.564988		ENSG00000214652	2.49768	0	1.61169	1.44353	1.39741	2.16625	0.9445	1.05645	2.74468	1.63108	2.55872	1.70046	1.28555	ZNF727	7	-1.05284	0.602095
ENSG00000072110	4.18062	6.45088	2.51261	1.97095	4.46463	3.75047	3.63394	4.02999	3.45661	0	5.35963	4.47404	ACTN1	14	0.744242	0.564988		ENSG00000196756	4.02426	3.38704	4.20145	5.45931	4.08882	4.20498	4.31373	3.78427	4.96452	4.49178	4.79188	4.97157	3.26701	SNHG17	20	-0.802644	0.603782
ENSG00000085721	5.27978	3.95551	4.02646	5.98688	5.25038	4.91027	4.92512	4.27823	5.34799	5.46894	2.44652	5.2533	RRN3	16	-0.457829	0.564988		ENSG00000140105	7.51163	6.311	6.28292	7.41138	6.91444	6.67274	8.00837	6.64101	7.85765	6.21744	7.98723	8.021	5.51001	WARS1	14	-1.02191	0.603843
ENSG00000101096	8.00555	6.65513	7.52329	7.53688	7.43147	7.52238	7.48706	6.92348	7.61977	8.16274	6.08247	7.24161	NFATC2	20	-0.295057	0.564988		ENSG00000169413	7.11082	7.5572	7.81552	7.62755	7.52131	7.98078	8.24971	7.95371	7.79976	8.15054	7.36346	6.35758	9.10386	RNASE6	14	0.676942	0.603843
ENSG00000105609	1.18818	3.89815	4.54572	3.23201	4.04074	2.90181	3.6583	3.40395	3.35605	1.0971	3.30772	3.53754	LILRB5	19	0.481627	0.564988		ENSG00000257815	1.07493	0	1.75378	0	1.56615	0.661225	1.04026	1.73967	0	1.63108	0.688386	0	3.03364	PRANCR	12	1.13371	0.603843
ENSG00000114770	5.31727	5.31123	7.08453	6.61617	6.10813	6.05991	5.82253	6.92803	5.71577	4.74538	6.8109	7.17254	ABCC5	3	0.355434	0.564988		ENSG00000278970	3.67017	5.8042	4.36541	2.84629	4.92681	4.31443	4.05179	3.97796	4.03531	4.45776	3.81197	4.33094	4.74843	HEIH	5	0.784055	0.603843
ENSG00000115590	0	5.84661	0	1.49834	0.909436	0	0	0	0	0	0	0	IL1R2	2	0.277284	0.564988		ENSG00000030419	3.96415	2.79646	4.03047	5.10288	4.19562	3.19219	3.71708	2.79472	4.96452	0	5.32678	4.55461	5.20725	IKZF2	2	-1.26872	0.605585
ENSG00000125245	1.18818	0	0	0	0.767781	0.687706	0	2.154	0	0	4.53947	0	GPR18	13	0.386042	0.564988		ENSG00000197951	2.49768	1.99047	2.87311	1.61534	2.56141	2.73745	2.42182	4.02657	2.74468	4.45776	2.70118	1.08748	3.64408	ZNF71	19	0.908684	0.605585
ENSG00000134755	7.2468	7.06006	5.67261	6.84411	5.86022	6.30246	6.86572	4.46513	6.53379	7.47234	6.49218	5.0372	DSC2	18	-0.479642	0.564988		ENSG00000261218	3.61911	1.77947	4.39824	2.84629	5.42081	4.13509	1.75589	4.28812	2.14452	3.58636	2.94977	0	3.03364	AC099524.1	16	0.850277	0.605585
ENSG00000135776	5.16106	3.74389	4.26587	5.20059	4.42978	3.65577	4.76611	4.24943	4.33756	4.84406	3.84328	4.47404	ABCB10	1	-0.319705	0.564988		ENSG00000157326	2.49768	0.623554	3.22997	2.15047	3.78109	2.46102	3.447	3.53831	0	3.64801	2.94977	2.1293	4.29944	DHRS4	14	1.19254	0.608322
ENSG00000145780	3.42193	6.49508	3.80146	3.62247	5.40193	4.99559	4.49573	4.73811	5.281	4.23634	5.35963	3.53754	FEM1C	5	0.288623	0.564988		ENSG00000168872	3.45411	2.25842	4.18899	4.34073	3.5985	4.09884	3.41162	4.08892	5.16127	2.3771	4.3906	4.62208	2.7551	DDX19A	16	-1.1048	0.608322
ENSG00000147606	0	0	0	0	0.767781	0.793159	0	2.02404	0	0	0	0	SLC26A7	8	0.213392	0.564988		ENSG00000171311	4.27574	2.61737	3.89899	5.08836	3.74637	4.22754	4.54353	4.24769	5.99382	4.45776	4.79188	4.68652	4.40111	EXOSC1	10	-0.856429	0.608322
ENSG00000150764	0	1.14373	0	0	0	0.573933	0	2.02404	0	0	0	0	DIXDC1	11	0.22272	0.564988		ENSG00000140941	6.24004	7.84192	6.00239	5.95947	6.52659	6.32587	6.40714	6.37305	6.26382	6.5993	5.67642	5.78138	6.78488	MAP1LC3B	16	0.606726	0.60974
ENSG00000158373	3.75818	6.44589	4.50891	0	3.57181	3.58412	3.70582	4.51436	3.83841	2.37217	5.00706	2.65672	H2BC5	6	0.663361	0.564988		ENSG00000196636	2.44001	6.17728	3.04883	3.09885	2.97526	2.06965	3.26075	2.79472	3.16725	2.96657	3.40325	3.61473	4.07169	SDHAF3	7	0.647962	0.609925
ENSG00000161381	6.22701	4.28133	6.13793	5.36295	4.78267	6.70675	5.65714	7.07885	4.24217	3.79819	6.69172	7.41609	PLXDC1	17	0.457911	0.564988		ENSG00000034713	4.74925	6.96985	5.81245	5.54684	6.44775	6.38227	6.64657	5.7525	5.41371	5.91296	5.78706	5.65824	6.5394	GABARAPL2	16	0.707793	0.613534
ENSG00000162373	1.60684	4.4304	0	0	1.03842	2.33077	1.04046	2.02404	0	0	0	3.0134	BEND5	1	0.5435	0.564988		ENSG00000127616	6.50553	4.44729	6.00239	5.89422	5.9029	6.29949	6.09225	5.83214	6.57121	5.6218	6.34893	6.35758	5.36656	SMARCA4	19	-0.72016	0.613534
ENSG00000163491	0	1.63999	3.38032	1.06702	2.22925	0.166258	0	2.58116	2.82741	0	2.44652	2.18184	NEK10	3	0.546021	0.564988		ENSG00000158714	4.40193	1.88882	0.840606	2.9137	2.78313	0	3.17896	1.05645	4.57347	0	3.19425	3.61473	2.40959	SLAMF8	1	-1.37955	0.613534
ENSG00000167552	7.38123	6.54265	6.91202	7.1854	7.38977	7.26264	7.99717	7.49837	8.55999	7.39633	6.41902	6.6445	TUBA1A	12	-0.313048	0.564988		ENSG00000225828	3.0917	1.23368	3.1805	0	4.51724	3.62501	1.81123	3.18564	0	3.64801	2.83082	0	1.95438	FAM229A	1	1.19884	0.613534
ENSG00000167981	3.38709	2.11309	0	4.32061	2.6883	2.94821	1.90609	2.27322	2.75026	4.23634	0	0	ZNF597	16	-0.78677	0.564988		ENSG00000260285	2.37993	0	2.52226	0.755266	2.56141	2.16625	0.48153	1.38941	0	3.92199	0	0	3.03364	AL133367.1	14	1.1036	0.613534
ENSG00000171443	3.02865	4.38936	4.65081	3.48812	3.75189	3.52411	3.96209	4.79899	3.43212	3.10348	4.79213	4.22393	ZNF524	19	0.375653	0.564988		ENSG00000197077	2.0351	0	0.396511	0	0	1.37791	0	0.925881	3.07264	0	0	1.08748	0	KIAA1671	22	-1.07328	0.61536
ENSG00000179021	5.6614	4.68902	3.97341	4.54022	5.35935	4.65447	5.55056	4.51436	5.35452	5.81872	3.30772	4.3544	C3orf38	3	-0.407313	0.564988		ENSG00000176463	1.07493	5.02808	1.27706	0	2.2002	0	0.9445	0.782304	2.74468	3.30949	1.01374	1.70046	0	SLCO3A1	15	0.845554	0.617293
ENSG00000179409	4.29781	2.38772	4.30932	4.02958	3.73296	4.15833	4.50918	3.96063	4.38936	5.63248	4.53947	2.18184	GEMIN4	17	-0.400685	0.564988		ENSG00000120694	6.6931	10.7825	6.7622	6.67423	6.10824	7.01513	8.57407	6.24197	5.88666	6.47724	7.41606	7.37832	8.84887	HSPH1	13	0.841098	0.620283
ENSG00000179583	7.85752	7.79466	8.75763	8.09056	7.86558	7.84485	8.03603	8.71839	7.26335	8.0515	9.61541	9.29256	CIITA	16	0.289913	0.564988		ENSG00000177989	4.84124	4.90331	4.00227	5.90253	4.86343	3.40511	7.3197	3.68683	7.76614	3.52196	5.99038	7.55269	5.7979	ODF3B	22	-1.03891	0.620283
ENSG00000185022	1.93094	6.02468	0	0.790828	4.50983	1.4383	1.31013	2.91031	3.0368	2.1433	2.44652	2.18184	MAFF	22	0.393731	0.564988		ENSG00000197358	0	2.08542	0	0	0	0	1.69834	0	0	0	0	0	0	BNIP3P1	14	0.540537	0.620283
ENSG00000226425	0	1.77358	2.35563	0.448936	0	0.315321	0	3.1157	0	0	0	0	AL358613.1	10	0.412603	0.564988		ENSG00000215895	3.16473	2.08542	1.8199	2.70123	1.39741	2.30001	1.75589	1.95587	2.31952	2.3771	4.19576	2.1293	0	HSPA5P1	1	-1.17439	0.620283
ENSG00000235016	1.93094	1.49276	2.90139	0.448936	2.22925	1.4383	0.88402	2.83479	0	1.33284	3.30772	2.18184	SEMA3F-AS1	3	0.592299	0.564988		ENSG00000237676	0.734628	0.623554	0.211835	2.03413	0.408013	0.788085	0.178969	0.238749	1.94531	0.608207	1.01374	0	0	RPL30P4	3	-0.761791	0.620283
ENSG00000249437	5.99797	3.37486	3.20733	4.56267	4.33251	4.6262	4.30835	4.06345	5.31489	6.03467	5.76586	5.2533	NAIP	5	-0.362051	0.564988		ENSG00000283907	3.53897	4.97946	4.03047	4.10154	5.1557	3.32367	3.447	3.80299	5.33437	6.83621	3.95156	5.29464	6.34897	AD000090.1	19	0.685513	0.620283
ENSG00000251017	0.328528	0.381148	0	0	0.233474	1.1515	0	2.67075	0.244628	0	0	3.0134	AC093677.1	4	0.395705	0.564988		ENSG00000135763	3.16473	1.05751	2.96364	3.62656	3.55904	2.46102	2.99999	2.93713	4.99063	2.22359	3.76948	4.24795	1.28555	URB2	1	-1.27771	0.6206
ENSG00000253167	0	0	2.51261	0	0	0	0	0	0	0	0	2.18184	WASHC5-AS1	8	0.279431	0.564988		ENSG00000163071	1.95501	1.23368	2.3086	1.24847	2.63917	1.53088	1.81123	2.55069	0	1.03473	0	0	3.03364	SPATA18	4	1.29833	0.6206
ENSG00000254246	1.72316	0	0	0	0	0	0	0	1.19756	0	0	0	AC011377.1	5	-0.243393	0.564988		ENSG00000250507	0	0	0.707208	0	1.20629	0.522125	0	0	0	2.86639	0	0	1.95438	AC245884.6	19	0.875016	0.6206
ENSG00000258608	1.18818	0	0.667496	1.06702	0.233474	0.891426	1.04046	0	1.91525	2.56966	0	0	DNAJC19P9	14	-0.541691	0.564988		ENSG00000283189	0	0	0	2.3583	0	1.11293	0.731507	0	3.07264	0	0	0	0	AC104452.1	3	-0.986145	0.6206
ENSG00000282386	0.595945	0	0	0	0	0.793159	0.88402	0	0.94406	2.82292	0	0	AL358472.4	1	-0.390033	0.564988		ENSG00000001084	4.34021	4.4293	5.67182	4.56694	6.00188	5.14176	4.26501	5.32385	4.17849	5.08894	4.85421	4.06611	4.49609	GCLC	6	0.514935	0.621061
ENSG00000254615	1.01644	3.80759	3.53476	3.7841	2.8726	2.46449	2.83389	3.81102	3.89327	3.22565	6.26054	4.3544	AC027031.2	8	0.383971	0.565272		ENSG00000080823	2.60654	0	2.56144	4.2909	0	1.79537	1.86453	1.73967	3.56493	0	2.83082	2.1293	2.40959	MOK	14	-1.64461	0.621061
ENSG00000172869	4.35301	5.09852	4.78	5.31083	4.86324	5.35548	4.12825	5.64603	4.96832	5.03996	5.87929	6.83535	DMXL1	5	0.305797	0.566243		ENSG00000103264	3.39463	2.95574	4.37643	3.74233	4.98753	4.45492	4.17294	4.52081	2.47558	4.10897	2.87157	3.14977	3.26701	FBXO31	16	0.707498	0.621061
ENSG00000121769	0.82146	1.63999	2.78307	2.0994	4.08621	3.30983	2.26448	4.09616	2.28704	1.53542	0	2.65672	FABP3	1	0.354826	0.566668		ENSG00000111817	7.01779	6.75918	5.83261	6.73605	6.05249	5.04345	7.41322	5.0459	7.76991	5.51004	8.53823	7.9374	8.12145	DSE	6	-0.783107	0.621061
ENSG00000078269	0	0	0.667496	0	0.610688	0.573933	0	0	0	0	2.44652	0	SYNJ2	6	0.255871	0.568474		ENSG00000175857	4.66366	4.01245	5.511	4.81628	6.03102	3.12166	4.85797	4.40303	4.30873	5.65221	5.26694	2.1293	5.55483	GAPT	5	1.09498	0.621061
ENSG00000108829	6.69059	6.27051	5.20505	6.39622	6.27123	6.41825	6.30761	5.72135	7.29765	7.08947	6.49218	5.38125	LRRC59	17	-0.329424	0.568474		ENSG00000184897	6.7115	5.99361	6.22309	5.37812	6.60619	7.04878	4.818	6.76077	5.22864	6.91355	2.60778	3.858	6.06902	H1-10	3	1.05894	0.621061
ENSG00000145428	3.86332	3.77609	2.65417	3.92944	3.69433	1.5019	3.86078	2.83479	4.01369	4.52514	0	3.0134	RNF175	4	-0.642538	0.568474		ENSG00000225808	0	2.48431	1.17969	0	0	0	0	0	0	0	0	1.08748	1.95438	DNAJC19P5	2	0.621379	0.621061
ENSG00000145431	3.67397	4.25872	6.29751	5.31083	4.29427	6.12447	5.10424	5.50699	3.6173	3.83704	6.62822	5.55413	PDGFC	4	0.506166	0.568474		ENSG00000238197	1.07493	0	2.26179	2.84629	2.47923	2.42242	1.96556	0.622843	3.16725	0	3.76948	2.72794	1.95438	PAXBP1-AS1	21	-1.34179	0.621061
ENSG00000156697	4.33484	2.21055	2.17947	4.5174	4.48741	3.94608	4.42651	4.93177	5.281	5.57618	0	3.29914	UTP14A	X	-0.758089	0.568474		ENSG00000251152	1.47019	0	0	0	0	1.20677	0	0.925881	2.47558	0	0.860213	0	0	AC025539.1	4	-0.869857	0.621061
ENSG00000107249	2.61226	4.5838	0	0	0	3.58412	0.276649	2.67075	1.30935	1.87114	4.23297	4.22393	GLIS3	9	0.642763	0.569432		ENSG00000166428	9.85369	6.74834	10.1422	8.39539	9.72439	10.9487	8.74412	10.9822	8.48369	9.97094	6.86757	6.70738	8.93191	PLD4	14	0.777869	0.621497
ENSG00000155660	7.98822	8.12821	7.20447	6.78803	7.50726	7.55273	7.17729	6.58622	10.4735	8.50342	7.51957	7.00387	PDIA4	7	-0.345259	0.571154		ENSG00000133884	5.80447	5.42296	5.516	4.79856	5.9029	5.75247	5.88862	6.16446	4.96452	5.88763	5.07091	5.45123	6.18759	DPF2	11	0.545852	0.622071
ENSG00000251562	7.97655	10.4757	9.59517	9.87743	8.8543	7.7383	8.48644	9.43679	8.73662	9.35601	11.7225	9.18269	MALAT1	11	0.285668	0.571154		ENSG00000076321	3.98446	1.99047	3.75432	3.70476	3.14479	3.85978	3.3936	4.05808	4.26661	3.38385	4.88439	4.40941	3.03364	KLHL20	1	-0.933654	0.622396
ENSG00000100934	5.78699	5.57186	4.43236	6.16624	5.51708	5.13752	5.35581	4.51436	6.05343	5.82839	3.84328	5.1848	SEC23A	14	-0.396781	0.571835		ENSG00000089289	5.22952	5.33873	4.80154	4.2909	4.98753	5.14769	5.3949	5.06929	2.74468	4.99718	4.67011	4.24795	6.29716	IGBP1	X	0.880998	0.622396
ENSG00000135968	5.30799	5.86169	5.08515	5.00125	5.35316	5.59305	5.02216	5.16549	4.66629	4.97176	6.8109	6.16483	GCC2	2	0.302204	0.571835		ENSG00000102317	6.8341	3.31048	7.32149	8.0749	7.30577	6.35435	6.87639	6.92361	7.15977	6.73332	8.61599	9.03688	6.29716	RBM3	X	-1.28387	0.622396
ENSG00000170006	5.08701	5.61701	5.5145	5.09669	5.34071	6.35292	4.94506	4.75869	3.06892	4.45194	5.00706	5.70849	TMEM154	4	0.392257	0.571835		ENSG00000104980	4.80743	3.09918	4.96387	6.26712	4.97259	4.85342	5.1378	4.70131	5.66137	4.84756	5.36295	5.72112	5.02814	TIMM44	19	-0.766932	0.622396
ENSG00000018699	3.98481	3.1476	3.67427	4.42236	4.13029	4.0561	4.16271	2.7551	4.40202	5.32603	0	3.29914	TTC27	2	-0.60444	0.572187		ENSG00000106034	6.8285	4.61582	7.61829	6.55263	7.13177	7.45712	7.04459	7.94109	5.27187	6.8754	6.78198	5.11896	7.17766	CPED1	7	0.57977	0.622396
ENSG00000083642	5.09782	4.72245	3.91834	4.89906	4.46463	5.25754	5.22331	4.81872	5.45518	6.22247	4.23297	4.87276	PDS5B	13	-0.319617	0.572187		ENSG00000108306	4.95884	5.52812	5.95903	4.79856	5.85482	5.33078	3.82858	5.58412	5.20653	5.35232	4.48554	3.61473	5.36656	FBXL20	17	0.620868	0.622396
ENSG00000103569	0	6.77549	0	0	0.767781	0	0.88402	0	0.94406	1.0971	0	0	AQP9	15	0.20524	0.572187		ENSG00000115607	0	7.03375	0	0	0	0	0	0	2.97138	2.3771	1.60325	1.70046	0	IL18RAP	2	0.29856	0.622396
ENSG00000108839	0	0	0	0	2.05725	1.56282	0.276649	2.38333	1.50988	0	4.23297	3.0134	ALOX12	17	0.639799	0.572187		ENSG00000130021	4.94853	0	3.77113	4.04253	2.29933	4.93108	3.447	3.51579	3.63283	3.81855	5.07964	3.14977	3.46783	PUDP	X	-1.39459	0.622396
ENSG00000148219	0	2.38772	3.45961	0	1.55203	2.6159	1.18159	0.82114	0	0	0	0	ASTN2	9	0.546557	0.572187		ENSG00000137501	0	0	1.45405	0	2.63917	1.37791	0.178969	0	0	2.51583	0	0	0	SYTL2	11	0.740065	0.622396
ENSG00000182718	1.48033	3.77609	2.78307	4.06147	6.83892	2.22167	3.45085	2.98207	2.62621	4.61731	5.87929	5.11289	ANXA2	15	0.408534	0.572187		ENSG00000148483	4.06298	1.88882	3.73731	4.2909	0.408013	3.32367	1.29444	2.79472	3.87634	2.86639	4.79188	2.72794	3.64408	TMEM236	10	-1.46937	0.622396
ENSG00000187984	0	2.61834	3.01074	0	0	0.687706	0	0	0.636321	0	0	0	ANKRD19P	9	0.322972	0.572187		ENSG00000159259	1.58106	0	1.45405	0	0.408013	0.904686	1.04026	0	3.75972	0	2.02055	1.08748	0	CHAF1B	21	-1.1443	0.622396
ENSG00000197046	0	0	3.01074	0	0	0	0	2.27322	0	0	0	0	SIGLEC15	18	0.314521	0.572187		ENSG00000164104	5.66039	9.28192	5.54072	5.7724	5.87103	5.18852	5.31099	5.25072	5.8154	5.90035	6.18885	5.48786	6.51693	HMGB2	4	0.553379	0.622396
ENSG00000152503	5.06513	5.75264	5.79995	5.06557	6.06336	5.53342	5.25559	5.71083	5.23219	5.3123	6.08247	5.44121	TRIM36	5	0.242903	0.57224		ENSG00000164144	5.25483	4.78097	6.05481	5.51464	5.97963	5.68885	6.14436	5.94602	5.37459	6.38068	5.69356	5.25269	6.09959	ARFIP1	4	0.449102	0.622396
ENSG00000131080	3.52168	2.21055	5.94477	2.61128	4.36976	4.48383	4.32366	4.93177	4.4877	3.79819	4.23297	6.30051	EDA2R	X	0.371111	0.573483		ENSG00000166845	1.58106	1.77947	2.93409	2.25812	4.27083	3.25943	2.19093	3.44603	0	3.97105	2.7457	2.1293	3.64408	C18orf54	18	1.18104	0.622396
ENSG00000085185	3.81171	4.14002	2.51261	5.03377	2.72709	3.27385	3.68225	2.154	3.85693	5.48126	0	4.58452	BCORL1	X	-0.667869	0.578348		ENSG00000177675	2.75583	3.34927	1.17969	2.84629	0	0	2.55747	0.925881	2.47558	0	5.22824	5.55844	3.64408	CD163L1	12	-1.47886	0.622396
ENSG00000166762	1.60684	2.38772	5.20505	3.99696	3.09651	3.21813	1.63867	4.69605	3.1311	2.01363	0	4.78293	CATSPER2	15	0.359779	0.578348		ENSG00000213904	1.07493	0	0.840606	0	2.63917	0	0	1.05645	0	2.64239	0	0	2.40959	LIPE-AS1	19	1.19059	0.622396
ENSG00000230037	1.01644	1.63999	2.78307	0.448936	4.65772	4.00214	1.42815	3.50485	3.63886	1.87114	2.44652	2.65672	UBBP1	2	0.590837	0.578348		ENSG00000219565	0	0	0	0	0	0.195796	0	0.782304	0	2.3771	0	0	0	ZNF259P1	6	0.418711	0.622396
ENSG00000236698	2.34815	1.14373	1.97877	3.44041	2.9068	1.4383	2.60242	2.02404	3.70168	3.87488	0	2.18184	EIF1AXP1	1	-0.635778	0.578348		ENSG00000240854	2.31725	0.856785	1.53502	1.44353	1.20629	2.06965	1.91593	1.05645	1.71412	0	2.78889	2.95422	0	PSMC2P1	3	-1.27597	0.622396
ENSG00000100918	3.45595	3.95551	5.03426	3.57906	3.73296	4.13845	4.3538	4.73811	3.45661	2.37217	5.76586	4.68713	REC8	14	0.473074	0.579113		ENSG00000258136	1.35008	0	0	2.77558	0	0.661225	0	0.925881	0	0	0.493292	0	0	AC007622.2	12	-0.74776	0.622396
ENSG00000114867	7.86069	7.06006	7.54618	7.87867	7.53622	7.5195	7.2592	6.85823	8.65167	8.13572	6.86699	7.72431	EIF4G1	3	-0.273145	0.579113		ENSG00000261795	4.44654	0	4.52258	5.86045	5.03145	4.85342	3.04686	4.35309	6.20927	4.3506	4.92367	4.15989	3.03364	AC093627.7	7	-1.59865	0.622396
ENSG00000137642	10.7587	10.6926	11.3087	10.6964	10.2314	11.9672	10.806	10.9483	9.80336	10.2042	11.534	11.8482	SORL1	11	0.318707	0.579113		ENSG00000263818	0	1.53223	1.61169	0	0	1.11293	0.178969	0.925881	0	2.05178	0	0	0	RDM1P5	17	0.71459	0.622396
ENSG00000165359	2.61226	3.41631	5.78463	5.20059	4.33251	4.47593	4.0007	5.57818	4.72795	4.68277	6.62822	5.89156	INTS6L	X	0.380557	0.579113		ENSG00000273008	0	0	0	1.24847	0	0.788085	0	0	0	0	0	0	0	AC010864.1	10	-0.339425	0.622396
ENSG00000177426	3.96131	5.48687	4.68421	4.15312	5.34071	4.60464	4.75486	4.48996	3.92871	4.14639	3.84328	5.49878	TGIF1	18	0.275374	0.579113		ENSG00000285230	2.0351	0	0	1.76884	0	2.799	1.29444	1.48527	2.14452	0	1.9462	1.08748	0	RALY-AS1	20	-1.56642	0.622396
ENSG00000226752	4.50698	3.98336	6.17365	5.2975	4.89766	4.57537	4.81026	5.77284	3.00394	4.08315	6.17425	6.23427	CUTALP	9	0.442191	0.579113		ENSG00000171681	6.40361	6.26103	6.97123	6.08173	6.99428	6.74686	5.98201	7.02876	5.9142	6.95682	6.38104	6.12156	6.80357	ATF7IP	12	0.439123	0.624896
ENSG00000273319	0	0	3.11238	0	0	1.06991	0	0	0	0	0	0	AC058791.1	7	0.248946	0.579113		ENSG00000244694	3.3326	1.23368	3.15511	0	3.7108	3.23736	3.37536	3.37273	2.61639	3.97105	1.15248	1.08748	3.80113	PTCHD4	6	1.32702	0.624896
ENSG00000143771	4.2404	4.28133	4.07762	4.67	4.08621	4.43578	4.49573	4.15944	5.64295	6.07586	4.79213	4.08048	CNIH4	1	-0.31321	0.583664		ENSG00000160505	3.23424	3.42384	3.02099	0	2.97526	2.0188	4.59174	3.2955	1.94531	2.05178	2.02055	0	0	NLRP4	19	1.2291	0.62536
ENSG00000150753	6.31305	5.92768	5.72169	5.6727	6.12275	6.15694	6.46433	5.77284	7.72306	7.26714	6.5618	5.97506	CCT5	5	-0.272477	0.583664		ENSG00000012223	0	9.89977	0.211835	0	0	0	0	0.622843	5.41371	0	0	0	0	LTF	3	0.631207	0.625982
ENSG00000013375	4.58591	2.38772	1.97877	4.98472	3.75189	4.17793	4.19637	4.02999	5.61058	4.863	5.19409	4.47404	PGM3	6	-0.472761	0.584488		ENSG00000104147	0	0	0.396511	0	0	0	0	0	0	2.05178	0	0	0	OIP5	15	0.349756	0.62655
ENSG00000115165	4.7594	8.30275	5.47687	5.11199	6.57221	5.03375	5.22331	5.0366	4.88055	5.94858	5.35963	5.1848	CYTIP	2	0.27817	0.584488		ENSG00000118246	5.26317	1.99047	4.84188	5.39	4.84714	4.77899	4.78382	4.897	5.92778	4.70981	5.65906	5.20948	4.74843	FASTKD2	2	-0.968764	0.627693
ENSG00000115461	0	0	0	0	0	0	0	0	0	0	2.44652	2.18184	IGFBP5	2	0.275498	0.584488		ENSG00000164080	4.06298	1.53223	4.7086	4.91827	4.19562	4.55644	3.85515	4.28812	5.72497	4.27447	4.80246	5.07149	3.64408	RAD54L2	3	-1.07063	0.627693
ENSG00000128165	0	0	0	0	0	0	0	0	0	0	2.44652	2.18184	ADM2	22	0.275498	0.584488		ENSG00000242732	2.70776	1.23368	2.0577	3.31372	0	4.55644	1.21459	3.09739	2.31952	1.85671	2.94977	1.08748	1.95438	RTL5	X	-1.19181	0.627693
ENSG00000140006	4.29781	3.37486	3.80146	3.8586	2.38292	3.42915	3.24109	2.48564	4.40202	4.29334	2.44652	0	WDR89	14	-0.607706	0.584488		ENSG00000113569	5.85499	2.33771	4.97117	5.05889	5.39862	4.66788	4.45073	5.08467	6.26382	4.7665	5.56281	5.16493	4.29944	NUP155	5	-0.956196	0.628102
ENSG00000140326	3.11635	3.57114	4.74877	1.97095	4.17307	3.58412	2.74571	4.56198	4.18469	3.71719	3.84328	4.87276	CDAN1	15	0.436087	0.584488		ENSG00000250893	0	0	1.07527	2.3583	0	0.788085	0.611926	0	2.86248	0	1.27905	1.08748	1.28555	AC098869.2	4	-0.971219	0.628102
ENSG00000166819	0	0	0	0	0	0.793159	0	0	0	0	2.44652	2.18184	PLIN1	15	0.32271	0.584488		ENSG00000009954	6.35762	4.66277	5.90293	6.37269	6.32959	6.17151	6.4557	6.00381	7.04609	5.15413	6.68242	6.25505	4.96313	BAZ1B	7	-0.842031	0.628812
ENSG00000171135	4.20083	3.41631	4.17481	4.7699	4.36976	4.88066	5.42842	4.15944	5.73592	5.49347	5.19409	3.74207	JAGN1	3	-0.353738	0.584488		ENSG00000158457	6.08405	5.1864	4.94918	6.65958	4.7628	6.11515	5.88217	4.20609	5.85858	5.97441	6.09733	5.78138	5.59829	TSPAN33	7	-0.876579	0.628812
ENSG00000186815	6.59841	5.32217	7.46684	5.6519	5.04311	7.68535	6.17461	7.65477	6.08911	6.4957	7.86079	7.9055	TPCN1	12	0.328863	0.586922		ENSG00000250569	0	0	1.8199	0	1.85394	0	0.611926	1.88734	0.650985	2.05178	1.01374	1.08748	2.40959	NTAN1P2	8	1.06051	0.628812
ENSG00000261471	0	0	0	3.287	0	0	1.04046	0	0	0	0	0	AC092145.1	16	-0.360622	0.587232		ENSG00000255893	0	0	0	0	0	0	0	0	0	0	0.860213	2.45945	0	AP000786.1	11	-0.553277	0.628812
ENSG00000102001	1.72316	2.38772	5.41854	0	2.33349	1.7315	2.65178	3.05043	2.05011	2.65911	3.30772	3.92118	CACNA1F	X	0.561474	0.5897		ENSG00000015133	1.87022	3.05293	3.1805	2.84629	3.74637	2.25679	2.76793	2.50568	0	2.86639	2.40064	1.70046	3.03364	CCDC88C	14	1.17619	0.62952
ENSG00000124813	5.62449	6.84165	6.17365	5.3501	5.53359	5.78424	5.65108	6.66464	5.74091	6.42732	7.62091	6.59257	RUNX2	6	0.291654	0.591302		ENSG00000108582	6.35373	9.37942	6.25032	5.65912	6.20729	6.10908	6.05261	6.54973	6.10556	5.54287	6.05373	5.8106	5.09035	CPD	17	0.423638	0.62952
ENSG00000145332	5.03169	5.96307	5.20505	6.43934	5.38383	5.0066	5.78431	4.30645	6.19842	6.64549	5.19409	4.87276	KLHL8	4	-0.369471	0.591302		ENSG00000109917	5.17753	4.03641	4.86555	6.02951	4.53769	5.73683	6.0612	4.90569	5.35462	4.49178	6.4159	5.72112	5.51001	ZPR1	11	-0.823776	0.62952
ENSG00000177707	5.57116	2.11309	2.17947	1.06702	3.29029	3.92303	3.47847	2.98207	4.72795	3.67492	3.30772	3.29914	NECTIN3	3	-0.28765	0.591302		ENSG00000143153	4.70097	4.08318	5.91433	5.62936	6.5719	5.75636	6.34755	6.2351	5.293	5.76779	4.69303	5.48786	6.09959	ATP1B1	1	0.599824	0.62952
ENSG00000203993	2.83543	3.83841	5.67261	4.29401	2.6883	3.97997	3.77428	3.64409	2.17343	3.54014	5.50812	5.44121	ARRDC1-AS1	9	0.446935	0.591302		ENSG00000170315	6.01167	6.86669	5.8165	5.22732	6.04537	6.3337	6.55226	6.18602	5.59484	6.3439	5.30463	6.00002	6.91089	UBB	17	0.643441	0.62952
ENSG00000101224	3.55345	3.4958	5.18185	4.95106	4.53191	4.5455	4.58738	6.03147	3.32978	5.03996	6.5618	6.51099	CDC25B	20	0.405539	0.593502		ENSG00000250303	0	3.59498	0	0	0	0	0.611926	0	0	0	0	1.70046	0	LINC02762	11	0.317578	0.62952
ENSG00000117395	4.8389	3.67725	5.20505	5.25676	5.20987	4.48383	4.73209	5.10248	6.03728	6.42094	3.84328	3.53754	EBNA1BP2	1	-0.425063	0.593502		ENSG00000261560	1.21905	1.05751	1.36827	0	2.56141	0	0.178969	0	0	2.64239	0	0	3.26701	AC007216.3	16	1.37905	0.62952
ENSG00000162777	5.5866	5.13622	4.47114	4.32061	5.13251	3.64172	5.19861	4.58521	6.18749	5.59897	4.79213	3.92118	DENND2D	1	-0.355302	0.593502		ENSG00000267222	0	3.74796	1.45405	0	0	0	0.338166	1.38941	0	0	0	2.1293	0	AC107993.1	17	0.635058	0.62952
ENSG00000176222	0	0	0	0	0	0.793159	0	3.05043	0	0	0	1.46919	ZNF404	19	0.316237	0.593502		ENSG00000099785	6.85356	5.7617	6.03407	6.95184	6.77501	6.25899	6.07256	5.98753	7.74712	6.31569	6.86252	6.4717	6.62595	MARCHF2	19	-0.632979	0.629554
ENSG00000232628	2.19542	2.99181	2.90139	1.82994	2.9068	2.90181	1.04046	2.58116	2.39234	0	3.30772	3.74207	AC092809.3	1	0.648292	0.593502		ENSG00000137876	5.71612	6.44238	6.43043	6.5684	6.66313	5.56586	6.63319	5.71345	5.62849	6.15512	5.771	5.48786	6.56153	RSL24D1	15	0.581696	0.629554
ENSG00000260197	0	0	0	0	0	1.30201	0	0	0	0	0	3.29914	AC010889.1	Y	0.273878	0.593502		ENSG00000188827	3.76717	1.99047	4.77678	4.70653	2.91402	4.70855	3.35688	3.2955	5.33437	4.62037	4.88439	4.06611	1.95438	SLX4	16	-1.30523	0.629554
ENSG00000088367	1.72316	1.77358	0	0	1.03842	2.14406	0.708525	3.64409	0.636321	0	4.53947	1.46919	EPB41L1	20	0.613905	0.593603		ENSG00000220008	2.37993	1.88882	3.15511	5.04393	3.29648	2.82883	1.91593	2.08387	5.293	2.22359	3.53593	2.45945	4.40111	LINGO3	19	-0.880906	0.629554
ENSG00000110060	4.29781	3.41631	2.17947	4.47066	4.38196	3.42915	4.32366	4.38797	4.37658	5.69727	3.30772	3.74207	PUS3	11	-0.451649	0.593603		ENSG00000026025	1.47019	8.06802	2.52226	3.66619	2.2002	1.37791	5.36284	1.73967	4.42818	1.85671	0	5.62573	4.29944	VIM	10	0.959939	0.63121
ENSG00000170584	4.7594	2.00855	4.02646	4.37238	4.17307	4.04547	4.77727	4.36131	4.07824	5.43135	0	4.3544	NUDCD2	5	-0.584336	0.593603		ENSG00000106344	4.95884	3.42384	5.18697	6.08173	5.07406	4.93794	5.26217	4.49801	5.35462	5.2367	5.88486	5.83923	4.29944	RBM28	7	-0.797934	0.63121
ENSG00000261245	1.01644	0	3.20733	1.29874	2.52178	2.55723	1.53725	1.72264	0	0	3.30772	3.92118	AC093520.2	16	0.705029	0.593603		ENSG00000131503	2.37993	1.23368	3.1805	4.13016	2.78313	2.21223	1.04026	2.36157	4.70545	1.3635	3.97044	3.47576	3.64408	ANKHD1	5	-1.24946	0.63121
ENSG00000100373	0	2.21055	0	0.448936	1.03842	0.573933	0	1.34119	0	0	0	0	UPK3A	22	0.269975	0.595077		ENSG00000166821	2.11098	1.66114	2.93409	2.03413	2.56141	1.73366	1.63839	1.8154	0	3.30949	1.27905	0	2.7551	PEX11A	15	1.18918	0.63121
ENSG00000103485	5.33566	4.45049	5.60447	3.99696	5.04311	5.60758	5.37062	6.20645	4.27007	4.59482	6.41902	6.05399	QPRT	16	0.38034	0.595077		ENSG00000175155	4.651	5.0635	5.67182	4.43551	5.32994	5.66011	4.83145	5.56779	2.31952	5.59074	4.77049	4.97157	5.64049	YPEL2	17	0.917069	0.63121
ENSG00000104915	4.91425	5.92049	5.56915	5.55441	5.51154	5.20117	4.85309	6.22875	5.61058	5.18255	6.08247	6.26777	STX10	19	0.251222	0.595077		ENSG00000198848	0	4.92914	0.211835	0	0	0.788085	1.442	0.782304	0	2.86639	0	2.1293	0	CES1	16	0.975435	0.63121
ENSG00000137726	0	0	0	0	1.03842	0.166258	0	1.72264	0	0	0	0	FXYD6	11	0.174245	0.595077		ENSG00000242861	1.21905	1.39067	3.6672	2.25812	3.7108	2.91476	1.91593	3.46966	3.07264	4.70981	2.09127	1.08748	3.26701	AL591895.1	1	1.05436	0.63121
ENSG00000165801	7.00399	6.37932	8.01503	7.55099	7.89994	7.52142	7.29265	7.88279	6.83402	7.22014	8.6008	8.41186	ARHGEF40	14	0.264801	0.595077		ENSG00000249738	1.58106	0	3.68505	0	1.71721	2.25679	0.611926	2.25681	0	3.8712	1.8678	0	1.95438	AC008691.1	5	1.06285	0.63121
ENSG00000186340	0	0	1.97877	0	0.767781	1.06991	0	2.02404	0	1.87114	5.00706	4.22393	THBS2	6	0.741184	0.595077		ENSG00000267370	2.55314	0	1.8199	3.54388	3.14479	2.06965	1.86453	2.08387	4.79708	1.03473	3.37518	2.1293	2.7551	AC008752.4	19	-1.26334	0.63121
ENSG00000186615	2.2738	0	0	2.21733	0	1.22872	0	2.02404	0	3.16586	0	0	KTN1-AS1	14	-0.444467	0.595077		ENSG00000065000	7.37789	5.42296	7.29122	7.27705	7.2968	7.31422	6.61387	6.87799	7.4364	6.24762	7.12518	7.41682	5.76013	AP3D1	19	-0.82308	0.631772
ENSG00000188739	0	2.00855	0	0.448936	0.233474	0.983424	0	0	0.453727	0	0	3.53754	RBM34	1	0.327337	0.595077		ENSG00000089327	6.18405	6.94475	7.67967	7.44309	7.38408	7.74209	7.07882	8.1438	6.94288	7.68668	6.20489	7.08749	8.51644	FXYD5	19	0.699381	0.631772
ENSG00000238109	0	0	0	0	0	0.573933	0	0	0	0	2.44652	2.18184	RNF14P3	7	0.309661	0.595077		ENSG00000131095	3.92264	4.78097	3.47538	3.45617	3.03401	4.57416	4.58382	4.28812	3.81921	5.13273	2.9112	1.08748	3.94274	GFAP	17	0.881682	0.631772
ENSG00000250444	2.72816	0.931406	0	1.67365	0.434374	1.37177	1.04046	1.10447	2.28704	1.87114	0	0	CCT5P1	5	-0.571345	0.595077		ENSG00000164081	5.81017	3.85963	5.85249	4.64835	5.46418	6.1686	4.67615	6.27922	5.13809	6.62252	3.98908	4.06611	6.6048	TEX264	3	0.652646	0.631772
ENSG00000283897	0	0	2.78307	0	0	0	0	2.7551	1.60058	0	4.53947	3.29914	AC011416.3	5	0.662855	0.595077		ENSG00000184164	4.97923	3.18745	4.84981	4.79856	4.27083	4.87502	4.20428	4.24769	4.91084	4.8736	4.71559	6.12156	4.49609	CRELD2	22	-0.762548	0.631772
ENSG00000284951	1.01644	0	0	2.69499	0	1.06991	0	0	1.30935	1.87114	0	0	AL355798.1	10	-0.510642	0.595077		ENSG00000279738	2.60654	1.77947	2.52226	3.26293	2.63917	2.38276	1.63839	0.622843	3.56493	2.05178	2.9112	2.95422	2.40959	AL022311.1	22	-0.995168	0.631772
ENSG00000285967	3.75818	3.24284	5.68916	4.44671	4.85451	4.65447	4.62494	5.87061	3.35605	5.03996	6.49218	5.60744	NIPBL-DT	5	0.398514	0.595077		ENSG00000141854	0	2.33771	1.27706	0	2.09375	1.01256	0	0	0	2.05178	0	0	0	MISP3	19	0.939854	0.63297
ENSG00000067715	0	0	0	0	0.434374	1.1515	0	0	0	0	3.30772	0	SYT1	12	0.291285	0.598593		ENSG00000002016	2.60654	4.82291	5.32998	4.72541	5.40976	4.86785	3.53181	4.31446	4.13233	4.89918	3.61005	3.14977	5.14999	RAD52	12	0.931069	0.633203
ENSG00000223960	3.48919	3.2882	4.95438	4.21114	4.66773	4.08754	3.83964	4.73811	3.6601	3.98277	5.35963	5.2533	CHROMR	2	0.326959	0.598593		ENSG00000002549	8.91732	6.70039	6.70867	8.0601	6.84641	6.36456	8.80418	6.66679	8.09278	5.98639	9.38529	8.52701	8.78917	LAP3	4	-1.00994	0.633203
ENSG00000165795	7.87019	6.54732	8.0281	8.2905	6.53989	7.68877	7.83301	7.17767	7.74187	7.60207	7.20832	7.41609	NDRG2	14	-0.265865	0.600214		ENSG00000130592	4.70097	8.59228	5.05592	4.58773	6.74894	4.18206	6.43383	6.41929	5.43288	5.3148	2.60778	8.19724	6.03779	LSP1	11	1.42039	0.633203
ENSG00000179912	6.06011	5.8082	6.74007	5.50887	5.66926	6.09126	5.6266	6.15304	4.81576	5.12091	6.69172	5.93391	R3HDM2	12	0.303709	0.600214		ENSG00000158062	3.98446	1.23368	4.69985	5.25357	4.72764	4.80172	4.33277	3.82148	5.5251	5.19601	5.79767	6.43465	4.40111	UBXN11	1	-1.2406	0.633203
ENSG00000280739	0	2.54548	3.01074	0	1.36791	0.573933	1.18159	2.67075	2.23135	0	0	2.65672	EIF1B-AS1	3	0.479013	0.600214		ENSG00000180964	5.1418	4.83663	5.7159	5.6193	5.28227	4.95832	5.8495	5.66821	5.20653	5.83559	4.8744	4.91889	6.3233	TCEAL8	X	0.524614	0.633203
ENSG00000151715	0	0	2.90139	0	0	0	0	1.72264	0	0	0	0	TMEM45B	11	0.27524	0.601069		ENSG00000258469	1.68402	1.99047	1.17969	0	1.71721	0	1.21459	1.17618	0	2.05178	0	0	0	CHMP4BP1	14	1.05218	0.633203
ENSG00000103194	6.07113	5.99762	5.35774	6.45743	5.82042	6.00609	6.27253	5.2838	6.68394	6.45256	4.79213	6.01506	USP10	16	-0.323796	0.603228		ENSG00000279873	0	0	0.560208	2.03413	0	1.66918	0	0	0	0	0.860213	1.08748	0	LINC01126	2	-0.861803	0.633203
ENSG00000091127	3.75818	3.2882	2.65417	4.69054	3.36599	3.09979	3.70582	3.59915	4.87147	4.91841	4.53947	4.22393	PUS7	7	-0.354254	0.603576		ENSG00000257335	0	9.1126	1.75378	2.45197	0	1.79537	2.8495	0.44354	0	0	2.15868	0	1.95438	MGAM	7	1.2343	0.633409
ENSG00000104518	5.43281	6.21287	6.58957	6.45142	6.51239	5.74206	6.00454	6.37587	6.09692	6.4588	8.01769	7.29133	GSDMD	8	0.245206	0.603576		ENSG00000110660	4.44654	2.67957	2.67298	5.02881	2.56141	2.85804	4.51047	3.00338	3.75972	3.58636	4.77049	4.24795	3.26701	SLC35F2	11	-1.00223	0.63376
ENSG00000108848	6.36769	5.78465	7.58648	7.06471	6.87175	6.78234	7.03106	8.21425	6.75724	7.4253	9.47809	8.52008	LUC7L3	17	0.281739	0.603576		ENSG00000169902	2.25172	5.71048	1.88312	1.44353	2.56141	2.99586	1.442	3.06673	2.86248	3.14819	0	1.70046	2.40959	TPST1	7	1.01312	0.63376
ENSG00000129071	6.12498	5.92768	5.62181	6.86233	6.67747	6.11941	6.49169	6.62596	7.32451	7.45995	4.23297	6.09189	MBD4	3	-0.397122	0.603576		ENSG00000276600	0	1.66114	1.17969	2.70123	2.56141	0.661225	5.56554	1.17618	0	2.05178	0	2.95422	1.95438	RAB7B	1	1.25438	0.63376
ENSG00000129667	9.99049	9.48285	9.95208	10.559	9.36382	9.47771	9.99024	9.26313	9.84598	9.77718	9.32631	8.94453	RHBDF2	17	-0.262953	0.603576		ENSG00000278058	0.914787	0.623554	2.3086	0	3.19715	2.0188	0.338166	1.05645	0	2.05178	1.01374	0	1.95438	AC009159.3	16	0.989266	0.63376
ENSG00000134001	5.78029	4.84894	5.08515	5.55441	5.57671	5.29841	5.71052	5.63494	6.66042	6.01786	4.79213	5.55413	EIF2S1	14	-0.287053	0.603576		ENSG00000279400	2.8911	1.05751	4.15097	4.34073	3.91216	1.66918	2.8757	2.25681	5.11454	0	4.94292	5.75157	0	AC008957.3	5	-2.08218	0.63376
ENSG00000140416	3.11635	2.61834	5.08515	3.7841	3.23753	4.08754	2.99557	5.36657	4.12483	2.97001	3.30772	5.80293	TPM1	15	0.340391	0.603576		ENSG00000204390	3.1999	5.26964	3.97351	3.03974	1.85394	3.42477	3.24074	3.37273	2.47558	2.75873	2.45528	1.08748	4.19006	HSPA1L	6	0.908973	0.633848
ENSG00000146587	4.25979	4.70583	4.3925	4.44671	4.83688	4.97333	4.05675	4.69605	5.13691	3.98277	6.69172	5.89156	RBAK	7	0.330462	0.603576		ENSG00000224550	0.528717	0.623554	0.396511	1.24847	0.408013	1.66918	0.84193	0.622843	1.71412	0	2.22308	2.1293	1.95438	AC114491.1	1	-0.893015	0.633848
ENSG00000153443	3.07317	3.53396	4.3925	3.39106	4.49866	3.88775	3.81818	3.68767	2.11309	2.65911	5.35963	3.29914	UBALD1	16	0.451361	0.603576		ENSG00000080986	0	0	0.840606	0	0	0	0	0	0	0.608207	0	0	2.40959	NDC80	18	0.5512	0.63475
ENSG00000163995	2.19542	0	0	1.06702	1.26622	1.06991	1.82234	0	1.68591	3.03829	0	0	ABLIM2	4	-0.67836	0.603576		ENSG00000004399	8.15572	7.14264	7.76187	8.21175	7.81522	7.92837	6.98417	7.43204	8.41546	7.14496	7.84868	7.86266	7.62915	PLXND1	3	-0.654719	0.63504
ENSG00000165521	0	0	0	0.448936	0	0	0	0	0	2.56966	0	0	EML5	14	-0.25155	0.603576		ENSG00000006638	1.78012	1.88882	0	3.88351	0	1.53088	0.731507	0	3.07264	0	1.8678	0	2.40959	TBXA2R	19	-1.30393	0.63504
ENSG00000205746	0	0.381148	3.20733	0.448936	1.55203	0.891426	0.88402	0.82114	0	0.464402	0	2.65672	AC126755.1	16	0.416279	0.603576		ENSG00000073146	2.0351	0	0.396511	0	0	2.57098	0.611926	0.925881	2.74468	0	0	1.08748	0	MOV10L1	22	-1.13004	0.63504
ENSG00000223813	0	0	2.65417	0	0	0	0	0	0	0	2.44652	0	AC007255.1	7	0.303612	0.603576		ENSG00000107957	0	3.18745	4.47207	4.4124	2.39208	0	2.65145	2.59434	2.74468	4.10897	1.50306	4.33094	4.74843	SH3PXD2A	10	1.2855	0.63504
ENSG00000233665	0	1.49276	2.90139	0	1.55203	0.573933	1.18159	2.154	0.94406	0	0	2.18184	AC060234.2	10	0.46905	0.603576		ENSG00000134574	5.45735	4.33583	6.26819	5.35405	6.07365	5.94518	5.1752	6.071	4.30873	6.3439	5.59359	4.91889	6.34897	DDB2	11	0.539427	0.63504
ENSG00000257335	0	6.01796	0	2.92041	1.63596	1.83391	1.53725	0	1.19756	1.53542	2.44652	0	MGAM	7	0.111159	0.603576		ENSG00000140279	0	0	1.27706	3.36278	0	1.53088	0.611926	0	2.97138	0	0.493292	0	0	DUOX2	15	-1.1232	0.63504
ENSG00000259865	3.02865	2.75386	3.97341	1.82994	4.22819	3.1202	2.91699	3.45528	3.45661	2.65911	4.79213	4.68713	AL390728.6	1	0.450141	0.603576		ENSG00000141338	0	0	1.17969	0	0	0	0.611926	1.65975	0	1.63108	0.688386	0	2.40959	ABCA8	17	0.955561	0.63504
ENSG00000263072	2.11253	1.89585	3.29641	0.790828	2.60744	2.72653	1.53725	4.27823	2.49049	2.1433	0	4.47404	ZNF213-AS1	16	0.39133	0.603576		ENSG00000143952	4.70097	4.08318	5.22408	6.02951	4.94223	5.15359	4.63839	5.27774	6.14097	4.49178	5.89971	5.02239	4.96313	VPS54	2	-0.688255	0.63504
ENSG00000285399	0	1.49276	2.65417	0	0	0.983424	1.18159	1.72264	0.453727	0.464402	3.30772	3.0134	AC104162.2	3	0.609197	0.603576		ENSG00000160588	0	5.62613	0	0	0	1.01256	0	0	0	2.22359	0	0	0	MPZL3	11	0.952629	0.63504
ENSG00000240288	1.18818	1.14373	1.74556	0	0.767781	1.4383	0.508688	1.54449	1.76648	0	5.19409	3.53754	GHRLOS	3	0.626357	0.606912		ENSG00000182165	2.11098	1.77947	2.48198	0	2.97526	1.37791	1.37011	1.28673	0	2.3771	1.01374	1.08748	1.95438	TP53TG1	7	1.10046	0.63504
ENSG00000116574	4.87706	4.18868	0	5.0176	4.72634	3.32749	4.52251	3.59915	4.47577	5.80898	0	4.68713	RHOU	1	-0.836541	0.610666		ENSG00000186496	1.68402	1.05751	2.3086	0	3.5985	1.53088	0	2.02129	0	0	0.493292	0	1.95438	ZNF396	18	0.944863	0.63504
ENSG00000102024	0	0	0	0	0	0	0	0	0	0	4.23297	2.18184	PLS3	X	0.381834	0.611337		ENSG00000272954	0	0	0	0	0	0.661225	0	0	0	0	1.15248	0	0	AP000553.2	22	-0.302284	0.63504
ENSG00000163464	0	7.89337	0	0	0	0	1.53725	0	0	0	0	0	CXCR1	2	0.34174	0.611337		ENSG00000143110	6.82568	8.00868	6.7643	9.22764	6.92224	6.41949	8.54936	5.49481	8.86516	6.94459	9.16223	8.10003	8.60433	C1orf162	1	-0.773138	0.636329
ENSG00000131042	5.43281	6.04464	5.58692	6.23777	7.26351	6.58355	5.91641	7.02889	4.9163	5.02321	2.44652	7.37056	LILRB2	19	0.225446	0.611476		ENSG00000105464	1.35008	1.05751	3.36897	1.90757	3.51846	2.25679	1.57585	2.75681	2.14452	2.86639	1.15248	1.70046	3.46783	GRIN2D	19	0.90685	0.636978
ENSG00000136235	6.31305	9.57324	4.92674	7.23519	9.10912	7.48942	7.85557	8.11	4.27007	5.80898	6.17425	6.96355	GPNMB	7	0.49228	0.613116		ENSG00000105643	5.47899	7.04266	7.03002	6.74533	7.0943	6.528	6.17633	6.17528	6.38689	7.04539	6.29752	6.23364	7.24758	ARRDC2	19	0.551823	0.636978
ENSG00000146094	7.76047	7.34671	7.19292	6.95013	6.96193	6.66568	7.61546	6.63155	7.88294	7.62168	5.64273	7.27495	DOK3	5	-0.31229	0.613656		ENSG00000107796	4.10069	2.25842	3.53565	0	3.29648	3.7704	2.58948	3.96139	0	2.96657	2.34384	1.08748	3.64408	ACTA2	10	1.29513	0.636978
ENSG00000161011	5.99797	6.27615	7.12765	5.96175	7.14854	6.56877	6.21212	5.80287	6.14292	6.06772	6.97302	6.5387	SQSTM1	5	0.232158	0.613656		ENSG00000115756	4.79598	6.94475	4.80154	4.98247	5.18192	4.52945	5.61692	5.09989	5.5251	5.45936	4.44561	5.11896	5.31539	HPCAL1	2	0.588942	0.636978
ENSG00000181104	3.75818	0	0.667496	1.49834	0	2.46449	2.26448	2.38333	0.244628	2.01363	0	1.46919	F2R	5	-0.399192	0.613656		ENSG00000138111	3.56618	2.7392	3.77113	4.74405	3.55904	4.43567	3.19985	3.62504	4.99063	4.42292	4.17962	4.80738	4.19006	MFSD13A	10	-0.810033	0.636978
ENSG00000008086	3.07317	3.41631	2.51261	3.05323	3.12584	3.58412	1.90609	2.7551	2.28704	1.53542	5.35963	4.22393	CDKL5	X	0.498847	0.61406		ENSG00000144406	0	0	1.61169	0	0	0	0	1.05645	0	0	0	0	0	UNC80	2	0.381163	0.636978
ENSG00000010017	6.86847	6.32594	5.58692	6.54463	6.42955	6.13705	6.21622	6.52747	7.0405	7.01094	5.35963	5.3187	RANBP9	6	-0.325465	0.61406		ENSG00000145287	6.77702	6.20925	2.77651	5.52545	3.55904	2.30001	6.88125	2.20144	8.46519	3.45456	6.01333	4.55461	5.46376	PLAC8	4	-1.24225	0.636978
ENSG00000011478	2.11253	4.03749	3.67427	1.29874	3.82524	2.58686	3.33475	4.15944	3.0368	3.9477	4.79213	4.68713	QPCTL	19	0.508324	0.61406		ENSG00000161654	4.24238	3.52894	3.22997	3.26293	1.97882	3.87416	3.95682	3.3217	4.67357	2.96657	4.72674	4.40941	3.46783	LSM12	17	-0.990963	0.636978
ENSG00000011485	4.61631	3.80759	2.51261	4.39759	3.86057	4.53032	4.63724	4.06345	5.12932	5.45652	5.19409	4.08048	PPP5C	19	-0.350158	0.61406		ENSG00000181991	4.02426	2.55237	3.49575	3.31372	3.47671	3.94395	3.51524	3.09739	5.18408	1.3635	3.79088	3.858	4.07169	MRPS11	15	-0.937337	0.636978
ENSG00000018625	0	0	2.78307	0	0	0.573933	0	0	0	0	0	0	ATP1A2	1	0.199821	0.61406		ENSG00000260588	0.288445	0	0.962707	0	2.63917	0	1.13005	1.28673	0	0	0	1.70046	3.26701	AC027702.2	8	0.99504	0.636978
ENSG00000036672	1.34164	3.19601	0	0	4.60663	2.10363	0	2.02404	1.68591	0	0	1.46919	USP2	11	0.545293	0.61406		ENSG00000275318	2.70776	0	1.36827	2.62283	0	1.11293	0.178969	0	0	0	1.3954	1.08748	0	AL136981.2	9	-1.2667	0.636978
ENSG00000037042	2.78279	3.53396	4.26587	3.39106	3.67462	3.27385	3.75182	4.15944	2.86448	3.49225	5.50812	4.87276	TUBG2	17	0.386502	0.61406		ENSG00000048162	3.3326	2.48431	3.68505	4.78061	3.34369	2.799	4.14089	2.90282	4.91084	3.70712	4.95245	4.24795	3.26701	NOP16	5	-0.809021	0.639041
ENSG00000047621	5.5789	4.34711	4.71685	4.64917	4.93127	4.66145	4.57463	4.22005	5.26029	5.71824	3.84328	3.53754	C12orf4	12	-0.34739	0.61406		ENSG00000048392	6.24847	5.91822	6.82795	5.62936	6.99428	6.35178	6.36615	7.22895	6.19811	6.24762	6.43981	5.8106	6.21577	RRM2B	8	0.429689	0.639041
ENSG00000090520	4.88956	5.19694	4.78	5.97855	4.88913	4.85654	5.05922	5.1185	7.25814	6.24431	5.35963	5.70849	DNAJB11	3	-0.315028	0.61406		ENSG00000072694	0.528717	3.49475	5.90293	4.2909	0	0	3.11442	3.82148	2.86248	2.05178	1.15248	2.1293	3.46783	FCGR2B	1	1.29457	0.639041
ENSG00000092201	6.8494	5.13622	6.43138	6.67919	6.25473	6.71851	6.06956	5.95328	6.68135	6.82534	5.64273	5.55413	SUPT16H	14	-0.277129	0.61406		ENSG00000077238	8.30957	7.95154	7.31003	7.66715	7.16829	7.09246	7.6336	6.7798	9.0519	6.7891	8.37422	8.38858	8.19408	IL4R	16	-0.743535	0.639041
ENSG00000100307	4.44057	3.33218	5.49581	4.49422	3.77058	5.06567	4.44062	5.41922	3.9633	3.63138	6.41902	5.93391	CBX7	22	0.361802	0.61406		ENSG00000102760	0.288445	1.66114	1.17969	2.77558	2.85006	0.661225	6.42055	1.65975	2.86248	3.30949	0	5.75157	4.07169	RGCC	13	0.965218	0.639041
ENSG00000100592	5.20173	3.71096	3.67427	4.58479	3.61381	4.5455	4.39786	4.46513	4.75782	4.66128	3.84328	4.58452	DAAM1	14	-0.27425	0.61406		ENSG00000104524	2.31725	0	0.840606	2.77558	2.39208	0.904686	0	0	2.47558	0	2.78889	2.1293	0	PYCR3	8	-1.77007	0.639041
ENSG00000102048	0	0	0	0	0	0.573933	1.82234	0	0	2.82292	0	0	ASB9	X	-0.352942	0.61406		ENSG00000105808	0	0	2.0577	0	3.03401	1.85456	0.178969	2.71788	0	0.608207	0.688386	0	1.95438	RASA4	7	1.08348	0.639041
ENSG00000102554	0	0	0	0	2.11689	0.573933	0	0	0	0	0	0	KLF5	13	0.160168	0.61406		ENSG00000109854	5.0484	5.73997	4.89652	4.86818	4.91123	5.15947	4.54353	4.82554	3.9313	5.69664	4.3906	3.858	5.36656	HTATIP2	11	0.597341	0.639041
ENSG00000107581	7.57942	7.08277	6.79461	7.33641	7.45333	7.30114	7.47682	6.50937	8.0073	7.96424	7.16423	6.98385	EIF3A	10	-0.263132	0.61406		ENSG00000117266	4.84124	4.4293	5.06958	4.07234	5.18192	5.65596	4.31373	5.44204	4.91084	5.72552	4.31874	2.72794	5.46376	CDK18	1	0.668232	0.639041
ENSG00000108561	5.72556	5.72816	5.43825	5.70334	5.89896	5.78743	6.16189	5.75246	7.0526	6.74589	5.00706	4.68713	C1QBP	17	-0.336044	0.61406		ENSG00000122223	4.63824	2.08542	3.94417	0	2.78313	2.99586	0.731507	2.83166	0	4.89918	2.50792	0	1.95438	CD244	1	1.05672	0.639041
ENSG00000110107	7.35443	5.91327	6.71605	6.74449	6.64238	7.04238	6.8942	6.78489	7.26509	7.39958	7.02325	6.26777	PRPF19	11	-0.210173	0.61406		ENSG00000125652	4.71319	3.93806	4.59045	3.98101	4.16965	4.42594	4.16233	4.98161	3.25604	4.70981	3.12853	3.32195	4.40111	ALKBH7	19	0.617418	0.639041
ENSG00000111276	5.49957	6.8031	5.94477	5.77241	5.55531	6.05196	5.81172	6.02299	5.73592	5.79917	6.92098	6.81283	CDKN1B	12	0.240811	0.61406		ENSG00000131355	0.528717	5.63401	0	0	1.85394	0	1.29444	0	0	0	0	0	0	ADGRE3	19	1.16651	0.639041
ENSG00000112343	6.29437	6.18316	7.11546	6.27225	6.80533	6.71348	6.56116	7.45174	6.33348	7.00242	7.62091	7.81775	TRIM38	6	0.253494	0.61406		ENSG00000135916	8.39647	6.37818	7.56385	6.53668	7.91823	9.02336	6.24074	9.10493	6.23134	8.29964	6.44319	5.92186	7.34009	ITM2C	2	0.45723	0.639041
ENSG00000113108	4.25979	5.185	5.33689	5.98688	6.19025	3.97997	4.22926	6.27947	5.23219	3.79819	6.41902	5.65885	APBB3	5	0.365513	0.61406		ENSG00000138080	6.07934	3.52894	5.30711	4.91827	3.78109	6.7272	3.98115	5.39961	4.88323	4.19409	3.85325	4.91889	4.07169	EMILIN1	2	-0.906646	0.639041
ENSG00000113369	5.29865	8.28188	5.20505	6.76884	7.29128	6.54821	4.8425	5.68955	5.30817	6.37547	6.49218	5.60744	ARRDC3	5	0.302648	0.61406		ENSG00000141034	3.76717	4.15061	4.09865	3.26293	3.74637	3.95751	4.06323	3.9105	2.97138	4.27447	3.51035	3.14977	4.19006	GID4	17	0.625467	0.639041
ENSG00000116514	6.34518	5.185	6.58073	5.68298	7.06394	6.81713	5.62041	6.45366	5.39943	5.6214	6.08247	6.33252	RNF19B	1	0.260613	0.61406		ENSG00000143158	7.11313	7.13156	5.66284	7.24142	6.07365	5.6807	6.73866	5.15194	7.18825	6.13373	7.85377	7.44504	6.66735	MPC2	1	-0.864232	0.639041
ENSG00000119523	5.87134	5.05981	4.30932	5.93618	5.61341	5.26214	5.73935	5.64603	5.96657	5.75927	4.79213	5.0372	ALG2	9	-0.3132	0.61406		ENSG00000148908	8.23734	7.49586	8.7357	8.29469	8.73442	8.95992	8.23587	8.66317	7.81079	8.94808	7.90005	6.82657	8.78447	RGS10	10	0.509044	0.639041
ENSG00000121210	5.4498	3.98336	4.65081	4.95106	4.76414	4.79439	4.53572	5.18082	5.46728	5.7893	4.23297	4.08048	TMEM131L	4	-0.296634	0.61406		ENSG00000155744	3.39463	8.71986	5.02121	4.88507	5.74481	4.45492	4.84477	4.64015	4.67357	1.85671	5.28967	5.48786	4.66912	FAM126B	2	0.373326	0.639041
ENSG00000121957	1.60684	2.61834	4.68421	0	3.06657	3.4615	1.82234	4.09616	3.43212	1.71302	0	3.0134	GPSM2	1	0.531913	0.61406		ENSG00000157869	3.26777	3.65813	4.44089	4.36502	4.08882	2.91476	4.23497	4.32745	3.49369	4.06444	3.7033	2.95422	4.19006	RAB28	4	0.693744	0.639041
ENSG00000125810	9.67561	9.49196	7.20447	7.44013	7.67413	6.4768	7.94986	6.27947	9.11151	9.58512	5.35963	7.7122	CD93	20	-0.658837	0.61406		ENSG00000158747	6.49848	4.03641	6.68225	5.71687	6.9066	6.9092	6.19985	7.22549	5.59484	6.46016	4.53711	4.91889	6.68762	NBL1	1	0.618155	0.639041
ENSG00000126705	4.85173	3.53396	4.71685	5.66234	3.89504	4.57537	5.07739	5.24056	5.26723	4.78566	4.53947	4.3544	AHDC1	1	-0.300383	0.61406		ENSG00000160194	5.62847	3.31048	5.58417	5.20058	5.1557	5.23936	4.818	5.11496	6.78025	5.54287	6.06255	5.65824	5.26233	NDUFV3	21	-0.791789	0.639041
ENSG00000127578	0	0	0	1.29874	0	0.793159	2.55132	0	1.19756	1.33284	0	0	WFIKKN1	16	-0.484492	0.61406		ENSG00000160321	1.21905	0.345206	1.17969	0	0	0.368168	0.731507	0	3.56493	0	1.3954	1.08748	0	ZNF208	19	-0.950161	0.639041
ENSG00000130204	4.99745	4.80279	5.39855	5.09669	5.15403	4.80704	5.83327	4.60807	6.08519	5.91266	4.79213	4.22393	TOMM40	19	-0.316001	0.61406		ENSG00000161944	4.32436	2.55237	3.02099	2.84629	2.97526	3.69145	1.63839	3.24162	0.650985	3.38385	4.79188	5.41365	3.26701	ASGR2	17	-0.75127	0.639041
ENSG00000130844	4.85173	6.15282	4.30932	3.8586	6.36029	5.24829	4.91505	5.16549	4.18469	4.68277	2.44652	5.75648	ZNF331	19	0.235075	0.61406		ENSG00000162975	0	0	0.707208	0	0	1.11293	0.611926	2.36157	0	1.63108	0	0	0	KCNF1	2	0.573337	0.639041
ENSG00000132507	6.61732	6.73511	6.96733	7.431	7.33588	6.55572	7.16459	6.36249	8.27079	7.63827	6.34195	6.90087	EIF5A	17	-0.284012	0.61406		ENSG00000163788	4.66366	7.15638	5.44967	4.2909	5.34162	5.03707	4.65361	5.0923	4.50266	3.92199	5.03549	4.74822	5.51001	SNRK	3	0.590657	0.639041
ENSG00000133731	4.50698	3.86859	3.53476	4.26691	3.41433	4.01309	4.26142	3.72997	4.69745	4.57196	3.84328	3.53754	IMPA1	8	-0.314586	0.61406		ENSG00000164327	5.15978	6.82258	6.34037	5.44799	6.5867	5.38699	5.0485	5.78583	5.20653	5.57496	6.00419	5.52359	5.64049	RICTOR	5	0.516502	0.639041
ENSG00000134574	5.48317	5.19694	6.30826	5.41325	5.19611	6.03594	5.65714	6.40227	4.87147	4.05046	5.50812	6.98385	DDB2	11	0.355107	0.61406		ENSG00000166734	6.48071	6.28623	6.45924	6.29898	6.92612	6.31801	6.87314	6.90424	5.69352	6.62252	6.59082	6.09806	6.91089	CASC4	15	0.465083	0.639041
ENSG00000137171	3.64477	3.57114	5.55116	3.05323	3.77058	3.4127	2.79048	3.96063	3.21962	2.47429	2.44652	4.08048	KLC4	6	0.329636	0.61406		ENSG00000166928	4.63824	7.40674	6.09876	6.2012	6.14202	6.10299	6.37076	4.74069	6.15258	7.2431	6.51889	3.858	8.02122	MS4A14	11	0.996103	0.639041
ENSG00000137802	3.48919	3.04563	4.02646	3.8586	3.73296	3.9911	3.42269	4.69605	3.94611	3.71719	6.08247	5.80293	MAPKBP1	15	0.331566	0.61406		ENSG00000168404	5.59583	4.94189	5.1617	6.97175	6.10139	5.85747	6.05548	5.03009	6.75762	5.88763	7.40048	5.33541	6.42336	MLKL	16	-0.6624	0.639041
ENSG00000141068	5.20173	5.92049	6.12583	4.7108	4.65772	5.35548	5.1819	6.34898	5.67461	4.52514	5.87929	6.33252	KSR1	17	0.310028	0.61406		ENSG00000168556	2.75583	3.88625	3.34672	2.15047	2.97526	3.34446	3.06973	3.66653	0	2.05178	2.28472	2.45945	4.19006	ING2	4	1.14651	0.639041
ENSG00000143178	1.48033	4.16456	3.01074	2.0994	2.17417	2.77882	2.91699	3.8499	1.91525	3.03829	3.84328	3.92118	TBX19	1	0.459064	0.61406		ENSG00000168763	5.0484	3.22964	5.63097	3.41023	5.43178	5.46502	4.20428	5.36223	4.17849	4.97329	3.7033	3.14977	4.07169	CNNM3	2	0.541352	0.639041
ENSG00000146592	2.34815	4.83372	2.35563	1.06702	2.47696	2.67228	1.90609	3.17814	1.19756	2.56966	0	2.65672	CREB5	7	0.324381	0.61406		ENSG00000177542	3.01477	2.55237	3.1805	4.07234	3.63691	3.40511	4.07459	2.79472	5.84433	3.58636	4.00748	4.06611	2.40959	SLC25A22	11	-0.891921	0.639041
ENSG00000149418	7.23949	6.64645	2.17947	6.59453	4.46463	3.17975	4.74352	2.38333	5.74589	5.69727	4.79213	2.65672	ST14	11	-0.936101	0.61406		ENSG00000181830	4.54557	1.05751	4.2138	4.45827	3.97348	4.41615	3.2805	4.17768	4.93793	3.30949	4.09612	3.61473	1.28555	SLC35C1	11	-1.30222	0.639041
ENSG00000152443	3.91315	3.41631	3.86108	1.97095	2.33349	4.29925	2.65178	4.06345	3.48069	3.67492	3.84328	6.66979	ZNF776	19	0.388009	0.61406		ENSG00000186352	0.734628	4.69324	1.61169	2.03413	3.38941	1.29488	3.06973	0.925881	3.41874	2.22359	2.02055	2.1293	4.66912	ANKRD37	4	1.00168	0.639041
ENSG00000153395	6.49176	7.65013	6.94684	5.59855	7.73963	6.23154	6.46433	6.38913	6.47506	5.27033	7.11875	5.75648	LPCAT1	5	0.322169	0.61406		ENSG00000187109	9.22218	8.43552	9.21149	9.01294	9.53715	8.85197	9.51784	8.84637	8.14603	9.43048	8.42387	7.92409	9.03436	NAP1L1	12	0.5479	0.639041
ENSG00000157379	4.53907	5.185	3.6062	3.39106	4.47607	4.25379	4.09294	5.43209	3.70168	3.44273	4.79213	5.0372	DHRS1	14	0.354048	0.61406		ENSG00000196666	0	0	0.962707	0	0	0.368168	0	0	0	3.30949	0	0	0	FAM180B	11	0.548953	0.639041
ENSG00000158571	0	0	2.65417	0	0	0.573933	0	0	0	0	0	0	PFKFB1	X	0.192149	0.61406		ENSG00000204131	1.07493	5.52812	0.396511	0	0.408013	0.368168	0.178969	0.238749	1.09793	1.03473	0.493292	1.08748	4.96313	NHSL2	X	1.13421	0.639041
ENSG00000160789	0	1.77358	0	0	1.99504	0.166258	0.88402	0	0	1.71302	4.79213	5.2533	LMNA	1	0.615741	0.61406		ENSG00000231700	1.68402	0	1.45405	1.24847	1.20629	1.11293	1.13005	1.17618	3.25604	0	2.15868	2.45945	0	AL356276.2	1	-1.27709	0.639041
ENSG00000161944	4.71794	3.37486	1.46725	2.42771	2.60744	3.50871	4.03831	3.1157	3.9633	3.9477	0	3.29914	ASGR2	17	-0.557134	0.61406		ENSG00000234896	0	0	1.07527	0	0	0.368168	0.48153	0	0	2.51583	0	0	0	OR7E62P	2	0.520444	0.639041
ENSG00000162924	4.60119	6.89394	5.18185	5.66234	6.26465	5.41451	4.67355	5.54302	5.90562	6.54933	7.20832	6.81283	REL	2	0.295851	0.61406		ENSG00000256433	1.47019	1.05751	1.36827	1.61534	1.39741	2.0188	1.04026	0.782304	4.34966	2.75873	3.51035	1.70046	1.28555	AC005840.2	12	-1.05984	0.639041
ENSG00000164011	4.53907	3.74389	6.54481	4.69054	4.61699	5.0498	4.68545	5.97103	4.55729	4.32101	3.84328	6.36384	ZNF691	1	0.251366	0.61406		ENSG00000263826	1.21905	0	0	2.70123	0	0	0	0	0	0	0	2.45945	1.28555	AC112907.3	3	-0.879639	0.639041
ENSG00000164221	3.15828	4.48985	5.55116	4.29401	5.11068	4.28123	5.56995	6.08948	3.99709	4.177	5.76586	5.65885	CCDC112	5	0.432872	0.61406		ENSG00000266402	1.47019	1.23368	0.840606	2.84629	0	0.522125	0	0	3.16725	0	0.267627	1.08748	1.28555	SNHG25	17	-1.08018	0.639041
ENSG00000164442	5.53183	7.89704	4.92674	6.26542	5.83381	7.09102	5.86501	6.17617	5.26723	5.05651	5.50812	6.42451	CITED2	6	0.278394	0.61406		ENSG00000266967	2.11098	0	2.0577	4.13016	0	2.34198	1.442	1.28673	0	0	2.02055	2.72794	1.28555	AARSD1	17	-1.35451	0.639041
ENSG00000165609	5.3265	4.68902	4.9815	5.6519	5.17522	5.07092	5.6266	5.66795	6.04133	6.05129	3.84328	5.2533	NUDT5	10	-0.327111	0.61406		ENSG00000267758	0	0	0	0	0	0	0	0	2.97138	0	0	2.1293	0	AC099811.4	17	-0.850114	0.639041
ENSG00000166197	6.11969	4.99288	5.88857	6.40867	5.87757	6.20312	6.29989	5.82255	7.10776	6.52574	5.00706	6.51099	NOLC1	10	-0.306172	0.61406		ENSG00000285763	0.528717	0	0.962707	0	0	1.11293	0	1.65975	0	2.64239	0	0	1.28555	AL358777.3	6	0.662162	0.639041
ENSG00000166508	5.02037	4.65479	6.14994	4.34673	4.90613	5.702	5.82253	6.50937	4.32431	4.59482	6.26054	6.33252	MCM7	7	0.402561	0.61406		ENSG00000153037	3.83586	3.49475	3.27781	4.26532	4.38807	4.31443	3.67295	3.0354	5.09059	3.58636	5.11401	4.80738	5.20725	SRP19	5	-0.762322	0.640957
ENSG00000166928	5.12979	7.02365	6.40157	6.49295	5.99745	4.29925	5.83861	7.41007	5.61058	5.69727	7.29265	6.42451	MS4A14	11	0.27216	0.61406		ENSG00000179388	1.78012	1.39067	2.93409	8.81009	4.06084	4.08654	7.44964	3.34744	5.11454	3.52196	4.68162	8.49588	5.41598	EGR3	8	-1.47757	0.641439
ENSG00000168887	5.84591	5.80039	6.48921	5.64139	5.57671	6.15199	5.54404	7.05409	5.50299	4.52514	5.50812	6.45392	C2orf68	2	0.306617	0.61406		ENSG00000146205	1.21905	0	1.94369	0	0	1.53088	1.29444	0.925881	0	3.14819	0	0	0	ANO7	2	0.586279	0.642146
ENSG00000168899	3.23865	3.80759	2.35563	3.48812	3.50641	1.62127	3.729	1.72264	3.19071	4.95419	0	2.18184	VAMP5	2	-0.64557	0.61406		ENSG00000185019	3.53897	3.38704	3.82042	3.91675	4.36537	3.44417	3.31919	3.99435	2.74468	4.89918	2.98734	3.32195	4.29944	UBOX5	20	0.686498	0.642146
ENSG00000168993	0	0	0	0	0	0	0.88402	0	0	2.01363	0	0	CPLX1	4	-0.241471	0.61406		ENSG00000248015	0	0	1.07527	0	0	0	0	1.17618	0	0	0	0	0	AC005329.1	19	0.321637	0.642146
ENSG00000169508	7.38123	8.90497	7.35723	6.8578	8.68913	7.86615	7.48024	7.95367	6.75478	8.17226	8.04226	7.58508	GPR183	13	0.303194	0.61406		ENSG00000271664	0.914787	0	0.840606	2.25812	0	0	0.48153	0	2.74468	0	0.688386	0	0	AC004890.3	7	-0.912119	0.642146
ENSG00000171051	10.454	10.7434	8.31334	10.0388	10.6498	8.6904	9.71127	7.96257	10.9579	11.2331	6.41902	7.51705	FPR1	19	-0.777233	0.61406		ENSG00000129636	6.17524	5.2595	6.23526	5.8171	6.35862	6.23414	6.24074	6.33496	3.63283	6.35318	6.09303	4.80738	6.66735	ITFG1	16	0.747135	0.644554
ENSG00000171587	3.91315	0	5.73768	2.32636	3.48393	4.7161	3.10595	5.05336	1.68591	0	3.84328	3.29914	DSCAM	21	0.636285	0.61406		ENSG00000205356	5.32819	1.99047	5.58892	5.18702	4.74533	5.73683	4.50209	4.73094	5.78588	4.19409	4.91395	5.45123	4.66912	TECPR1	7	-1.05467	0.644554
ENSG00000172296	4.50698	4.38936	5.10994	1.67365	4.47607	5.11227	4.32366	4.19006	3.10035	4.40098	4.79213	5.65885	SPTLC3	20	0.507191	0.61406		ENSG00000254682	1.95501	0	0.707208	0	0	1.37791	0	0.622843	0	0	2.09127	1.70046	0	AP002387.2	11	-0.997434	0.644554
ENSG00000172578	5.73252	7.22369	6.14994	7.05682	7.98442	5.97841	5.99501	6.30768	6.15419	6.56677	7.44782	7.13673	KLHL6	3	0.245312	0.61406		ENSG00000132361	5.72218	2.48431	6.15748	6.47107	5.87906	5.94177	5.61692	5.70352	6.80254	5.35232	6.11864	6.35758	4.40111	CLUH	17	-1.15067	0.646018
ENSG00000173137	1.60684	1.77358	3.86108	2.42771	4.00961	2.87804	3.24109	3.77106	3.0368	2.74334	3.30772	4.87276	ADCK5	8	0.368795	0.61406		ENSG00000072501	7.61297	6.13351	6.79134	7.29296	6.68621	7.20049	7.31732	6.83996	7.02729	6.14446	7.3527	7.30836	5.87061	SMC1A	X	-0.758643	0.646966
ENSG00000176022	5.48317	3.57114	4.30932	4.86332	4.50983	4.59737	4.87404	2.67075	4.90745	4.14639	4.23297	3.92118	B3GALT6	1	-0.367354	0.61406		ENSG00000182208	3.30055	4.15061	4.38738	4.3889	4.34231	3.70759	4.28469	4.05808	0.650985	3.97105	2.15868	3.32195	4.49609	MOB2	11	1.32002	0.646966
ENSG00000178184	0	1.14373	0	0	0	0	0	0	0	0	4.23297	0	PARD6G	18	0.320042	0.61406		ENSG00000188554	6.94968	6.90625	7.1344	6.1532	7.0943	7.41842	6.31919	7.5737	6.1641	6.79593	6.42961	5.92186	6.66735	NBR1	17	0.421158	0.646966
ENSG00000179387	5.4498	3.41631	4.12704	5.6932	4.88913	5.65031	5.03151	5.3395	5.07499	5.6544	4.53947	4.47404	ELMOD2	4	-0.311289	0.61406		ENSG00000222020	0	0	1.61169	0	2.97526	0	0	0	0	0	0	1.08748	1.28555	HDAC4-AS1	2	0.657682	0.646966
ENSG00000180182	6.81048	5.36514	4.78	6.85325	5.50038	6.10156	5.68704	6.01446	6.06143	6.67796	6.5618	6.36384	MED14	X	-0.252324	0.61406		ENSG00000223274	0	1.66114	1.94369	1.90757	1.56615	0.788085	0.731507	1.05645	0	2.3771	0	0	4.07169	RNA5SP498	X	1.46611	0.646966
ENSG00000183742	0	1.89585	1.97877	0	1.71528	0.450414	0.88402	0	0	0	4.23297	0	MACC1	7	0.537837	0.61406		ENSG00000136521	5.51435	5.01608	5.69843	5.49276	5.70015	5.74858	5.50389	5.57325	4.17849	6.43415	5.62372	4.62208	6.62595	NDUFB5	3	0.596468	0.647181
ENSG00000184005	5.51579	5.48687	5.10994	6.02782	5.24371	5.95587	6.13176	6.17617	5.94942	7.26358	5.98446	5.0372	ST6GALNAC3	1	-0.252946	0.61406		ENSG00000138193	3.16473	0	2.56144	3.31372	2.29933	2.53525	1.21459	2.6367	2.31952	0	4.21172	2.1293	1.95438	PLCE1	10	-1.42193	0.647181
ENSG00000184313	0	0	0	0	0.233474	0	1.31013	0	1.07637	2.26227	0	0	MROH7	1	-0.3735	0.61406		ENSG00000140829	5.51435	3.7767	5.70282	6.11075	5.83843	6.05649	5.60522	5.88142	5.9142	5.60636	6.44656	6.86885	5.26233	DHX38	16	-0.769969	0.647181
ENSG00000184916	5.73944	4.61973	4.68421	5.6308	4.59619	5.51041	6.13176	4.36131	6.22718	5.29845	5.35963	6.16483	JAG2	14	-0.317998	0.61406		ENSG00000152689	2.65804	3.18745	4.65527	4.31603	4.7628	4.17046	5.76442	4.49801	2.47558	4.45776	3.43078	4.62208	4.19006	RASGRP3	2	0.890093	0.647181
ENSG00000188419	5.35382	3.71096	3.45961	6.20245	4.67766	5.11735	4.81026	5.05336	4.61282	5.64349	3.84328	5.44121	CHM	X	-0.35527	0.61406		ENSG00000164754	7.09456	8.57807	7.47558	7.35186	7.55931	7.35962	7.74616	7.50246	5.85858	7.20772	7.60915	6.54306	7.30117	RAD21	8	0.65488	0.647181
ENSG00000197045	6.47941	5.62587	5.55116	6.15889	6.55074	6.18385	6.08761	5.78292	6.73238	7.26714	4.23297	5.97506	GMFB	14	-0.351966	0.61406		ENSG00000185909	3.53897	1.39067	3.91421	2.3583	4.65463	3.67512	1.96556	3.92766	0	2.86639	2.09127	1.70046	3.64408	KLHDC8B	3	0.967389	0.647181
ENSG00000197451	6.29437	5.94194	6.18536	6.46937	6.45288	6.36152	7.1582	6.4346	7.74932	7.27777	6.75254	6.59257	HNRNPAB	5	-0.25043	0.61406		ENSG00000218226	0	0	0	1.24847	0	0.661225	0	0.622843	2.47558	0	1.60325	0	0	TATDN2P2	6	-0.909109	0.647181
ENSG00000197837	1.72316	2.21055	0	0	1.15681	1.1515	0	1.8812	0	0	3.30772	0	H4-16	12	0.434248	0.61406		ENSG00000229344	2.97471	3.27063	5.42863	3.36278	2.97526	3.09736	2.10496	3.0354	4.08463	5.27628	1.69692	1.08748	4.29944	MTCO2P12	1	1.05277	0.647181
ENSG00000202502	1.34164	0	0	0	0	0	0.88402	0	0	0	0	0	RNA5SP151	3	-0.185471	0.61406		ENSG00000236824	0.288445	0.345206	0	2.25812	0	0	0	0	2.97138	0.608207	1.27905	0	0	BCYRN1	2	-0.996631	0.647181
ENSG00000210196	0	0	0	0	1.36791	0	0	0	0	0	3.30772	0	MT-TP	MT	0.278311	0.61406		ENSG00000244731	1.21905	0	0	0	0	1.01256	0	0.925881	2.61639	0	0.860213	0	0	C4A	6	-0.819102	0.647181
ENSG00000227028	0	0	4.02646	0	1.03842	0.450414	0	3.05043	1.19756	0	0	0	SLC8A1-AS1	2	0.410068	0.61406		ENSG00000250986	0	1.53223	1.17969	3.31372	1.56615	1.60169	1.63839	0	3.16725	0	2.28472	2.1293	1.95438	LINC02600	4	-0.958374	0.647181
ENSG00000228834	1.01644	0	0	2.42771	1.15681	0.573933	2.32659	0	1.30935	1.53542	0	0	AL445189.2	6	-0.614939	0.61406		ENSG00000086065	5.02897	5.93744	5.8286	4.90176	5.37609	5.66838	6.36383	5.6056	5.92778	5.7953	5.39126	4.91889	6.21577	CHMP5	9	0.568489	0.648139
ENSG00000253474	0.328528	0	0	0	1.36791	0.983424	0	2.02404	0.244628	0	0	2.65672	AC044893.1	8	0.370814	0.61406		ENSG00000146859	3.85805	7.91968	3.83648	4.79856	3.7108	4.24976	5.55342	4.42737	4.26661	3.58636	4.45905	5.20948	5.90563	TMEM140	7	0.517807	0.648214
ENSG00000255666	1.34164	0	4.43236	0	1.71528	0.573933	0.708525	2.98207	1.50988	0	0	3.92118	LINC02700	11	0.514331	0.61406		ENSG00000266053	0	1.53223	2.16335	1.02284	2.63917	0.368168	1.51048	1.95587	0	2.05178	2.15868	0	1.95438	NDUFV2-AS1	18	1.38085	0.648214
ENSG00000262039	0	0	0.667496	0	0	0.891426	0	0	0	0	0	2.18184	AC091180.6	17	0.222664	0.61406		ENSG00000279744	0	3.38704	1.07527	0	2.56141	0	1.442	1.88734	0	2.51583	1.69692	2.72794	0	AC132938.6	17	1.10094	0.648214
ENSG00000263327	3.38709	2.81712	3.86108	1.67365	2.56524	2.67228	3.07008	3.64409	3.19071	2.37217	6.17425	5.0372	TAPT1-AS1	4	0.452385	0.61406		ENSG00000009950	7.6516	5.65738	8.25184	9.30028	8.46496	8.4313	7.85961	7.47646	9.17228	8.39261	8.63682	8.33932	7.78774	MLXIPL	7	-0.889942	0.649527
ENSG00000264743	1.34164	1.49276	2.17947	0	0.767781	2.06203	0	1.34119	1.30935	0	0	5.0372	DPRXP4	17	0.545777	0.61406		ENSG00000062822	4.17328	2.7392	4.84188	4.70653	4.43242	4.51118	4.16233	4.20609	6.04455	3.76391	4.27384	5.83923	4.8236	POLD1	19	-0.786275	0.649527
ENSG00000269947	0	0	0	0	0	0.573933	0	0	0	0	0	3.29914	AC135178.6	17	0.23054	0.61406		ENSG00000090581	6.24426	5.02808	5.92938	5.41348	5.91076	6.17442	5.32532	6.36992	5.27187	6.38973	5.17225	4.40941	6.84023	GNPTG	16	0.522874	0.649527
ENSG00000270062	0	0	0	0	0	0.687706	0	2.7551	0	0	0	1.46919	AL606834.2	14	0.292381	0.61406		ENSG00000108556	3.1999	2.55237	1.75378	3.94924	3.09047	2.11876	2.01354	1.48527	4.42818	0	1.3954	2.95422	1.95438	CHRNE	17	-1.17193	0.649527
ENSG00000272707	0	0	2.51261	0	0	0	0	1.8812	0	0	0	0	AC046143.2	3	0.261536	0.61406		ENSG00000110013	4.29213	5.01608	4.05813	2.03413	3.88049	4.14698	4.37929	4.11912	4.13233	4.42292	3.16176	3.32195	5.09035	SIAE	11	0.90889	0.649527
ENSG00000276256	0	0	0	0	0	0	2.19957	0	1.76648	0	0	0	AC011043.1	GL000195.1	-0.330504	0.61406		ENSG00000110876	9.94657	9.54206	11.3266	10.3311	11.2408	12.4232	8.87934	12.0988	9.31989	11.2841	10.0377	7.31857	10.3355	SELPLG	12	0.776298	0.649527
ENSG00000276600	0	0	0	0	5.05077	1.7315	1.18159	0	0	0	0	1.46919	RAB7B	1	0.392693	0.61406		ENSG00000116044	7.26617	8.40823	7.56385	7.62503	8.01802	7.26189	8.41959	7.55449	7.39301	7.78257	7.70105	7.74654	8.12145	NFE2L2	2	0.482224	0.649527
ENSG00000277283	1.72316	0	2.90139	0	1.03842	1.30201	0	3.45528	0.94406	0	0	4.68713	AC004812.2	12	0.574413	0.61406		ENSG00000116691	4.99933	4.1724	4.88884	5.32958	5.14241	4.91727	4.78382	4.59789	6.26382	4.06444	5.29717	5.97444	5.97322	MIIP	1	-0.660311	0.649527
ENSG00000278982	2.78279	2.11309	5.39855	4.02958	4.15895	4.85654	4.21291	4.87635	1.91525	2.74334	4.23297	5.11289	AL139125.1	10	0.523329	0.61406		ENSG00000135521	3.67017	1.77947	4.46175	4.15822	4.14321	4.27164	4.02863	3.7266	5.67754	3.45456	5.51859	4.15989	4.40111	LTV1	6	-0.862393	0.649527
ENSG00000279500	0	2.00855	0	0	1.79047	1.7315	0	1.8812	1.91525	0	0	3.74207	AC108704.2	12	0.504312	0.61406		ENSG00000138722	6.36926	3.22964	6.05138	7.27705	6.29998	7.05352	4.85797	7.15801	5.16127	6.05627	7.60463	5.11896	4.96313	MMRN1	4	-0.914157	0.649527
ENSG00000100580	6.49586	7.06006	3.67427	6.28581	5.4491	5.14749	6.37896	4.69605	7.16832	7.16395	6.26054	5.44121	TMED8	14	-0.545318	0.614256		ENSG00000139291	6.44817	6.34977	6.88505	6.04463	6.94538	6.70124	6.02068	6.80091	5.78588	6.58361	6.28249	5.69002	6.34897	TMEM19	12	0.403315	0.649527
ENSG00000275700	5.75319	4.96522	4.9815	5.55441	5.13972	5.55981	5.53749	5.211	5.88772	5.48126	3.84328	3.92118	AATF	17	-0.349879	0.614256		ENSG00000146592	1.58106	7.09779	1.75378	2.25812	0	2.73745	1.51048	2.86768	2.14452	2.22359	2.28472	3.32195	1.28555	CREB5	7	0.00329665	0.649527
ENSG00000136014	0.328528	1.63999	3.53476	1.67365	1.03842	0.166258	1.53725	1.34119	0.244628	0	4.53947	3.0134	USP44	12	0.593799	0.617073		ENSG00000156265	1.58106	2.08542	1.94369	0	1.56615	1.73366	1.21459	2.36157	0	3.14819	1.9462	0	1.28555	MAP3K7CL	21	1.06678	0.649527
ENSG00000256280	0	0	0	0	1.55203	0	0	1.72264	0	0	0	0	AP006289.1	11	0.194921	0.617073		ENSG00000157873	2.80234	5.23899	6.36549	6.02951	6.14868	5.18275	5.87245	5.91623	5.64503	6.02175	5.52499	6.25505	6.84023	TNFRSF14	1	0.817743	0.649527
ENSG00000085382	5.06513	4.47031	4.71685	5.12714	4.52091	4.34332	4.69725	4.30645	5.19629	5.94858	5.35963	4.47404	HACE1	6	-0.253372	0.617317		ENSG00000163811	5.49324	1.66114	4.36541	5.4817	4.59734	3.95751	5.57357	4.24769	5.61177	4.42292	5.89971	5.25269	4.49609	WDR43	2	-1.08789	0.649527
ENSG00000085871	6.91812	6.38455	6.3915	6.45743	6.4118	6.39331	7.10381	6.42175	7.09807	6.95463	6.34195	6.26777	MGST2	4	-0.222158	0.618196		ENSG00000168216	7.73938	7.34571	7.77443	7.58165	8.0343	7.93609	7.73099	8.06842	7.0523	7.67932	7.41778	6.14468	7.92209	LMBRD1	6	0.481624	0.649527
ENSG00000087095	3.81171	4.08967	4.95438	3.70555	4.6375	4.61186	4.44062	5.13433	3.94611	2.56966	3.30772	5.1848	NLK	17	0.360546	0.618196		ENSG00000174136	3.1999	0	2.56144	3.54388	1.39741	3.23736	2.73968	2.55069	3.56493	2.05178	3.89338	1.70046	2.7551	RGMB	5	-1.18197	0.649527
ENSG00000092096	4.03068	5.3002	4.9815	2.77411	4.08621	4.55302	4.09294	5.44485	4.78708	3.54014	5.35963	3.92118	SLC22A17	14	0.400694	0.618196		ENSG00000178996	7.05429	7.28448	7.51977	6.24766	7.2449	7.76541	6.15509	7.72126	6.29559	6.95682	7.02261	5.83923	7.378	SNX18	5	0.475916	0.649527
ENSG00000101049	1.18818	0	0	0	0	0	0	0	1.07637	0	0	0	SGK2	20	-0.188713	0.618196		ENSG00000181885	1.47019	0	3.83648	1.24847	3.81499	3.48219	1.57585	1.28673	0	4.15215	1.8678	1.08748	3.03364	CLDN7	17	1.00253	0.649527
ENSG00000108799	5.36281	5.5347	7.0206	6.29925	5.43159	5.68839	5.5954	6.38913	4.66629	5.15206	7.29265	6.26777	EZH1	17	0.340398	0.618196		ENSG00000185305	4.04375	3.38704	5.14245	3.58581	4.00319	4.62603	4.25506	5.02213	0	4.42292	4.16331	3.32195	4.89505	ARL15	5	1.15669	0.649527
ENSG00000121577	2.02459	1.14373	0	1.67365	1.63596	0	1.04046	0	1.07637	3.58648	0	0	POPDC2	3	-0.618005	0.618196		ENSG00000188566	4.73733	1.05751	4.80154	5.10288	4.59734	4.34571	4.04025	4.82554	6.18686	3.8712	4.56223	5.41365	3.64408	NDOR1	9	-1.22419	0.649527
ENSG00000127463	6.81048	6.33137	6.41158	6.6996	6.1798	6.4768	6.41515	5.64603	7.34924	6.7762	6.17425	6.16483	EMC1	1	-0.255135	0.618196		ENSG00000196923	3.67017	6.15556	2.80943	4.58773	3.84811	2.49861	4.4332	3.62504	3.98425	4.7665	3.05966	3.14977	3.94274	PDLIM7	5	0.734101	0.649527
ENSG00000144218	1.18818	1.89585	0.667496	0	0	2.18338	1.63867	2.48564	1.07637	0	0	5.80293	AFF3	2	0.450642	0.618196		ENSG00000204138	5.32819	3.83252	5.47041	5.83459	5.79663	5.30449	4.67615	5.05374	6.78025	5.3148	5.5752	5.41365	3.94274	PHACTR4	1	-0.836495	0.649527
ENSG00000169813	8.17979	7.76689	7.48116	7.99883	8.20228	7.87968	8.44065	7.79337	8.82744	8.52589	7.2511	7.95775	HNRNPF	10	-0.263656	0.618196		ENSG00000224796	1.58106	0	0.962707	1.61534	0	1.60169	1.29444	0	0	0	1.50306	2.72794	0	RPL32P1	6	-1.1824	0.649527
ENSG00000175414	4.11826	4.4304	5.00812	3.62247	3.41433	4.20685	4.05675	4.91353	4.55729	3.91175	6.49218	5.60744	ARL10	5	0.33927	0.618196		ENSG00000239835	0	0	1.07527	0	0	0	0	0.238749	0	0.608207	0	0	0	AC092910.1	3	0.274604	0.649527
ENSG00000198408	6.99244	7.18524	7.35723	7.25601	7.14854	7.04105	6.51188	7.65751	6.67614	6.13162	7.44782	7.68765	OGA	10	0.269625	0.618196		ENSG00000244921	0.734628	0.345206	0.840606	6.89043	1.56615	0.661225	0.9445	0.238749	0.650985	2.75873	0.493292	0	1.28555	MTCYBP18	5	-0.431832	0.649527
ENSG00000226549	1.01644	3.41631	0	0	1.36791	1.5019	0.508688	1.34119	0.79838	0	0	3.53754	SCDP1	17	0.470949	0.618196		ENSG00000249502	1.21905	1.23368	1.45405	2.62283	1.85394	0.788085	2.6208	0.782304	4.67357	2.05178	4.40455	2.72794	3.46783	AC006160.1	4	-0.815855	0.649527
ENSG00000229191	1.72316	0	3.45961	1.49834	0	1.83391	1.31013	3.8499	0.244628	0	3.30772	4.58452	AL358473.1	1	0.616006	0.618196		ENSG00000254615	1.21905	3.7767	3.63082	2.84629	4.0323	3.51925	3.04686	2.90282	3.75972	4.52502	2.94977	2.72794	4.8236	AC027031.2	8	0.982729	0.649527
ENSG00000229671	3.35139	2.54548	4.3925	2.77411	3.12584	3.30983	3.1751	4.53837	3.30302	1.53542	5.00706	4.95732	LINC01150	11	0.481057	0.618196		ENSG00000087053	5.03872	3.45973	4.56175	4.668	4.4541	4.75589	5.01354	3.37273	5.18408	3.45456	5.30463	4.24795	4.19006	MTMR2	11	-0.794193	0.649625
ENSG00000257027	2.93527	2.11309	4.61662	1.49834	2.76487	3.23694	1.82234	2.83479	1.50988	2.37217	3.30772	2.65672	AC010186.3	12	0.43676	0.618196		ENSG00000119596	6.42234	3.6269	5.86429	5.94343	4.95749	5.93493	6.05548	5.77164	6.34702	5.69664	6.31978	5.8673	4.89505	YLPM1	14	-0.872349	0.649625
ENSG00000105849	3.98481	2.61834	3.73926	5.24292	4.55365	4.49168	4.30835	3.23799	4.93385	5.5295	0	4.47404	TWISTNB	7	-0.624061	0.618367		ENSG00000132386	9.2434	5.84548	6.09543	7.12892	6.21366	7.96659	7.30652	7.19923	7.03985	7.64572	6.98597	6.79769	6.09959	SERPINF1	17	-0.897695	0.649625
ENSG00000165507	3.15828	0	0	1.67365	1.86193	1.22872	1.53725	1.8812	2.34065	3.39144	0	0	DEPP1	10	-0.712496	0.61883		ENSG00000152133	6.36926	4.08318	5.14889	5.08836	5.9029	5.42165	4.87105	5.11496	5.8154	4.31304	6.37042	5.29464	5.36656	GPATCH11	2	-0.755111	0.649625
ENSG00000008128	0	2.11309	3.6062	1.67365	1.36791	2.10363	2.65178	4.02999	1.84278	0.815158	2.44652	4.08048	CDK11A	1	0.593517	0.619571		ENSG00000227782	1.35008	1.99047	2.93409	0	1.56615	0	1.13005	1.28673	0	2.51583	1.01374	1.08748	0	AC002553.1	17	1.05669	0.649625
ENSG00000111321	7.86703	7.46994	7.30451	7.97601	7.0715	7.25804	7.84897	7.36044	8.08102	7.91516	7.80446	7.54465	LTBR	12	-0.22321	0.619571		ENSG00000225313	3.94354	5.21818	4.73455	5.18702	3.03401	3.55537	3.85515	2.08387	5.41371	3.30949	6.04038	5.20948	4.07169	AL513327.1	1	-1.13345	0.650508
ENSG00000111358	4.40618	3.1476	3.11238	2.92041	2.9402	4.04547	3.60917	2.91031	4.41458	4.84406	3.84328	3.0134	GTF2H3	12	-0.313065	0.619571		ENSG00000272686	0	1.66114	1.68448	1.24847	0	0	0.611926	1.28673	0	3.30949	0.860213	0	1.95438	AC006333.1	7	1.14972	0.651776
ENSG00000167851	8.5493	8.8995	7.60839	9.15965	8.48996	7.8387	8.60552	7.94472	9.32773	8.93697	8.40632	7.74825	CD300A	17	-0.325893	0.619571		ENSG00000181016	0	2.95574	0	0	0	1.11293	0.9445	1.05645	0	1.85671	0.267627	0	1.28555	LSMEM1	7	0.926901	0.651915
ENSG00000181652	0	1.89585	0	0	0	0.687706	0	0	0	0	0	0	ATG9B	7	0.153783	0.619571		ENSG00000124140	2.60654	3.22964	3.64912	3.21028	4.00319	3.84527	3.94449	4.1487	4.13233	4.55751	3.28755	2.1293	4.66912	SLC12A5	20	0.826947	0.652201
ENSG00000204316	1.01644	1.63999	5.03426	3.70555	3.29029	2.6159	3.1751	4.63057	2.44225	2.47429	4.23297	4.22393	MRPL38	17	0.460049	0.619571		ENSG00000162373	0	2.41287	1.36827	0	1.39741	3.21495	1.91593	2.93713	0	3.14819	0	1.08748	2.40959	BEND5	1	1.50998	0.652201
ENSG00000232884	2.78279	2.75386	3.53476	0.790828	2.11689	2.67228	2.1316	4.94978	2.53716	3.16586	4.79213	4.22393	AF127936.1	21	0.540006	0.619571		ENSG00000155659	9.98961	9.80791	9.47239	11.5473	9.55042	9.92176	10.3763	9.7521	10.6617	9.58326	11.19	10.6344	11.0174	VSIG4	X	-0.720354	0.652437
ENSG00000269148	0	1.89585	0	0	0	0.687706	0	0	0	0	0	0	AC092301.1	19	0.153783	0.619571		ENSG00000100097	3.51124	6.52939	4.51262	5.04393	5.2701	4.17046	6.63319	4.78844	3.87634	4.89918	3.98908	6.48987	4.89505	LGALS1	22	0.847652	0.652688
ENSG00000270344	0	1.14373	3.01074	0.790828	0.767781	2.18338	1.82234	2.48564	0.79838	0	4.23297	2.65672	POC1B-AS1	12	0.696714	0.619571		ENSG00000133606	6.31415	7.12878	6.64626	5.22732	6.80905	6.84133	6.46436	6.6462	6.30602	6.17619	5.90953	5.65824	6.29716	MKRN1	7	0.552667	0.652688
ENSG00000280160	0	0	0	3.05323	0	0	0	0	1.19756	0	0	0	AC135050.7	16	-0.354232	0.619571		ENSG00000154330	6.12122	3.93806	6.5127	4.74405	6.35286	7.04243	4.29444	7.03075	4.60762	6.29656	4.80246	4.48384	6.12952	PGM5	9	0.493287	0.652688
ENSG00000237438	1.48033	0	1.97877	0.448936	0.233474	0.983424	0	2.27322	0	0	4.79213	0	CECR7	22	0.450003	0.619578		ENSG00000113732	7.28062	8.44563	7.32718	7.26096	7.10118	7.43548	8.21678	7.54757	7.45058	7.61131	7.1523	6.56036	7.76884	ATP6V0E1	5	0.52688	0.652763
ENSG00000164961	6.26589	4.83372	4.71685	5.2975	5.57671	6.24089	6.09208	5.74217	6.05343	6.57828	0	5.75648	WASHC5	8	-0.567574	0.620218		ENSG00000132507	7.08283	5.98748	6.52514	7.36396	6.9066	6.54382	7.18739	6.33174	7.5505	7.19744	7.62414	7.93076	6.80357	EIF5A	17	-0.643714	0.652763
ENSG00000165512	4.52311	3.4566	4.22106	5.14213	4.91456	4.76876	5.24759	4.79899	5.38674	5.43135	3.30772	3.92118	ZNF22	10	-0.394906	0.620218		ENSG00000159640	2.11098	0	0.840606	0	0	1.60169	0.9445	4.55435	0	0.608207	0	0	0	ACE	17	0.373745	0.652763
ENSG00000186472	2.19542	2.38772	5.00812	2.32636	3.26415	4.0561	3.33475	2.98207	2.39234	1.71302	3.30772	3.29914	PCLO	7	0.449904	0.620218		ENSG00000164124	4.15547	3.80488	6.26523	5.71687	6.64911	4.17046	5.43509	6.3979	5.31384	5.38889	5.6356	4.80738	5.36656	TMEM144	4	0.648777	0.652763
ENSG00000250031	0	2.30185	0	0	1.4629	0.983424	0.276649	0.82114	0.453727	1.33284	4.23297	1.46919	AC009927.1	8	0.498987	0.620218		ENSG00000167705	4.47554	3.00516	3.80417	3.98101	3.34369	4.02347	3.48152	3.44603	5.01628	3.70712	3.7257	3.74149	3.26701	RILP	17	-0.724194	0.652763
ENSG00000081803	2.61226	2.61834	3.20733	3.33997	1.93002	1.22872	3.1751	1.34119	4.04632	3.03829	0	0	CADPS2	7	-0.736377	0.620939		ENSG00000168005	4.46111	4.94189	4.56175	3.26293	4.7628	4.35598	3.96904	4.30135	3.16725	3.8712	4.19576	3.32195	4.89505	SPINDOC	11	0.677704	0.652763
ENSG00000103591	4.11826	4.38936	4.02646	5.8475	4.91456	4.47593	4.70896	4.19006	5.00199	5.70779	2.44652	3.0134	AAGAB	15	-0.481072	0.620939		ENSG00000183837	0	0	1.8199	0	0	0	0.84193	1.48527	0	0	0.493292	0	1.95438	PNMA3	X	0.789424	0.652763
ENSG00000138614	5.04292	4.83372	3.80146	5.53182	4.95598	4.99559	4.93512	4.27823	5.12168	5.88511	3.30772	4.3544	INTS14	15	-0.392633	0.620939		ENSG00000255823	3.0917	5.44998	3.12926	3.81464	4.57773	2.25679	2.01354	2.36157	4.60762	4.8736	2.7457	3.14977	5.90563	MTRNR2L8	11	0.76677	0.652763
ENSG00000198680	3.64477	2.30185	3.53476	4.96799	2.05725	3.50871	4.4546	4.48996	3.85693	4.40098	3.84328	3.74207	TUSC1	9	-0.379612	0.620939		ENSG00000257704	2.75583	3.65813	3.27781	3.09885	4.08882	2.46102	3.2805	2.97064	2.86248	3.30949	2.15868	1.08748	1.95438	INAFM1	19	0.815913	0.652763
ENSG00000257511	3.35139	1.77358	0	3.8586	1.93002	2.90181	3.07008	2.83479	2.49049	3.22565	0	2.65672	AC084824.2	12	-0.612962	0.620939		ENSG00000272449	0	0	2.16335	0	0	0	1.29444	0.622843	0	0	0	1.08748	1.28555	AL139246.5	1	0.585351	0.652763
ENSG00000272501	1.18818	3.04563	4.43236	3.05323	1.93002	2.06203	1.90609	4.27823	1.19756	0	0	3.29914	AL662844.4	6	0.521686	0.620949		ENSG00000064687	3.59289	4.35501	4.69104	3.84949	5.22037	3.87416	3.90688	1.8154	4.03531	5.2165	3.61005	3.858	5.93982	ABCA7	19	0.645973	0.655653
ENSG00000102854	7.93795	5.54408	4.35151	4.37238	4.90613	6.11941	6.31911	5.92625	5.41825	5.21241	0	5.1848	MSLN	16	-0.531663	0.624172		ENSG00000095970	9.65929	8.49186	10.073	9.83263	10.0945	10.3369	10.376	10.5363	9.29915	10.3254	8.58339	8.6207	9.78048	TREM2	6	0.565248	0.655653
ENSG00000134684	6.02655	6.18915	5.72169	6.42715	6.72136	5.71548	5.80628	4.98514	7.12123	7.44115	5.35963	5.38125	YARS1	1	-0.349857	0.626719		ENSG00000143450	0.914787	0	0	0	0	1.96611	0.48153	0	2.61639	0	0	0	0	OAZ3	1	-0.847425	0.655653
ENSG00000140853	6.38986	5.36514	5.84494	6.62152	6.15867	4.92194	5.9806	5.57818	6.03322	6.56677	6.34195	5.80293	NLRC5	16	-0.250893	0.626719		ENSG00000162430	7.24317	4.39263	6.34318	6.26066	6.04537	7.20191	5.37667	6.97612	6.91588	6.28691	5.67066	6.14468	5.46376	SELENON	1	-0.732164	0.655653
ENSG00000152700	6.24658	5.34382	5.73768	6.78326	6.11546	6.22684	5.92145	5.82255	6.29665	6.86348	6.08247	5.70849	SAR1B	5	-0.233254	0.626719		ENSG00000169599	4.54557	4.69324	4.44089	3.81464	4.89547	4.65961	4.76292	4.64015	3.69767	4.65081	4.31874	3.74149	4.40111	NFU1	2	0.511035	0.655653
ENSG00000172366	4.05308	5.19694	6.03814	5.42555	5.81592	4.45198	4.52251	6.0649	5.33484	5.16738	5.19409	5.3187	MCRIP2	16	0.22476	0.626719		ENSG00000187037	0	2.95574	1.75378	2.03413	1.56615	0.195796	0.9445	2.50568	0	0.608207	0	1.70046	1.95438	GPR141	7	1.10043	0.655653
ENSG00000227295	1.01644	4.28133	2.51261	0	4.34503	1.83391	2.60242	2.38333	2.39234	0	2.44652	0	ELL2P1	1	0.558753	0.626719		ENSG00000206052	0	0	0	2.70123	0	0	0.178969	0	0	0	1.50306	2.45945	1.95438	DOK6	18	-0.805859	0.655653
ENSG00000234546	0	1.89585	2.51261	1.82994	2.05725	1.06991	1.04046	0	0	0	2.44652	4.22393	LNCTAM34A	1	0.606398	0.626719		ENSG00000214812	0	0	0	2.9137	0	0	0	0	0	0	0	0	0	AL137792.1	1	-0.485616	0.655653
ENSG00000101463	7.13837	6.27615	8.33716	7.48491	7.27337	7.98499	6.44695	8.0735	6.45393	7.30227	7.37232	8.18517	SYNDIG1	20	0.282479	0.629896		ENSG00000246705	3.64487	4.75232	4.81781	4.88507	4.78007	4.42594	4.33277	4.20609	4.13233	4.8736	3.83276	3.74149	5.76013	H2AJ	12	0.678559	0.655653
ENSG00000104613	6.41602	5.59912	5.94477	5.91014	5.4257	5.84681	6.41515	6.25795	6.38543	6.82534	6.26054	5.97506	INTS10	8	-0.203746	0.629896		ENSG00000138073	5.82714	4.91628	5.56019	6.84366	6.37575	6.05017	5.34888	5.73311	6.30602	5.38889	6.31978	6.12156	5.93982	PREB	2	-0.635732	0.655823
ENSG00000169733	4.96238	5.25522	6.47019	5.78201	5.73735	5.35548	4.89469	5.79293	4.94255	4.91841	5.50812	5.84792	RFNG	17	0.253997	0.629916		ENSG00000143429	0.734628	2.7392	0.840606	0	2.2002	0	1.37011	1.65975	1.09793	0	0.493292	0	0	LSP1P4	2	0.870909	0.655823
ENSG00000100321	4.45746	4.25872	5.95849	3.8586	3.06657	5.56354	5.1819	4.51436	3.98029	3.91175	6.34195	6.48273	SYNGR1	22	0.371451	0.630401		ENSG00000172296	3.79043	4.12848	4.65527	3.26293	5.01695	5.11175	5.01354	5.24388	2.61639	4.42292	5.05331	3.96581	5.51001	SPTLC3	20	0.889095	0.655823
ENSG00000100504	8.30055	8.95417	7.30987	8.89675	8.57415	7.17755	8.60631	6.90051	8.97831	8.58272	7.62091	7.40107	PYGL	14	-0.40311	0.630401		ENSG00000261167	2.55314	1.39067	2.44055	3.26293	0	1.96611	1.04026	1.73967	2.97138	1.85671	3.93243	0	0	AC107027.3	3	-1.23797	0.655823
ENSG00000135164	5.4749	4.5838	7.11546	6.49878	5.7134	5.84987	5.38529	7.45174	6.04941	6.4588	7.94137	7.79495	DMTF1	7	0.275985	0.630401		ENSG00000272716	0	1.66114	0	0	0	0	0	0.782304	0	0	0	0	0	AL121658.1	2	0.349063	0.655823
ENSG00000155659	10.0028	11.1385	9.73918	11.6898	10.8518	9.5687	10.8295	9.8782	11.354	11.5424	10.5039	9.67929	VSIG4	X	-0.370615	0.630401		ENSG00000095932	2.44001	2.17451	2.44055	2.25812	3.63691	2.799	5.68887	2.08387	3.56493	4.23484	2.55872	2.1293	3.80113	SMIM24	19	0.812225	0.657287
ENSG00000233028	2.67137	1.14373	1.97877	2.61128	1.15681	3.21813	4.30835	4.36131	4.06237	4.05046	2.44652	2.18184	AC006970.1	7	-0.493944	0.630401		ENSG00000137814	4.46111	3.00516	3.64912	4.10154	2.39208	3.36496	3.2805	2.93713	4.5385	3.38385	4.68162	4.24795	4.89505	HAUS2	15	-0.869343	0.657287
ENSG00000276550	3.98481	3.1476	5.85963	4.808	4.97221	3.69712	4.99373	5.91712	3.45661	5.10507	6.17425	7.06231	HERC2P2	15	0.329926	0.630401		ENSG00000236698	2.80234	0.345206	1.53502	3.21028	2.29933	1.73366	2.42182	2.67786	2.86248	0	4.06131	3.61473	2.40959	EIF1AXP1	1	-1.37764	0.657287
ENSG00000003989	2.02459	0.682353	0	1.49834	0	0	2.19957	1.54449	1.19756	2.1433	0	0	SLC7A2	8	-0.622729	0.631432		ENSG00000261359	0	0	1.53502	0	2.09375	1.53088	0	0	0	2.96657	0	0	0	PYCARD-AS1	16	0.687044	0.657287
ENSG00000064042	0	0	2.17947	0	0	1.62127	0	0	0	0	0	0	LIMCH1	4	0.226234	0.632034		ENSG00000187954	5.27146	4.64729	6.22003	4.88507	6.03102	5.85385	4.9096	5.38726	5.16127	6.05627	4.40455	4.68652	5.64049	CYHR1	8	0.512206	0.657525
ENSG00000089159	6.64708	6.81089	5.90283	6.54463	6.32911	5.90384	6.42227	5.14999	7.46089	6.70447	5.64273	6.01506	PXN	12	-0.32956	0.632034		ENSG00000166848	5.47181	5.86568	5.98448	5.7449	6.24508	5.94857	6.02654	6.04764	5.25041	5.75384	5.92896	5.20948	6.4709	TERF2IP	16	0.463952	0.658101
ENSG00000099625	0	0	0.667496	0	3.48393	0	0	0	1.19756	0	0	0	CBARP	19	0.147313	0.632034		ENSG00000075884	5.25483	6.63126	6.39833	5.30469	6.56195	5.84658	5.93918	5.48904	6.03204	6.14446	6.4159	5.20948	6.68762	ARHGAP15	2	0.587298	0.658881
ENSG00000104147	0	0	0	0	0	0.687706	0	1.34119	0	0	3.30772	0	OIP5	15	0.317656	0.632034		ENSG00000158109	5.2124	5.02808	5.59365	4.52445	4.57773	5.5209	4.63072	5.86369	3.9313	5.45936	4.67011	4.40941	5.02814	TPRG1L	1	0.457339	0.658881
ENSG00000115053	8.74171	7.82768	7.95815	8.20563	8.5289	8.49129	8.63036	8.11997	9.09454	8.75366	7.96726	7.76006	NCL	2	-0.246603	0.632034		ENSG00000175985	0	0	0	0	0	0	0.48153	0.44354	0	2.05178	0.267627	0	1.95438	PLEKHD1	14	0.659857	0.658881
ENSG00000136026	6.36321	5.48687	5.47687	5.78201	5.50038	5.48309	5.50428	5.64603	6.95068	5.56465	5.19409	5.3187	CKAP4	12	-0.245521	0.632034		ENSG00000173848	3.1999	3.88625	3.68505	4.60822	2.71294	3.75495	2.99999	1.73967	3.75972	3.30949	4.54973	4.55461	3.46783	NET1	10	-0.956727	0.659163
ENSG00000145685	9.94742	9.21055	9.70907	10.5541	9.79229	10.1812	9.93274	9.43998	9.84743	10.5991	9.48706	9.53197	LHFPL2	5	-0.231013	0.632034		ENSG00000215193	4.51797	3.96329	5.32998	5.29208	5.01695	4.91031	3.95682	4.93144	6.86032	4.99718	5.5752	5.52359	4.5852	PEX26	22	-0.763598	0.659163
ENSG00000147416	8.27933	8.06771	7.35723	8.69552	8.27198	8.00433	8.55696	8.0735	8.58312	8.9961	8.28804	8.08537	ATP6V1B2	8	-0.250433	0.632034		ENSG00000164898	0	0	0.707208	0	1.85394	0.788085	0.9445	0	0	2.05178	0	0	2.7551	FMC1	7	1.05616	0.659254
ENSG00000162849	4.7594	2.00855	4.3925	3.23201	3.09651	5.34684	4.07496	4.98514	1.84278	1.33284	5.00706	6.12882	KIF26B	1	0.573014	0.632034		ENSG00000172009	4.79598	2.79646	4.58095	4.0121	3.91216	4.47392	4.50209	4.19196	5.64503	3.92199	4.36228	5.11896	3.80113	THOP1	19	-0.776608	0.659254
ENSG00000177728	5.4498	6.20698	7.03361	6.28581	5.51708	6.68294	6.06956	6.40227	5.50299	5.97495	6.75254	6.87936	TMEM94	17	0.266573	0.632034		ENSG00000185670	3.3326	1.88882	3.91421	2.70123	3.51846	2.88668	2.45695	2.79472	0.650985	4.10897	1.50306	1.70046	2.7551	ZBTB3	11	0.933292	0.659254
ENSG00000196372	4.68963	3.83841	5.13431	5.31083	3.92872	3.95746	4.44062	3.55277	4.85314	4.95419	3.84328	3.29914	ASB13	10	-0.380576	0.632034		ENSG00000260912	2.60654	1.99047	2.35394	0	2.39208	2.0188	1.57585	2.36157	0	2.22359	1.69692	0	3.46783	AL158206.1	9	1.28419	0.659457
ENSG00000197951	3.61496	1.14373	2.17947	3.99696	2.17417	2.69966	2.83389	2.67075	2.34065	2.47429	0	2.18184	ZNF71	19	-0.494968	0.632034		ENSG00000271122	0.914787	1.53223	2.59959	0	3.29648	1.01256	2.34889	2.02129	0	2.51583	2.45528	2.45945	3.26701	AC018647.2	7	1.37127	0.659457
ENSG00000203709	3.35139	5.14857	5.25035	4.21114	3.63437	3.50871	3.70582	3.59915	4.18469	2.56966	5.00706	4.78293	MIR29B2CHG	1	0.339248	0.632034		ENSG00000197714	2.55314	2.67957	2.44055	4.15822	3.78109	2.25679	2.68146	0	3.81921	2.3771	4.17962	4.62208	0	ZNF460	19	-1.60392	0.660565
ENSG00000214812	0	0.381148	3.38032	0	0	0	0	2.154	0.453727	0.464402	3.30772	0	AL137792.1	1	0.472489	0.632034		ENSG00000116473	7.0398	8.48426	7.69956	7.84386	7.56181	7.07856	8.51435	7.60871	7.50594	7.73365	8.0407	7.59528	8.56105	RAP1A	1	0.505983	0.660772
ENSG00000257017	0	2.9359	0	0	0	0	0	0	0	0	0	0	HP	16	0.174756	0.632034		ENSG00000198736	5.56244	8.23006	4.16375	4.13016	3.47671	4.28246	3.31919	4.57628	4.38946	4.58928	4.1301	3.32195	3.80113	MSRB1	16	0.291013	0.660772
ENSG00000285972	3.93743	6.10926	2.90139	3.57906	4.2682	1.1515	3.07008	4.8574	1.68591	0	5.19409	3.29914	CERNA2	10	0.630922	0.632034		ENSG00000246366	0.288445	0	0	0	0	0.522125	0.611926	0	2.31952	0	1.15248	0	0	LACTB2-AS1	8	-0.626345	0.660772
ENSG00000245149	0	2.00855	1.74556	1.49834	1.26622	2.18338	0	1.34119	1.60058	0	0	3.74207	RNF139-AS1	8	0.473124	0.634117		ENSG00000252498	0	0	0	0	0	0	0	0	0	0	2.22308	0	0	RNU6-1016P	6	-0.370513	0.660772
ENSG00000273599	0	2.11309	3.53476	3.6646	1.63596	1.88251	0.88402	3.1157	2.23135	0	3.84328	4.78293	AL731571.1	10	0.67954	0.634117		ENSG00000048052	5.53516	4.31638	6.35717	5.71687	6.60134	5.56143	5.56956	6.52457	5.64503	6.06759	4.83373	5.29464	6.00587	HDAC9	7	0.489211	0.662228
ENSG00000281005	0.82146	0	3.38032	1.06702	1.79047	1.67744	2.49833	2.83479	0.79838	0	4.23297	4.47404	LINC00921	16	0.662545	0.634117		ENSG00000100439	4.63824	5.45887	4.51262	2.45197	4.59734	4.69242	4.74882	4.70131	4.22322	4.70981	3.85325	3.61473	3.26701	ABHD4	14	0.658518	0.662228
ENSG00000042317	2.2738	2.68769	3.86108	2.77411	2.52178	2.52697	2.32659	4.12815	2.17343	1.33284	3.84328	3.53754	SPATA7	14	0.468655	0.635338		ENSG00000104714	4.54557	5.39542	5.05592	5.67863	5.40976	4.27164	5.74324	3.37273	6.35709	4.42292	6.01333	6.59435	5.20725	ERICH1	8	-0.632877	0.662228
ENSG00000055483	5.48317	5.91327	6.3915	5.36295	6.79624	5.58939	4.64945	5.72135	5.71577	5.44399	5.19409	5.55413	USP36	17	0.228721	0.635338		ENSG00000104976	3.74352	2.25842	3.45472	3.88351	3.88049	2.91476	3.3936	2.93713	5.27187	3.14819	3.79088	3.96581	2.7551	SNAPC2	19	-0.810157	0.662228
ENSG00000090238	5.39824	7.26114	7.48116	7.1854	5.65926	6.72852	6.85522	7.25575	3.85693	5.35309	8.38727	6.66979	YPEL3	16	0.555623	0.635338		ENSG00000105676	4.04375	2.17451	4.13806	4.78061	4.0323	4.03631	3.75991	4.01055	5.20653	3.52196	4.54973	4.40941	4.40111	ARMC6	19	-0.784616	0.662228
ENSG00000100376	4.97416	5.08573	5.18185	4.23929	6.47869	4.94501	4.14558	4.87635	2.58237	5.36643	5.64273	4.95732	FAM118A	22	0.436709	0.635338		ENSG00000106789	0	1.23368	1.07527	0	0	0	0.48153	0	0	0	0	1.08748	1.28555	CORO2A	9	0.401044	0.662228
ENSG00000101199	5.30799	5.3002	6.82487	6.48709	6.51793	5.43502	5.65714	6.62596	6.28302	5.5295	7.20832	7.06231	ARFGAP1	20	0.238332	0.635338		ENSG00000111843	5.93023	5.7831	6.27999	5.83459	5.60648	6.26991	6.19985	6.49032	4.60762	6.06759	5.53771	5.41365	6.39899	TMEM14C	6	0.519095	0.662228
ENSG00000118689	5.17133	6.03136	6.46059	5.44986	4.42978	6.00883	5.51766	4.98514	4.4877	3.83704	6.5618	6.01506	FOXO3	6	0.371639	0.635338		ENSG00000111897	8.82529	9.34445	8.98976	8.8558	8.97644	8.91501	9.16575	8.90766	7.61906	8.88867	8.61223	8.02724	8.85336	SERINC1	6	0.54224	0.662228
ENSG00000125656	5.16106	5.13622	3.01074	4.26691	4.39407	4.20685	4.87404	3.35073	5.54927	5.07288	0	3.29914	CLPP	19	-0.684291	0.635338		ENSG00000112837	0.288445	0	1.36827	3.31372	0	0	0.338166	0	4.30873	0	0	2.45945	0	TBX18	6	-1.48461	0.662228
ENSG00000127507	7.154	7.09239	4.71685	6.7097	7.81584	4.41115	6.31529	4.89506	7.13077	8.6194	6.92098	6.42451	ADGRE2	19	-0.477621	0.635338		ENSG00000130348	4.35589	2.08542	3.27781	3.62656	3.34369	4.2387	3.77391	4.31446	4.26661	3.64801	4.88439	4.62208	3.94274	QRSL1	6	-0.848651	0.662228
ENSG00000141519	4.29781	1.49276	1.97877	4.49422	2.4307	3.4127	3.63394	5.1185	4.07824	4.54874	3.84328	3.29914	CCDC40	17	-0.470136	0.635338		ENSG00000134575	7.4527	3.6269	5.85249	5.52545	6.05958	7.09859	5.42625	6.75838	6.33688	5.52655	6.33443	5.89484	5.87061	ACP2	11	-0.851804	0.662228
ENSG00000148288	6.26589	5.81596	6.10132	6.5333	6.06336	5.86204	5.91641	6.09758	7.28744	6.78616	6.08247	5.97506	GBGT1	9	-0.232566	0.635338		ENSG00000136810	3.05375	6.8866	3.32411	4.50273	4.79713	3.80082	4.51047	3.70685	5.18408	5.25663	4.63504	3.74149	4.74843	TXN	9	0.594193	0.662228
ENSG00000160539	3.64477	4.03749	4.26587	0.790828	2.76487	4.43578	3.27299	3.81102	1.4131	2.97001	0	4.3544	PLPP7	9	0.401254	0.635338		ENSG00000137726	0	0	0.707208	0	2.85006	1.29488	0	0	0	2.51583	0	0	0	FXYD6	11	0.651772	0.662228
ENSG00000169385	6.49176	6.73101	5.43825	6.05183	6.85434	5.17214	7.53059	5.01965	6.33348	6.66722	4.23297	5.84792	RNASE2	14	-0.417176	0.635338		ENSG00000141564	4.86334	2.33771	4.7173	4.31603	4.14321	4.91031	3.2805	4.84374	5.9005	5.04379	4.11321	5.29464	2.40959	RPTOR	17	-1.07455	0.662228
ENSG00000169429	1.48033	7.89154	0	3.33997	3.57181	2.0192	0	0	1.30935	0	2.44652	0	CXCL8	4	0.437355	0.635338		ENSG00000142583	10.2078	9.50066	10.3035	10.9318	10.3119	10.4147	10.1647	10.2766	10.7871	9.91875	11.0768	10.9586	10.4287	SLC2A5	1	-0.600184	0.662228
ENSG00000170921	4.82595	5.71991	5.56915	5.3501	5.53359	5.21547	5.23145	4.96757	5.15199	5.15206	7.74583	5.49878	TANC2	17	0.253224	0.635338		ENSG00000147509	0	0	0.962707	0	0	0	0	0.925881	0	0	0	0	0	RGS20	8	0.269798	0.662228
ENSG00000178078	0	1.49276	2.90139	0.448936	0	0.573933	0	0	1.30935	0	0	3.0134	STAP2	19	0.328564	0.635338		ENSG00000157927	0	1.99047	1.53502	0	2.47923	1.11293	0	1.17618	0	1.85671	0.860213	0	0	RADIL	7	0.96223	0.662228
ENSG00000180902	4.25979	2.99181	4.30932	4.39759	4.84572	4.1183	3.42269	4.67455	4.22801	4.23634	6.34195	6.5387	D2HGDH	2	0.301081	0.635338		ENSG00000165030	4.3714	10.3454	3.22997	5.9988	4.14321	3.93026	6.90529	4.31446	6.00667	5.3148	5.83936	7.97659	5.76013	NFIL3	9	0.029007	0.662228
ENSG00000185215	5.10856	5.42729	8.30799	7.63287	6.6373	6.67778	6.80973	7.70335	5.56625	7.1213	8.04226	8.58132	TNFAIP2	14	0.371613	0.635338		ENSG00000166794	6.54709	5.69551	6.36549	6.69354	5.895	6.55055	5.92357	6.03185	6.01941	5.84878	6.67381	6.67598	5.64049	PPIB	15	-0.612346	0.662228
ENSG00000196187	5.76001	6.30954	7.10317	7.11116	6.48719	6.46886	5.99979	6.73383	6.27271	6.36222	7.8329	7.48892	TMEM63A	1	0.256915	0.635338		ENSG00000174469	4.55918	4.39263	3.02099	2.3583	3.09047	3.8306	1.21459	5.077	3.16725	4.7665	2.34384	2.1293	4.89505	CNTNAP2	7	0.714857	0.662228
ENSG00000229644	2.02459	6.86054	1.12209	0	5.32814	2.18338	1.31013	3.17814	3.6601	3.79819	2.44652	1.46919	NAMPTP1	10	0.445106	0.635338		ENSG00000188242	0	0	0.396511	2.45197	0	2.0188	0	0	2.61639	1.63108	0.860213	1.70046	0	AC010442.1	5	-1.31832	0.662228
ENSG00000231890	0.328528	2.81712	0	0	1.63596	0	0	1.72264	0	0	0	0	DARS-AS1	2	0.340226	0.635338		ENSG00000213965	4.46111	3.52894	3.88362	4.15822	4.29505	4.26074	3.93207	4.34032	5.54285	3.14819	4.7378	4.97157	4.5852	NUDT19	19	-0.729661	0.662228
ENSG00000259374	0	0	0	0	0	0	0	2.38333	0	0	0	2.18184	NDUFB4P11	14	0.271737	0.635338		ENSG00000225873	2.37993	6.94791	0	0	1.97882	1.60169	1.81123	0	0	2.51583	1.69692	1.70046	1.95438	C3orf86	3	0.942762	0.662228
ENSG00000264290	0	0	0	0	1.15681	1.4383	1.31013	1.54449	0.94406	0	3.84328	4.3544	AC104564.3	17	0.546513	0.635338		ENSG00000254198	0	2.55237	0	0	1.71721	0.788085	0.84193	1.28673	0	0	0	0	0	AC113191.1	8	0.782688	0.662228
ENSG00000274515	0	0	2.17947	0	0	1.37177	0	0	0	0	0	0	AC105020.5	15	0.211383	0.635338		ENSG00000265185	0	0	0	0	1.85394	0.661225	1.04026	0	0	4.62037	0.493292	0	0	SNORD3B-1	17	0.881091	0.662228
ENSG00000279636	2.55063	0	0	0	0	1.22872	0	0	2.11309	1.71302	0	0	AL132989.2	14	-0.458257	0.635338		ENSG00000267296	2.44001	1.39067	4.45136	3.15564	3.43372	3.85978	2.49124	4.41525	0	3.97105	2.70118	1.08748	3.03364	CEBPA-DT	19	1.10507	0.662228
ENSG00000117308	4.20083	4.18868	3.86108	5.31083	4.97221	3.42915	4.30835	3.1157	5.50299	5.03996	4.79213	3.0134	GALE	1	-0.400939	0.635751		ENSG00000278467	0.914787	0	0.707208	1.44353	0	0.788085	0.611926	0	0	0	1.78489	1.70046	1.28555	AC138393.3	1	-0.733194	0.662228
ENSG00000144554	3.07317	2.68769	4.54572	3.23201	3.50641	3.71064	3.07008	3.8499	2.78935	2.47429	4.23297	4.3544	FANCD2	3	0.380551	0.635751		ENSG00000280832	0	4.59983	0.707208	0	2.56141	0.788085	0	0	0	0	0	0	0	GSEC	11	0.992717	0.662228
ENSG00000154134	4.70386	4.68902	6.80223	6.20245	4.75478	4.83817	5.1479	5.82255	4.51127	5.36643	7.65317	6.96355	ROBO3	11	0.310644	0.635751		ENSG00000111269	8.23416	7.29694	7.76502	6.89043	7.57423	7.89087	7.87836	7.93262	6.94288	7.4861	7.18096	6.04987	8.26322	CREBL2	12	0.54416	0.662798
ENSG00000157259	5.34477	4.67201	6.19697	5.55441	5.91585	5.93586	5.33329	6.22135	5.41825	6.27293	7.2511	7.40107	GATAD1	7	0.267923	0.635751		ENSG00000261371	9.20117	7.52156	8.45015	7.10388	8.65007	8.74606	7.98374	9.10634	7.91672	8.3492	7.42121	5.8106	7.99707	PECAM1	17	0.594077	0.662798
ENSG00000172965	0	2.00855	3.11238	0	0	0	0	0	1.07637	0	0	0	MIR4435-2HG	2	0.21512	0.635751		ENSG00000134184	3.74352	0.623554	0.211835	0	3.63691	4.29319	1.37011	0.782304	4.03531	1.63108	4.3906	1.08748	1.28555	GSTM1	1	-1.56197	0.664433
ENSG00000179841	0	0.682353	2.51261	0	0	1.30201	0	0	0	0.464402	3.30772	0	AKAP5	14	0.425865	0.635751		ENSG00000051620	4.43182	6.84988	4.7086	4.96668	4.81399	4.44532	4.7274	4.34032	3.49369	5.40683	5.43269	4.55461	6.00587	HEBP2	6	0.710562	0.664892
ENSG00000185567	2.34815	0	4.71685	2.98835	2.80168	4.29925	3.70582	4.15944	1.60058	0	5.76586	5.11289	AHNAK2	14	0.711662	0.635751		ENSG00000086848	3.01477	0	2.87311	3.21028	3.34369	2.16625	3.04686	1.28673	4.38946	2.22359	3.68054	3.858	1.95438	ALG9	11	-1.2825	0.664892
ENSG00000197142	5.91479	5.28908	3.97341	5.47375	5.60302	5.55981	5.29496	5.48245	6.32353	6.43367	0	5.0372	ACSL5	10	-0.61143	0.635751		ENSG00000087076	4.95884	3.7767	4.98564	3.84949	5.2701	5.17697	4.57585	5.1951	4.50266	4.27447	3.02395	2.72794	5.87061	HSD17B14	19	0.809807	0.664892
ENSG00000198034	10.3458	9.77791	9.86283	10.3618	9.79428	9.5394	10.3009	9.76706	9.63016	10.2268	9.11094	8.87014	RPS4X	X	-0.267208	0.635751		ENSG00000116729	6.05553	6.70414	7.43396	6.19444	6.25746	8.05756	4.9777	7.92409	5.47048	6.74041	6.01787	4.74822	6.56153	WLS	1	0.566359	0.664892
ENSG00000204231	5.59426	5.76874	7.04008	6.59997	5.53905	6.13454	5.95625	6.74934	5.58303	5.12091	7.68472	6.83535	RXRB	6	0.318788	0.635751		ENSG00000152558	7.90706	7.20477	8.14949	7.31494	8.18611	8.15274	8.05138	8.62685	7.02097	7.70493	8.03958	6.61105	7.57578	TMEM123	11	0.420748	0.664892
ENSG00000227740	0	0	2.35563	0	0	0.450414	0	0	0	0	0	0	LINC02803	1	0.167027	0.635751		ENSG00000164978	2.97471	2.55237	3.36897	2.62283	3.19715	2.38276	3.51524	2.67786	0	3.97105	3.31736	1.08748	4.19006	NUDT2	9	1.28906	0.664892
ENSG00000204389	8.5053	11.261	8.39881	7.70279	9.01233	7.11283	7.73765	8.57491	9.72015	7.61889	10.7437	7.73633	HSPA1A	6	0.300073	0.636551		ENSG00000165029	5.59583	5.27972	5.81245	5.82587	6.08758	3.97094	4.47664	6.51324	4.38946	5.82229	4.94292	5.45123	6.44733	ABCA1	9	0.747658	0.664892
ENSG00000120697	4.77296	4.21241	5.22787	5.18619	4.57508	4.83817	5.17348	4.58521	5.83265	5.48126	0	4.3544	ALG5	13	-0.549524	0.636624		ENSG00000167377	0	0	2.21341	0	2.09375	0.661225	1.21459	1.65975	0	2.75873	1.27905	0	0	ZNF23	16	1.09665	0.664892
ENSG00000172985	6.67262	6.00443	6.49863	7.01264	5.58201	5.85597	5.93148	5.86113	6.91799	6.46502	5.76586	6.5387	SH3RF3	2	-0.243626	0.636661		ENSG00000175344	0	0	0.707208	0	3.78109	2.11876	0.611926	0	0	1.3635	0	0	0	CHRNA7	15	0.570264	0.664892
ENSG00000229989	0	2.81712	0	0	0	0	0	0	0	0	0	0	MIR181A1HG	1	0.167686	0.636661		ENSG00000262814	3.71948	2.95574	2.52226	4.0121	2.2002	2.799	3.61192	2.71788	4.26661	2.3771	3.25712	3.858	2.7551	MRPL12	17	-0.91774	0.664892
ENSG00000067182	9.10142	8.61127	8.4984	9.13738	8.6347	8.78011	9.19966	8.23275	9.08868	8.69141	8.36796	8.11328	TNFRSF1A	12	-0.242112	0.637269		ENSG00000033050	4.59925	0	3.49575	4.31603	3.24767	4.18206	4.15165	3.51579	5.09059	3.06024	3.85325	4.15989	4.07169	ABCF2	7	-1.28931	0.66492
ENSG00000162551	0	5.40687	0	0	0	0.450414	1.42815	0	0	0	2.44652	0	ALPL	1	0.375261	0.637269		ENSG00000057704	6.68071	8.38392	7.15536	6.66936	7.43129	7.26462	7.60648	7.27327	6.31638	6.42537	7.13148	6.00002	5.93982	TMCC3	12	0.496548	0.66492
ENSG00000245317	0	2.21055	0	0	0.909436	1.5019	0.88402	0	0.79838	0	5.35963	0	AC008393.1	5	0.453938	0.637269		ENSG00000100811	6.44817	6.7116	6.85973	6.27355	6.6444	6.87029	6.40039	6.74391	6.23134	6.95071	6.19288	6.21191	7.47446	YY1	14	0.455101	0.66492
ENSG00000088280	0	0	2.90139	0	0	0.573933	0.276649	0	0	0	0	3.0134	ASAP3	1	0.363179	0.637437		ENSG00000126775	4.3714	4.55075	5.3469	4.78061	5.25783	4.60033	4.34219	5.0459	4.67357	5.52655	4.68162	2.95422	4.29944	ATG14	14	0.566311	0.66492
ENSG00000113070	0	5.28908	0	3.6646	6.80306	1.37177	1.04046	2.02404	3.52768	3.71719	0	2.18184	HBEGF	5	0.0559448	0.637437		ENSG00000132329	1.87022	2.33771	2.52226	3.36278	3.14479	3.64191	6.54003	4.22009	2.97138	4.10897	0	3.14977	2.40959	RAMP1	2	1.11258	0.66492
ENSG00000135956	7.43552	6.87548	6.56288	8.32867	6.80079	7.40772	6.72866	6.27234	7.09612	7.14472	6.17425	6.90087	TMEM127	2	-0.26386	0.637437		ENSG00000137266	4.19087	3.27063	4.62784	2.25812	4.83066	5.22822	3.90688	5.39961	4.26661	4.38721	2.15868	2.45945	4.19006	SLC22A23	6	0.946279	0.66492
ENSG00000138744	6.70127	4.96522	5.8151	5.60938	5.27022	6.12952	6.46777	5.54302	5.67461	5.82839	3.84328	6.01506	NAAA	4	-0.286462	0.637437		ENSG00000138756	6.54368	4.44729	5.73745	6.31776	5.95704	5.25042	6.4622	5.7525	6.29559	5.92546	7.11036	6.79769	5.46376	BMP2K	4	-0.707957	0.66492
ENSG00000078814	2.88621	0	3.6062	0	0.909436	1.1515	0.88402	3.50485	0	0	0	3.92118	MYH7B	20	0.465169	0.637702		ENSG00000150045	0	0	2.16335	0	0.408013	0	0	1.05645	0	0	0	1.08748	2.40959	KLRF1	12	0.68124	0.66492
ENSG00000188486	5.26066	3.37486	5.08515	5.09669	5.34695	4.59008	5.97576	4.77898	5.31489	5.19755	3.30772	4.68713	H2AX	11	-0.38172	0.638601		ENSG00000151151	4.87427	7.3952	5.64015	3.74233	5.48539	4.77133	5.487	5.23701	4.26661	3.45456	5.46634	5.25269	4.89505	IPMK	10	0.641695	0.66492
ENSG00000078070	5.05407	5.5347	5.27247	4.34673	5.36551	5.68154	5.28718	5.49477	4.97681	4.95419	6.49218	5.49878	MCCC1	3	0.290082	0.638626		ENSG00000185745	3.83586	2.17451	5.02822	3.66619	5.31817	4.74811	8.01648	5.31735	6.15258	5.82229	4.02565	1.70046	4.8236	IFIT1	10	1.1929	0.66492
ENSG00000154945	6.53219	5.75264	6.41158	6.46341	5.96941	6.2548	6.24063	5.93532	6.52513	6.7305	5.00706	5.70849	ANKRD40	17	-0.264838	0.638626		ENSG00000231793	0	0	1.27706	0	0	0.195796	0	0	0	2.05178	0	0	2.40959	DOC2GP	11	0.787143	0.66492
ENSG00000245532	8.11872	8.97859	9.15902	9.1195	9.30894	6.94563	7.73765	8.99045	7.76901	8.67273	10.4313	8.92891	NEAT1	11	0.283226	0.638626		ENSG00000116791	4.08196	3.6887	4.55206	4.83379	5.61612	4.49267	4.77689	4.24769	3.49369	5.13273	4.43206	2.45945	5.02814	CRYZ	1	0.754732	0.666257
ENSG00000270332	0	0	0	0	0	0.687706	0	0	0	0	0	2.65672	SMC2-AS1	9	0.199073	0.638626		ENSG00000137642	10.7469	10.2261	11.5608	10.5288	11.1646	11.5723	10.5962	11.8493	9.72176	10.7914	10.265	9.96743	10.3242	SORL1	11	0.463347	0.666257
ENSG00000170027	7.97947	7.88417	7.68875	8.10019	8.13626	7.63925	7.94739	7.41007	8.95056	8.38714	6.41902	7.3859	YWHAG	7	-0.318288	0.638814		ENSG00000148396	6.90242	6.0058	7.1425	7.15003	7.20391	7.04084	6.26324	6.8535	7.51046	6.54362	7.32912	7.59528	5.64049	SEC16A	9	-0.73283	0.666257
ENSG00000172922	4.42348	4.77119	5.7535	5.06557	4.77343	4.23519	4.49573	5.47003	4.85314	3.98277	6.26054	5.60744	RNASEH2C	11	0.292998	0.638814		ENSG00000148429	6.05072	5.61025	6.87731	5.54684	6.5469	6.63948	5.48274	7.06412	4.93793	6.88183	6.30869	5.37506	5.14999	USP6NL	10	0.42066	0.666257
ENSG00000105699	0	1.49276	3.01074	2.98835	1.26622	2.46449	2.1316	2.83479	1.76648	0	4.23297	4.78293	LSR	19	0.62166	0.638853		ENSG00000175040	2.49768	4.64729	2.48198	1.44353	3.84811	1.11293	2.27207	3.06673	3.81921	2.05178	0.860213	1.70046	3.64408	CHST2	3	1.23891	0.666257
ENSG00000156261	6.8494	6.7635	6.87635	7.03691	6.93111	6.88729	7.17095	6.77482	8.21894	7.44744	6.34195	6.05399	CCT8	21	-0.284768	0.638853		ENSG00000221994	1.35008	1.99047	0.962707	0	0	0	1.96556	2.97064	1.94531	3.58636	1.50306	1.08748	3.80113	ZNF630	X	1.20142	0.666257
ENSG00000186665	3.81171	2.87773	0	4.32061	3.48393	2.72653	2.38614	2.02404	3.83841	3.91175	0	2.18184	C17orf58	17	-0.73107	0.638853		ENSG00000111275	7.01533	6.07107	7.27363	6.18765	7.0629	7.68004	6.25827	7.52237	5.09059	6.95071	6.76315	5.59248	7.11918	ALDH2	12	0.505811	0.667238
ENSG00000250510	1.01644	2.99181	4.47114	4.34673	3.18277	3.64172	4.33881	4.60807	2.23135	2.56966	5.00706	5.97506	GPR162	12	0.569848	0.638977		ENSG00000128731	5.50735	5.64184	7.0594	5.44799	7.02719	6.64368	5.4129	6.2351	6.09357	6.70459	5.771	5.8673	6.7076	HERC2	15	0.509895	0.667238
ENSG00000101974	6.83331	6.14668	5.39855	5.6308	5.43745	5.72883	5.6017	5.31192	6.07731	7.15244	3.30772	6.16483	ATP11C	X	-0.376059	0.639514		ENSG00000132744	5.07706	3.42384	8.45991	6.835	8.09592	8.06071	3.29998	7.7625	5.4518	8.44565	4.69303	2.45945	5.90563	ACY3	11	1.05527	0.667238
ENSG00000105875	6.11969	6.3205	7.14575	6.64276	6.90808	6.58905	6.10985	7.2191	5.62685	6.34883	5.50812	7.24161	WDR91	7	0.222918	0.639514		ENSG00000138246	6.98035	5.76887	6.46183	6.08904	6.26974	6.53706	6.33344	5.85025	6.58841	5.96233	6.96022	6.94985	6.00587	DNAJC13	3	-0.590968	0.667238
ENSG00000106635	5.78699	5.32217	5.87418	6.45743	5.91165	5.49095	6.11426	5.62376	6.17648	6.31483	4.23297	5.70849	BCL7B	7	-0.299155	0.639514		ENSG00000164904	4.93816	2.55237	4.92685	3.58581	4.0323	4.01052	2.8757	5.26429	2.47558	5.47645	3.79088	3.14977	4.96313	ALDH7A1	5	0.640275	0.667238
ENSG00000108846	0	0	5.56915	2.32636	2.11689	3.25551	3.03331	5.06992	0	3.49225	0	6.05399	ABCC3	17	0.575761	0.639514		ENSG00000167397	3.96415	5.39542	4.8339	4.52445	3.78109	5.63501	4.94714	4.52081	3.25604	5.44206	3.02395	3.96581	5.72134	VKORC1	16	0.887256	0.667238
ENSG00000159131	5.70449	5.81596	5.22787	6.37734	5.61858	5.60758	5.45647	5.0366	6.76216	6.47737	5.19409	5.80293	GART	21	-0.284842	0.639514		ENSG00000169258	0	0	0	0	2.56141	0	0.338166	0	0	1.63108	0	1.70046	3.03364	GPRIN1	5	0.797205	0.667238
ENSG00000163882	3.70259	4.41002	5.87418	4.32061	5.11799	3.9911	4.39786	5.05336	4.99365	4.84406	5.87929	5.0372	POLR2H	3	0.250052	0.639514		ENSG00000185875	3.36395	0	4.05813	1.61534	2.71294	3.94395	1.442	3.92766	0	3.52196	0.688386	1.08748	4.66912	THNSL1	10	1.12136	0.667238
ENSG00000173727	0	3.95551	0	0	3.036	0	0.88402	0.82114	2.28704	0	0	0	AP000769.1	11	0.200784	0.639514		ENSG00000189195	3.3326	1.53223	2.84162	2.15047	3.34369	2.16625	1.96556	3.3217	0	2.86639	1.78489	0	3.64408	BTBD8	1	1.21553	0.667238
ENSG00000177556	2.55063	4.16456	5.47687	4.29401	5.01203	4.18763	2.74571	5.26953	4.36369	4.45194	3.84328	3.0134	ATOX1	5	0.309461	0.639514		ENSG00000204469	7.69385	6.50383	7.89436	7.75477	7.25419	8.15421	7.38043	7.70766	8.42506	7.58397	7.45513	8.24082	6.21577	PRRC2A	6	-0.73394	0.667238
ENSG00000178971	4.95049	5.13622	6.52652	5.27047	5.79325	5.59305	5.37062	6.37587	5.43683	5.43135	6.26054	5.38125	CTC1	17	0.239466	0.639514		ENSG00000213160	1.68402	0	0.560208	1.44353	1.39741	1.85456	0.178969	0.925881	2.86248	0	1.3954	1.08748	1.95438	KLHL23	2	-1.00455	0.667238
ENSG00000188725	6.11437	4.28133	6.17365	5.87468	5.91165	5.45122	5.90118	5.48245	6.35318	6.24431	4.79213	5.11289	SMIM15	5	-0.326041	0.639514		ENSG00000226210	2.93351	3.05293	4.2138	2.70123	5.6819	3.44417	3.64276	4.46312	3.25604	4.49178	4.80246	3.61473	4.29944	WASH8P	12	0.804987	0.667238
ENSG00000198576	0	0	0	0	1.71528	0.315321	0	0	0	0	0	0	ARC	8	0.120869	0.639514		ENSG00000229604	0.734628	1.53223	1.36827	0.755266	1.20629	0.522125	0.338166	0.782304	0	2.05178	0	0	0	MTATP8P2	2	0.704526	0.667238
ENSG00000203880	5.52383	3.4566	5.33689	4.54022	5.0584	5.97561	5.35581	6.61472	4.55729	5.02321	7.51957	6.45392	PCMTD2	20	0.322334	0.639514		ENSG00000239998	6.80299	8.13476	7.28684	6.64478	7.22297	7.30497	6.90529	7.66864	7.08902	7.34433	7.04728	6.56036	6.89354	LILRA2	19	0.442679	0.667238
ENSG00000215769	3.19903	0.682353	2.35563	2.52242	2.22925	2.6159	3.68225	1.72264	2.71009	2.56966	0	1.46919	ARHGAP27P1-BPTFP1-KPNA2P3	17	-0.564396	0.639514		ENSG00000260361	1.07493	0	0.560208	0	0	0	0	0	2.97138	0	1.27905	0	0	AC106028.3	15	-0.807529	0.667238
ENSG00000244486	1.18818	0	0	2.52242	0	0.793159	1.18159	0	0	0	0	0	SCARF2	22	-0.360471	0.639514		ENSG00000260805	1.47019	2.55237	2.74282	0	0	2.16625	1.37011	1.38941	0	1.03473	0	0	1.95438	AC092803.1	1	0.971615	0.667238
ENSG00000260762	1.01644	1.32877	3.91834	0.448936	0.434374	1.78362	0.708525	0.468219	0	0.464402	0	1.46919	ACSM5P1	16	0.339814	0.639514		ENSG00000281383	3.26777	4.37395	3.32411	4.18575	4.36537	1.60169	2.10496	3.37273	5.95456	6.21744	2.83082	4.40941	7.54279	FP671120.8	21	0.763286	0.667238
ENSG00000272402	2.2738	0	4.02646	0	1.03842	0.573933	0	1.72264	0	0	0	0	AL031775.2	6	0.248698	0.639514		ENSG00000137575	7.98096	11.1401	7.83064	7.93388	8.07683	7.49597	9.5095	7.86629	7.83981	7.84969	8.50219	9.20582	9.11138	SDCBP	8	0.60944	0.667803
ENSG00000276141	2.83543	0	0	2.52242	1.63596	0.983424	0.88402	0	1.91525	2.1433	0	0	WHAMMP3	15	-0.702452	0.639514		ENSG00000131873	7.06625	7.30682	6.22919	7.58683	6.74014	6.40224	7.05895	6.19313	7.44114	5.6218	6.96494	8.42681	6.56153	CHSY1	15	-0.784477	0.66964
ENSG00000112303	3.58453	8.69996	4.17481	4.78907	3.89504	2.22167	2.87604	3.99572	3.52768	3.03829	0	3.74207	VNN2	6	0.106394	0.63989		ENSG00000140455	4.17328	5.32906	5.1617	5.05889	5.20767	4.48332	4.94714	4.85276	4.79708	5.45936	4.97132	4.48384	4.89505	USP3	15	0.460532	0.66964
ENSG00000130066	8.82379	10.9881	8.75567	8.97104	10.5507	8.40866	8.61877	9.1987	8.58867	9.66625	9.93697	9.25547	SAT1	X	0.271327	0.63989		ENSG00000163376	4.25916	2.17451	3.63082	3.50069	3.38941	3.21495	4.18346	3.53831	4.76718	3.52196	4.62316	4.74822	1.95438	KBTBD8	3	-0.986579	0.66964
ENSG00000145050	5.55556	6.01796	5.22787	5.86568	5.81592	5.58573	6.15763	5.211	8.64569	6.14717	6.17425	5.75648	MANF	3	-0.329237	0.63989		ENSG00000172667	7.43805	6.64302	8.0042	6.99528	7.82148	7.23709	7.67335	7.6259	6.98895	7.53994	7.18298	6.88267	7.28796	ZMAT3	3	0.392857	0.66964
ENSG00000204427	2.02459	3.1476	2.65417	0	2.4307	1.92953	2.1316	2.83479	1.68591	2.01363	4.53947	3.29914	ABHD16A	6	0.585558	0.640729		ENSG00000183439	0	2.08542	2.39789	0	1.39741	0.904686	1.81123	2.71788	0	0	1.78489	1.08748	2.40959	TRIM61	4	1.20184	0.66964
ENSG00000185100	4.13935	6.38455	4.12704	3.57906	4.78267	3.68347	4.09294	3.99572	3.35605	3.03829	2.44652	5.0372	ADSS1	14	0.295786	0.64093		ENSG00000108984	2.75583	2.41287	4.22604	0	4.41042	4.07415	1.86453	3.85775	2.97138	4.73843	1.9462	2.72794	3.46783	MAP2K6	17	1.15569	0.670195
ENSG00000155363	5.38063	4.75513	6.83976	6.37099	6.36029	6.08349	6.05587	6.45996	5.13691	5.15206	6.8109	7.13673	MOV10	1	0.304238	0.641085		ENSG00000116574	4.85233	4.03641	3.07614	4.79856	3.38941	3.55537	4.56784	3.24162	5.293	2.75873	5.58748	5.59248	6.34897	RHOU	1	-1.02952	0.670195
ENSG00000175643	1.01644	1.14373	0	0	2.33349	1.30201	0	2.154	0	0	0	0	RMI2	16	0.327989	0.641085		ENSG00000124104	1.68402	1.23368	1.53502	1.61534	1.85394	1.91141	0.48153	0.925881	4.03531	1.03473	1.15248	1.70046	0	SNX21	20	-1.00725	0.670195
ENSG00000072071	3.61496	2.68769	4.02646	2.98835	2.6883	3.29195	3.03331	5.45749	3.35605	1.71302	4.79213	5.1848	ADGRL1	19	0.44886	0.641183		ENSG00000101439	9.8664	9.48714	10.4217	9.71474	10.1121	10.7952	9.63535	10.8136	9.83057	10.5017	8.36086	8.54015	10.072	CST3	20	0.631097	0.670485
ENSG00000108984	3.15828	2.30185	4.43236	0.790828	2.56524	4.36913	3.729	3.40395	0	2.47429	5.50812	4.47404	MAP2K6	17	0.764365	0.641183		ENSG00000139832	5.54886	7.77939	5.30133	5.37812	6.13532	5.46502	7.17689	5.75731	4.22322	4.97329	5.55658	6.76821	7.31426	RAB20	13	0.858255	0.670485
ENSG00000168404	5.80029	3.67725	5.76915	6.43934	5.82042	4.7161	5.55705	6.42819	6.27616	7.29531	4.53947	6.12882	MLKL	16	-0.406905	0.641183		ENSG00000152818	5.19507	5.31933	5.02121	5.8171	4.81399	5.04979	5.54528	5.03009	5.98085	4.3506	6.58164	5.97444	5.68148	UTRN	6	-0.657627	0.670485
ENSG00000180357	5.33566	5.78465	6.19697	5.79155	4.67766	5.9243	4.95492	6.00587	5.29465	5.43135	6.75254	6.66979	ZNF609	15	0.26669	0.641183		ENSG00000163820	5.05802	3.09918	4.51262	5.18702	5.11546	4.68429	4.25506	4.11912	4.93793	4.52502	4.78123	4.97157	2.7551	FYCO1	3	-0.882167	0.670485
ENSG00000257596	0	0	0	2.84911	0.233474	0	0	0	0	2.1433	0	0	SCAT2	12	-0.402137	0.641183		ENSG00000171466	5.43538	3.83252	5.76288	5.87743	5.25783	5.41675	5.58155	5.36223	6.72689	5.6218	6.22861	6.12156	5.51001	ZNF562	19	-0.692223	0.670485
ENSG00000269888	4.16013	4.06382	5.68916	3.53431	3.77058	3.69712	3.729	4.81872	4.29745	3.22565	5.87929	4.47404	AC112491.1	3	0.349261	0.641183		ENSG00000175416	4.94853	5.10941	5.45488	4.58773	5.25783	5.01779	5.15929	4.57628	4.34966	5.15413	4.65852	4.15989	4.96313	CLTB	5	0.47607	0.670485
ENSG00000165516	3.67397	3.1476	5.37829	4.12321	3.48393	4.63332	4.24543	5.80287	3.83841	4.61731	6.5618	5.49878	KLHDC2	14	0.34577	0.641737		ENSG00000130309	9.14475	7.71958	8.70377	8.74334	8.65242	8.90499	8.55747	8.74351	9.40487	8.66279	9.12953	9.59388	8.85784	COLGALT1	19	-0.596793	0.673118
ENSG00000169696	4.49066	4.5655	5.58692	3.62247	4.56441	4.70938	4.29287	5.3395	4.72795	4.47675	5.76586	4.95732	ASPSCR1	17	0.311541	0.641932		ENSG00000205571	0.528717	0	0.840606	2.77558	0	1.11293	0.48153	0	0.650985	0	0.493292	1.70046	1.95438	SMN2	5	-0.742254	0.673118
ENSG00000100335	5.03169	4.25872	5.33689	5.70334	4.81003	4.76229	5.19861	3.72997	5.52052	5.03996	3.84328	4.47404	MIEF1	22	-0.349794	0.6425		ENSG00000102882	7.2112	7.4697	6.43834	6.54202	7.11485	6.8685	6.3168	7.28995	6.1641	6.8754	5.62967	5.59248	6.4941	MAPK3	16	0.52236	0.675744
ENSG00000169087	5.05407	4.5838	6.71605	5.66234	5.08104	5.89202	5.62041	6.45996	4.66629	5.61023	6.62822	6.85752	HSPBAP1	3	0.295234	0.6425		ENSG00000266213	1.07493	1.05751	2.70832	1.24847	1.71721	3.14555	1.21459	2.97064	0	2.05178	0.267627	0	1.95438	AC107892.1	18	0.997394	0.675744
ENSG00000176225	5.00895	5.28908	7.10933	6.5333	6.42955	7.2933	5.89094	6.4346	5.43067	4.54874	3.84328	7.29133	RTTN	18	0.316239	0.6425		ENSG00000146386	3.79043	3.59498	3.77113	3.31372	4.22113	2.85804	4.38841	2.41122	0	4.79403	3.31736	3.32195	4.74843	ABRACL	6	1.22299	0.675894
ENSG00000223768	1.93094	2.46876	4.74877	1.49834	2.22925	2.82928	2.19957	4.09616	2.97032	2.47429	0	3.74207	LINC00205	21	0.274491	0.6425		ENSG00000172244	1.87022	0	0.840606	1.76884	1.56615	1.29488	0.48153	0	0	0	2.55872	2.1293	1.28555	C5orf34	5	-1.0074	0.677073
ENSG00000242992	0.328528	2.54548	1.46725	0.448936	1.15681	1.30201	0.708525	0.468219	0.453727	0.464402	0	1.46919	FTH1P4	3	0.30019	0.6425		ENSG00000068724	6.56744	7.40213	7.68633	6.77282	8.199	7.56183	7.44746	7.13603	7.74712	8.02837	6.93641	6.75324	7.17766	TTC7A	2	0.525952	0.677247
ENSG00000051341	2.02459	0	0	0	0	0.793159	1.18159	0	0	0.815158	0	0	POLQ	3	-0.2879	0.643165		ENSG00000173110	5.15978	9.87091	4.69985	5.9832	3.97348	4.77899	5.93607	4.1487	6.23134	4.52502	5.33409	4.80738	8.01322	HSPA6	1	0.498574	0.678216
ENSG00000075142	5.90251	5.39655	5.18185	5.48556	6.06714	5.19637	5.9806	5.211	5.9623	6.76113	5.00706	5.44121	SRI	7	-0.27546	0.643165		ENSG00000058063	4.06298	7.82997	4.32043	4.78061	4.55785	4.35598	5.5371	4.69129	4.99063	4.52502	5.27456	5.65824	5.72134	ATP11B	3	0.458023	0.678632
ENSG00000089916	5.81347	6.18915	6.46059	6.46937	6.03272	6.37007	5.43548	6.77986	6.11242	5.93969	6.92098	7.02361	GPATCH2L	14	0.243952	0.643165		ENSG00000163346	7.16077	7.06904	6.88118	6.50425	6.63494	7.66669	5.83955	7.55863	5.85858	6.81621	5.87987	4.68652	6.87599	PBXIP1	1	0.518012	0.67944
ENSG00000129128	7.68538	7.01693	6.75586	7.71788	7.69017	7.68192	7.63093	7.35031	8.73098	8.65789	7.48414	8.14066	SPCS3	4	-0.266208	0.643165		ENSG00000017260	7.30707	6.311	7.67744	6.92351	7.46638	7.80814	7.24253	7.65324	6.05696	7.55611	6.99522	6.23364	7.23386	ATP2C1	3	0.418372	0.679477
ENSG00000140279	0	0	0	3.23201	0	1.06991	2.74571	0	0	0	0	0	DUOX2	15	-0.434459	0.643165		ENSG00000100347	5.32819	3.42384	4.08527	4.93459	3.09047	4.53851	4.21458	5.0459	5.01628	4.19409	5.16408	4.40941	4.5852	SAMM50	22	-0.807175	0.679636
ENSG00000186998	5.89012	4.06382	4.78	4.75047	3.73296	5.11227	4.07496	4.15944	5.23927	4.97176	4.23297	4.68713	EMID1	22	-0.245751	0.643165		ENSG00000105655	4.04375	4.46506	5.22408	4.81628	5.19485	5.3566	4.25506	5.00606	4.85508	6.27719	3.37518	4.24795	5.46376	ISYNA1	19	0.67744	0.679636
ENSG00000197978	0	0	1.74556	0	0.909436	0	0	0	0.636321	0	0	2.18184	GOLGA6L9	15	0.23488	0.643165		ENSG00000123080	3.76717	5.53655	2.35394	0	2.09375	1.91141	1.91593	2.45923	2.31952	2.05178	1.15248	0	2.7551	CDKN2C	1	1.21294	0.679636
ENSG00000145220	4.03068	2.81712	2.51261	3.89446	4.79185	3.27385	4.12825	3.96063	5.29465	5.10507	0	2.18184	LYAR	4	-0.708123	0.643999		ENSG00000128011	3.39463	4.91628	3.85236	3.36278	4.36537	2.96933	2.01354	3.66653	2.86248	3.8712	3.93243	0	3.94274	LRFN1	19	1.05039	0.679636
ENSG00000131697	4.11826	4.30359	5.43825	4.73077	4.60663	4.33461	3.86078	5.86113	4.65576	4.14639	4.79213	5.44121	NPHP4	1	0.277429	0.64569		ENSG00000136628	7.04706	5.81116	6.4951	7.27705	5.895	6.69518	6.89892	6.56626	6.01941	5.93786	7.63897	6.72283	5.87061	EPRS1	1	-0.689383	0.679636
ENSG00000143067	1.48033	0	0	4.18242	0.767781	2.9252	1.53725	2.7551	2.82741	2.82292	0	1.46919	ZNF697	1	-0.599594	0.646935		ENSG00000137161	8.93178	8.6439	9.18037	8.74681	9.16239	9.65668	8.34479	9.47512	8.83305	9.60868	8.10513	7.1687	9.43578	CNPY3	6	0.547883	0.679636
ENSG00000168672	0	1.89585	2.78307	0	1.71528	0.687706	0	0	1.50988	0	0	0	LRATD2	8	0.295718	0.646935		ENSG00000144118	5.81585	8.19589	5.72887	5.36614	5.86295	5.82084	6.26075	5.67839	5.50712	5.80885	6.18481	5.55844	5.97322	RALB	2	0.506692	0.679636
ENSG00000224424	0	0	3.20733	0.448936	0	0.983424	0.508688	2.154	0	0	4.23297	0	PRKAR2A-AS1	3	0.549825	0.646935		ENSG00000149761	3.92264	3.49475	3.75432	4.78061	3.09047	4.11102	4.09703	3.58233	5.5251	4.06444	4.45905	4.62208	4.96313	NUDT22	11	-0.706301	0.679636
ENSG00000187951	2.02459	0	0	1.49834	0	0	1.63867	0	0.94406	0	2.44652	0	AC091057.1	15	-0.363178	0.647002		ENSG00000156804	1.68402	0.856785	3.43375	1.90757	3.78109	4.09884	2.68146	3.56049	0	2.22359	1.50306	1.08748	3.03364	FBXO32	8	1.08233	0.679636
ENSG00000162772	1.72316	8.21004	1.97877	2.98835	6.78019	0.891426	2.44332	0	2.75026	2.01363	0	2.65672	ATF3	1	0.228032	0.647637		ENSG00000157954	6.27757	6.42886	6.54726	5.95147	6.87079	6.54831	6.77565	6.62794	6.14097	6.72619	5.4052	6.37723	6.27054	WIPI2	7	0.489954	0.679636
ENSG00000261485	0	0	3.20733	0	1.26622	2.39918	0	1.72264	0.79838	0	0	0	PAN3-AS1	13	0.445097	0.647637		ENSG00000158406	2.80234	4.78097	0	0	0	0.904686	2.14859	1.05645	0	3.92199	1.3954	1.08748	4.49609	H4C8	6	1.31179	0.679636
ENSG00000125388	1.48033	0	0	0	0.610688	0.315321	1.90609	1.54449	0.636321	3.44273	0	0	GRK4	4	-0.475069	0.647857		ENSG00000161180	0	0	0	0	0	0	0	0	0	0	0.860213	1.08748	0	CCDC116	22	-0.324615	0.679636
ENSG00000148925	5.19167	4.06382	3.6062	5.20059	5.40193	4.72945	5.15648	4.46513	4.81576	5.77936	2.44652	4.3544	BTBD10	11	-0.448449	0.647857		ENSG00000165732	6.48071	5.85898	5.83661	7.51268	5.8135	5.3566	8.12421	5.93333	6.61384	5.3148	8.35907	8.31404	6.68762	DDX21	10	-0.882008	0.679636
ENSG00000188610	2.48624	1.63999	4.07762	1.97095	2.4307	0.793159	0	2.48564	1.91525	0.464402	5.19409	3.29914	FAM72B	1	0.615997	0.647857		ENSG00000167721	4.6762	2.48431	4.45136	5.73562	4.7628	4.49267	5.37667	4.46312	5.04148	4.31304	5.56281	5.41365	3.46783	TSR1	17	-0.965293	0.679636
ENSG00000232810	3.35139	2.11309	3.67427	6.20245	4.14469	4.31704	3.24109	2.91031	4.65576	3.9477	0	0	TNF	6	-0.761807	0.647857		ENSG00000179941	4.13744	3.05293	5.36915	4.78061	5.75357	5.17697	4.33277	5.90761	4.76718	5.45936	4.59909	3.61473	5.46376	BBS10	12	0.53578	0.679636
ENSG00000159685	3.38709	0	2.78307	3.53431	1.55203	2.58686	3.5583	2.48564	2.49049	3.10348	3.84328	0	CHCHD6	3	-0.55073	0.648005		ENSG00000181433	0	5.55325	0	0	0	0	2.05997	3.12741	3.33968	0	0	0	1.28555	SAGE1	X	1.16141	0.679636
ENSG00000187266	4.91425	5.20879	6.01207	5.43776	4.39407	5.31178	5.10424	6.52146	4.60188	4.42668	5.50812	6.33252	EPOR	19	0.298219	0.648005		ENSG00000209482	0	0	0	0	0	0	0	0	2.14452	0	0	2.45945	0	SNORD83A	22	-0.767328	0.679636
ENSG00000153207	5.60945	4.30359	4.26587	5.6727	5.20987	4.96207	5.02216	5.16549	5.39943	5.22711	3.84328	4.78293	AHCTF1	1	-0.307743	0.648171		ENSG00000239763	0	0	1.61169	0	0	0.661225	0.611926	0	0	2.22359	0	0	1.28555	AC009120.1	16	0.70876	0.679636
ENSG00000183856	3.48919	2.21055	3.86108	2.98835	4.00961	2.0192	4.29287	0	4.06237	4.66128	2.44652	1.46919	IQGAP3	1	-0.671161	0.648171		ENSG00000258745	0.528717	1.05751	0	2.84629	0	0	0.611926	0	2.47558	0	1.27905	0	0	AL358334.3	14	-0.949782	0.679636
ENSG00000256751	1.18818	0	0	0	0	0.450414	0	1.72264	0	0	4.79213	0	PLBD1-AS1	12	0.315579	0.648171		ENSG00000273341	0	0	0.962707	0	0.985917	0	0.731507	0	0	2.3771	0	1.70046	2.40959	AC004921.1	7	0.783279	0.679636
ENSG00000114850	7.99257	7.92243	6.7637	8.09056	7.83038	7.58979	7.76174	7.397	8.55999	8.28018	7.41057	7.29133	SSR3	3	-0.282968	0.648586		ENSG00000220875	1.87022	3.83252	2.00182	1.61534	1.20629	2.21223	1.86453	2.14385	0	2.05178	0.860213	0	0	H3C9P	6	0.778542	0.679709
ENSG00000136492	0	0	0	0	0	2.10363	1.82234	0	0	2.65911	0	0	BRIP1	17	-0.248238	0.648586		ENSG00000040531	6.74463	3.93806	5.80838	6.18083	6.35862	6.41949	6.11167	6.14991	7.08296	5.83559	6.05373	6.39663	5.93982	CTNS	17	-0.745133	0.680111
ENSG00000137501	0	1.63999	0	0.448936	0	1.06991	0	0	0.79838	0	3.84328	2.65672	SYTL2	11	0.444265	0.648586		ENSG00000073350	4.13744	1.05751	3.34672	4.07234	3.29648	4.65961	3.58041	4.35309	5.09059	4.31304	3.28755	4.15989	1.28555	LLGL2	17	-1.20132	0.681129
ENSG00000142634	7.93494	7.40192	6.98083	7.69772	8.0699	7.27975	7.74193	7.51359	8.26213	8.3081	6.97302	7.04309	EFHD2	1	-0.27742	0.648586		ENSG00000118482	6.25684	7.90022	6.48494	6.40233	6.39269	6.11817	6.78949	6.16807	6.18686	6.74747	6.31609	6.45329	6.91089	PHF3	6	0.481607	0.681129
ENSG00000189362	3.52168	1.49276	2.78307	4.18242	3.06657	3.50871	2.83389	2.48564	3.19071	4.23634	0	2.65672	NEMP2	2	-0.545095	0.648586		ENSG00000181472	4.43182	4.76672	5.12947	4.4124	5.34162	4.42594	4.98374	4.66083	4.26661	4.84756	5.18847	2.45945	4.5852	ZBTB2	6	0.70471	0.681129
ENSG00000225873	0	4.78708	0	0.448936	0.909436	0.687706	1.42815	0.468219	0	0	0	0	C3orf86	3	0.251459	0.648586		ENSG00000131669	8.85249	9.53839	8.54789	8.32904	8.80359	9.46674	7.4873	9.31395	8.14893	8.90454	8.27233	6.39663	8.88002	NINJ1	9	0.537881	0.681553
ENSG00000260360	1.01644	0	0	2.0994	0	1.06991	1.90609	0	0	0	0	0	AL353708.1	1	-0.354809	0.648586		ENSG00000280047	1.87022	1.23368	2.16335	1.61534	2.56141	1.37791	1.13005	1.28673	0	3.06024	1.01374	0	2.7551	AC091825.3	5	1.04769	0.681553
ENSG00000267121	3.75818	1.77358	6.02517	5.50887	4.66773	4.16816	2.91699	6.10563	3.85693	4.88171	5.98446	6.81283	AC008105.3	17	0.371773	0.648586		ENSG00000170891	7.40828	6.60345	7.16175	7.01843	6.50078	6.25351	6.57842	7.58321	6.29559	7.42138	6.53484	5.55844	7.83392	CYTL1	4	0.586045	0.682497
ENSG00000279048	0	0	0	0	1.93002	1.56282	1.04046	3.59915	0	0	3.30772	2.18184	AC080080.1	7	0.662197	0.648586		ENSG00000091879	0.914787	0	0.962707	0	1.39741	0	0	1.05645	0	2.05178	0	0	1.95438	ANGPT2	8	0.907926	0.68262
ENSG00000170100	3.73065	2.21055	3.45961	3.62247	2.38292	3.03677	3.3042	2.7551	3.55061	3.39144	0	1.46919	ZNF778	16	-0.555058	0.648763		ENSG00000120306	2.37993	8.0968	3.07614	2.9137	2.09375	3.73934	4.11913	3.34744	5.48891	3.38385	2.7457	3.96581	4.07169	CYSTM1	5	0.488073	0.68262
ENSG00000270157	0	4.52817	3.6062	2.42771	1.4629	3.1202	2.26448	0	1.84278	3.39144	4.53947	4.47404	AC004918.5	7	0.46631	0.648763		ENSG00000168283	5.39042	5.53655	6.34879	5.79045	6.36435	5.63078	6.17896	5.92052	5.7709	5.71115	5.96707	5.45123	6.42336	BMI1	10	0.402291	0.68262
ENSG00000153012	0	3.57114	3.11238	0	1.63596	0.450414	1.98524	0	0	0	0	4.58452	LGI2	4	0.629469	0.648845		ENSG00000079156	4.44654	3.18745	5.31286	3.74233	4.84714	5.46502	4.58382	5.33031	2.61639	4.27447	4.16331	2.95422	3.26701	OSBPL6	2	0.502467	0.684206
ENSG00000104852	7.29223	6.71449	8.06343	7.99883	7.70239	7.05304	7.24921	8.32188	7.59655	7.80678	9.61541	9.38324	SNRNP70	19	0.222192	0.654142		ENSG00000114739	2.55314	3.80488	3.36897	2.15047	2.47923	3.42477	2.05997	3.24162	0	4.10897	2.40064	2.1293	1.28555	ACVR2B	3	0.797307	0.684206
ENSG00000088876	4.53907	3.19601	0	3.48812	3.41433	3.25551	4.42651	2.98207	3.80065	3.67492	2.44652	3.53754	ZNF343	20	-0.539821	0.657111		ENSG00000140575	4.98931	9.93924	6.26523	7.50177	6.17502	3.30257	8.07135	5.82299	6.80254	6.33456	7.91719	8.16367	7.10419	IQGAP1	15	0.655622	0.684206
ENSG00000092820	6.92421	6.01121	6.42151	6.5333	6.99011	6.86478	6.97399	6.62035	7.31951	7.46925	5.64273	6.12882	EZR	6	-0.275526	0.657111		ENSG00000284959	1.07493	0	1.27706	2.53993	0	1.45642	1.21459	1.05645	3.41874	0	1.50306	0	0	AC007262.2	14	-1.15864	0.684206
ENSG00000142765	0	0	0	2.61128	0	0	0	0	1.19756	0	0	0	SYTL1	1	-0.317403	0.657111		ENSG00000184867	6.28986	5.05179	6.607	5.36614	6.43145	6.08766	5.98201	6.46409	5.27187	5.93786	5.95763	5.20948	6.34897	ARMCX2	X	0.420491	0.685133
ENSG00000198846	1.18818	0	0	0	0	0	0	0	0.636321	0	0	0	TOX	8	-0.152042	0.657111		ENSG00000107443	3.01477	1.39067	2.96364	4.48067	3.88049	3.32367	3.06973	4.05808	4.34966	2.51583	4.36228	4.55461	1.28555	CCNJ	10	-1.27656	0.689711
ENSG00000223745	3.86332	1.63999	5.29427	4.56267	3.69433	4.10812	3.10595	5.44485	3.55061	4.70394	5.50812	6.92207	CCDC18-AS1	1	0.292301	0.657111		ENSG00000138382	3.51124	4.15061	3.73731	3.62656	4.57773	3.7704	4.31373	4.4513	4.17849	4.99718	4.16331	4.15989	4.5852	METTL5	2	0.500216	0.689711
ENSG00000234465	1.48033	0	2.78307	2.32636	1.15681	1.7315	0	4.12815	0	0	4.79213	3.74207	PINLYP	19	0.77407	0.657111		ENSG00000145819	7.35467	7.48719	6.92127	7.67445	7.19428	6.56391	7.20558	6.82401	7.74712	6.36241	8.36086	8.31913	6.68762	ARHGAP26	5	-0.715402	0.689711
ENSG00000256269	3.42193	3.37486	1.74556	3.74536	3.34119	3.09979	3.77428	2.67075	4.4516	4.32101	2.44652	3.29914	HMBS	11	-0.453692	0.657111		ENSG00000170271	0	1.99047	3.92926	2.70123	3.84811	3.30257	1.21459	4.67105	0	3.45456	2.02055	1.70046	2.40959	FAXDC2	5	1.45315	0.689711
ENSG00000172399	0	0	0	0	2.38292	4.15833	0.508688	1.54449	2.23135	0	3.30772	4.22393	MYOZ2	4	0.70127	0.657414		ENSG00000188976	6.17966	3.56234	5.62635	5.92721	5.95704	6.04383	5.71812	5.68345	5.31384	4.55751	5.995	6.27615	4.19006	NOC2L	1	-0.913822	0.689711
ENSG00000124222	6.11969	6.06433	7.62138	6.73957	5.85586	5.84681	6.34185	7.63264	6.09692	6.71494	8.48011	7.50306	STX16	20	0.249169	0.657713		ENSG00000100583	1.35008	0	0	0	0	0.788085	0.48153	0	0	0	1.3954	2.1293	1.28555	SAMD15	14	-0.691371	0.691985
ENSG00000233695	3.11635	2.9359	5.22787	4.02958	2.80168	3.61321	4.16271	4.81872	2.39234	2.47429	5.19409	5.55413	GAS6-AS1	13	0.446441	0.657713		ENSG00000168386	4.11918	1.77947	3.68505	4.79856	4.63579	4.56533	4.72019	4.55435	5.27187	3.14819	5.68216	4.55461	4.19006	FILIP1L	3	-1.01579	0.691985
ENSG00000248367	1.34164	0	3.11238	0	0	1.37177	1.04046	0	0.636321	1.0971	6.34195	1.46919	AC008610.1	5	0.388903	0.657713		ENSG00000171522	3.23424	5.67275	2.80943	3.26293	3.74637	2.06965	6.09504	4.07358	4.34966	4.3506	3.45779	6.16744	5.02814	PTGER4	5	0.782468	0.691985
ENSG00000091483	5.41563	5.20879	5.85963	5.49726	4.61699	5.65381	6.00929	4.79899	5.81381	6.10799	2.44652	4.22393	FH	1	-0.450769	0.658066		ENSG00000255302	6.57415	5.26964	6.77059	6.067	6.5867	6.47241	6.69886	6.64361	5.96777	6.81621	6.35613	5.29464	7.10419	EID1	15	0.433666	0.693477
ENSG00000159247	0	1.32877	2.17947	0	0.767781	2.22167	0	1.34119	0.79838	0	0	0	TUBBP5	9	0.400069	0.658066		ENSG00000024862	4.34021	4.66277	4.5423	3.62656	5.19485	4.88214	3.42942	4.73094	3.98425	3.76391	3.68054	2.72794	5.02814	CCDC28A	6	0.605297	0.694194
ENSG00000126775	5.41563	4.34711	5.18185	6.05183	3.99379	5.0604	5.01274	5.31192	4.59086	5.6214	4.23297	5.0372	ATG14	14	-0.25025	0.658848		ENSG00000109919	5.75802	3.80488	5.57463	5.7724	5.088	5.42165	5.64765	5.1951	6.35709	5.51004	5.771	5.75157	5.02814	MTCH2	11	-0.684083	0.695331
ENSG00000152582	0	0	2.35563	0	1.03842	1.92953	0.88402	2.83479	1.07637	0	0	3.29914	SPEF2	5	0.51863	0.659211		ENSG00000119326	0.914787	0	0.707208	0	3.63691	0	0.731507	0	0	2.86639	0.688386	1.08748	2.7551	CTNNAL1	9	1.07972	0.695331
ENSG00000138180	2.41885	1.49276	0	1.29874	1.86193	1.83391	3.42269	0	1.60058	3.58648	0	1.46919	CEP55	10	-0.630981	0.660864		ENSG00000125844	8.15124	7.32153	7.48198	7.9155	7.36989	8.04729	8.38866	7.77796	8.07458	7.1871	8.2931	8.90428	7.05823	RRBP1	20	-0.718806	0.695331
ENSG00000156127	3.07317	2.30185	3.38032	2.21733	3.18277	1.97506	3.5583	1.8812	4.57976	3.98277	2.44652	0	BATF	14	-0.548104	0.660911		ENSG00000153487	3.0917	5.76887	3.68505	2.84629	4.19562	3.88839	4.04025	3.74608	3.9313	3.38385	3.58576	4.33094	5.41598	ING1	13	0.70699	0.695331
ENSG00000204599	1.72316	3.37486	3.80146	3.39106	3.43791	3.17975	2.95682	2.98207	3.24796	1.33284	4.23297	3.92118	TRIM39	6	0.429621	0.662881		ENSG00000160602	0	0	2.26179	0	0	0	2.05997	1.05645	0	0	0	1.08748	0	NEK8	17	0.58707	0.695331
ENSG00000214654	1.18818	0	2.17947	0.448936	0.610688	1.67744	0.708525	2.58116	0	0	0	3.74207	B3GNT10	9	0.446841	0.662881		ENSG00000167645	6.24847	5.21818	5.32998	6.02951	5.28227	5.94177	5.50808	5.66821	6.67952	5.37072	5.30463	5.83923	5.51001	YIF1B	19	-0.594691	0.695331
ENSG00000234420	3.38709	2.87773	5.70552	3.57906	3.69433	4.6262	4.54881	6.08133	3.59541	4.84406	6.34195	5.3187	ZNF37BP	10	0.399379	0.663139		ENSG00000175575	3.56618	2.48431	4.50258	3.84949	4.87954	4.04903	3.48152	4.27477	3.07264	5.71115	3.95156	4.06611	4.89505	PAAF1	11	0.55925	0.695331
ENSG00000259479	1.01644	0	0	1.97095	0	1.06991	0	1.34119	0	2.74334	0	0	SORD2P	15	-0.334043	0.663139		ENSG00000198520	1.58106	3.52894	3.02099	4.76245	4.4541	3.21495	3.94449	2.08387	5.41371	1.85671	4.79188	4.91889	4.8236	ARMH1	1	-0.726292	0.695331
ENSG00000120709	4.03068	5.71161	5.25035	5.27047	5.37775	4.6404	4.09294	5.1185	4.78708	5.03996	4.79213	5.3187	FAM53C	5	0.220229	0.663357		ENSG00000230521	0	1.39067	0.962707	1.61534	2.71294	0.522125	1.69834	1.38941	0	0	0	0	2.7551	AL645929.1	6	1.20221	0.695331
ENSG00000131759	1.34164	3.98336	0	0	0.909436	0.573933	0	0	0	0	3.30772	0	RARA	17	0.410486	0.663357		ENSG00000267336	1.47019	0	0.707208	2.15047	0	1.01256	0	0.782304	2.14452	0	0	0	0	EIF4A2P1	18	-0.916835	0.696339
ENSG00000164938	6.38986	6.31503	6.32952	6.38996	4.77343	6.81087	5.32571	6.44733	4.56857	4.90017	6.41902	7.54465	TP53INP1	8	0.35928	0.663357		ENSG00000168038	1.21905	0	1.75378	3.70476	2.39208	1.85456	0.611926	0.925881	0	0	4.24312	2.72794	2.7551	ULK4	3	-1.08603	0.697121
ENSG00000182853	3.27722	5.81596	4.86982	4.18242	5.69394	3.91136	4.68545	3.55277	3.70168	2.82292	0	4.68713	VMO1	17	0.142467	0.663357		ENSG00000175970	3.56618	3.18745	4.27401	1.90757	2.29933	3.80082	2.42182	4.08892	0	3.2311	2.02055	2.45945	3.03364	UNC119B	12	0.927036	0.697121
ENSG00000165071	1.01644	4.97912	3.45961	3.53431	2.22925	4.07713	4.38332	5.24056	2.17343	2.97001	5.76586	3.92118	TMEM71	8	0.593106	0.663517		ENSG00000053501	3.0917	3.14399	4.01644	4.34073	4.43242	3.65861	4.07459	4.1041	3.33968	3.81855	2.7457	3.47576	5.72134	USE1	19	0.745319	0.698066
ENSG00000174705	4.66075	5.88402	3.01074	5.24292	3.82524	0.315321	2.91699	0	5.4733	6.16255	3.30772	0	SH3PXD2B	5	-1.06524	0.663517		ENSG00000082805	4.50396	3.7767	4.87336	4.62843	4.19562	4.60895	4.69098	3.94462	5.01628	3.06024	4.82338	5.33541	3.64408	ERC1	12	-0.792889	0.698066
ENSG00000182372	4.00792	6.8031	4.78	5.92755	5.90743	5.51427	4.07496	5.0366	4.68714	5.70779	5.00706	6.01506	CLN8	8	0.29143	0.664048		ENSG00000111110	2.31725	2.08542	1.61169	0	1.20629	1.85456	1.37011	3.89313	0	0	1.15248	0	0	PPM1H	12	0.564994	0.698066
ENSG00000247746	2.78279	3.2882	4.12704	4.26691	4.65772	4.30817	3.70582	4.24943	3.32978	2.56966	3.30772	5.0372	USP51	X	0.336819	0.664905		ENSG00000121716	0.528717	2.41287	2.77651	2.77558	4.6916	2.25679	2.31099	3.12741	3.49369	2.96657	1.9462	3.14977	4.40111	PILRB	7	0.882552	0.698066
ENSG00000020256	1.48033	4.08967	4.35151	3.7841	3.94526	3.7635	3.3042	2.27322	3.81965	2.37217	0	4.78293	ZFP64	20	0.151277	0.665709		ENSG00000142168	5.51435	5.84548	5.75445	5.50374	5.6819	5.48389	5.92043	6.00381	6.03204	6.2674	5.84959	5.33541	7.04259	SOD1	21	0.453885	0.698066
ENSG00000066322	7.54427	6.8976	7.32053	7.74268	7.2569	7.36239	7.59825	7.2191	7.8475	7.63276	7.2511	6.90087	ELOVL1	1	-0.208522	0.665709		ENSG00000170485	0	0	0	0	0	0	0.338166	0	2.31952	0	1.69692	0	0	NPAS2	2	-0.621099	0.698066
ENSG00000088179	2.02459	3.89815	3.38032	3.287	3.18277	3.39605	2.60242	4.19006	2.86448	4.01701	4.53947	4.78293	PTPN4	2	0.396192	0.665709		ENSG00000180340	6.06033	4.19387	5.27211	4.3889	5.43178	5.45071	4.02863	5.92907	3.81921	5.47645	5.06214	2.1293	6.09959	FZD2	17	0.719402	0.698066
ENSG00000102897	2.78279	2.9359	0	3.11532	1.55203	2.77882	3.60917	3.92465	3.27575	4.78566	0	0	LYRM1	16	-0.797903	0.665709		ENSG00000187672	6.73866	4.86367	0	4.21277	2.2002	1.45642	5.05425	0	5.8154	0	6.66224	5.41365	5.36656	ERC2	3	-2.55205	0.698066
ENSG00000108785	0	2.68769	2.51261	0	2.38292	1.22872	1.53725	1.72264	1.91525	0	0	1.46919	HSD17B1P1	17	0.426801	0.665709		ENSG00000198797	2.70776	0	2.63675	0	1.56615	4.93108	0	1.48527	0	3.38385	0	0	0	BRINP2	1	0.0228623	0.698066
ENSG00000115107	6.73283	5.77672	6.40157	6.14407	6.10077	7.01403	7.00518	5.8894	7.73937	7.50889	7.29265	6.45392	STEAP3	2	-0.253181	0.665709		ENSG00000267342	0	0	1.75378	1.76884	0	1.73366	0.84193	0.925881	4.34966	0	0.860213	2.1293	0	AC087289.2	17	-1.30386	0.698066
ENSG00000119686	4.87706	2.61834	2.17947	2.84911	4.62728	2.14406	3.6583	2.67075	3.9111	4.863	2.44652	2.65672	FLVCR2	14	-0.528504	0.665709		ENSG00000273230	0	0	0	0.755266	0	0.661225	0	0	0	0	0	0	0	AC102953.2	7	-0.236082	0.698066
ENSG00000140859	3.86332	4.81834	3.01074	3.92944	4.22819	2.46449	3.47847	2.58116	5.05908	6.19282	3.84328	4.47404	KIFC3	16	-0.363818	0.665709		ENSG00000284691	1.07493	1.77947	2.16335	1.24847	2.29933	3.09736	1.29444	3.06673	0	2.05178	1.50306	0	2.7551	AC073111.4	7	1.04749	0.698066
ENSG00000140939	0.328528	3.19601	0	0	0.767781	0	0	0	0	0	3.30772	0	NOL3	16	0.405451	0.665709		ENSG00000141576	2.8911	1.23368	1.8199	3.74233	1.56615	1.85456	2.10496	1.88734	2.74468	2.22359	1.9462	2.45945	1.28555	RNF157	17	-0.874788	0.698255
ENSG00000166170	5.85868	3.41631	3.67427	5.48556	5.71822	5.68497	5.75073	4.75869	5.67461	5.88511	3.84328	5.55413	BAG5	14	-0.444445	0.665709		ENSG00000123728	5.70392	6.34018	6.75588	6.34244	6.4369	5.92461	6.69702	5.98753	5.88666	6.73332	6.44319	5.48786	5.83471	RAP2C	X	0.433156	0.698524
ENSG00000170088	5.42425	4.86399	5.97207	6.42715	5.38383	5.61479	5.7732	5.24056	6.17279	6.30793	5.19409	5.55413	TMEM192	4	-0.25738	0.665709		ENSG00000171606	2.60654	1.99047	4.72595	3.62656	5.06	3.95751	4.22481	4.01055	3.69767	4.99718	3.02395	4.40941	4.5852	ZNF274	19	0.674128	0.698524
ENSG00000231160	2.61226	3.09752	4.8405	2.21733	2.9402	3.29195	1.42815	0.82114	3.00394	3.58648	5.00706	4.87276	KLF3-AS1	4	0.409743	0.665709		ENSG00000172748	1.95501	0	2.39789	1.44353	3.14479	1.11293	1.69834	2.75681	0	2.51583	1.60325	0	1.95438	ZNF596	8	1.04774	0.698524
ENSG00000269867	0	0	3.38032	0	1.71528	0.315321	1.04046	0	2.44225	0.815158	5.35963	0	AC010326.3	19	0.282948	0.665709		ENSG00000198301	5.16868	3.38704	5.39107	5.49276	5.37609	5.31506	5.44824	4.99795	6.60541	4.79403	6.31609	5.11896	5.55483	SDAD1	4	-0.676746	0.698524
ENSG00000243811	0	0	4.30932	0	0.767781	0.166258	0	0	2.28704	0	0	0	APOBEC3D	22	0.121519	0.666218		ENSG00000198408	6.80299	8.1039	7.44317	6.88624	7.68378	7.2076	6.64657	6.86691	6.67952	7.14496	7.03388	6.73812	7.54279	OGA	10	0.456052	0.698524
ENSG00000007541	3.78519	2.11309	5.37829	3.8586	3.84301	4.68219	3.96209	4.96757	3.43212	3.67492	5.98446	4.87276	PIGQ	16	0.335908	0.666249		ENSG00000198816	4.59925	4.59983	4.72595	4.48067	4.86343	4.88214	4.39748	4.87946	3.69767	4.55751	3.89338	3.61473	5.09035	ZNF358	19	0.535933	0.698524
ENSG00000068137	1.83079	4.14002	5.15828	2.61128	1.86193	3.37922	4.09294	3.1157	2.66876	2.82292	4.53947	4.47404	PLEKHH3	17	0.418529	0.666249		ENSG00000285726	0	1.39067	1.8199	0	2.2002	1.37791	0.84193	1.17618	0	3.2311	1.15248	1.08748	0	AL031121.3	6	0.919876	0.698524
ENSG00000143344	6.10368	6.56125	4.3925	6.73464	5.79782	6.28675	6.00454	5.50699	7.31282	7.09349	5.50812	6.09189	RGL1	1	-0.381163	0.666927		ENSG00000119314	7.03006	8.67381	7.27951	7.04121	7.2511	6.68502	7.42657	6.93851	6.4447	6.63779	6.81108	6.76821	6.84023	PTBP3	9	0.49579	0.698656
ENSG00000180573	5.73944	7.38636	5.22787	3.44041	6.36952	4.39449	6.00454	5.45749	4.62367	2.56966	7.29265	5.11289	H2AC6	6	0.590027	0.666927		ENSG00000128590	4.34021	5.43202	5.11637	5.02881	5.19485	4.7245	5.2219	5.12243	3.98425	5.35232	5.33409	5.41365	6.18759	DNAJB9	7	0.571104	0.698656
ENSG00000182359	0	2.9359	3.45961	0	1.93002	2.77882	1.63867	1.8812	2.66876	2.37217	4.53947	2.18184	KBTBD3	11	0.616394	0.666927		ENSG00000133256	3.1999	2.95574	3.45472	2.77558	4.61669	3.28116	2.49124	3.2955	1.94531	3.92199	3.34656	2.72794	4.40111	PDE6B	4	0.711592	0.698656
ENSG00000185561	1.60684	0	0	3.74536	0.233474	2.36538	2.87604	2.02404	2.39234	0	2.44652	0	TLCD2	17	-0.46425	0.666927		ENSG00000135046	0	5.83868	3.10294	4.07234	3.7108	0	3.61192	2.50568	3.69767	1.85671	4.19576	5.11896	3.46783	ANXA1	9	0.594627	0.698656
ENSG00000148082	0	3.04563	3.80146	1.82994	1.71528	2.52697	0	0	0.453727	2.26227	3.30772	2.65672	SHC3	9	0.636278	0.670255		ENSG00000137802	2.8474	2.55237	4.04437	3.91675	4.31887	4.37632	3.7315	3.09739	5.50712	3.64801	4.45905	4.80738	4.07169	MAPKBP1	15	-0.681258	0.698656
ENSG00000204644	0	0	3.29641	0	3.67462	0	1.04046	2.27322	0	0	0	0	ZFP57	6	0.463548	0.671264		ENSG00000142623	1.58106	1.05751	2.21341	0	3.74637	2.34198	3.49848	2.75681	2.61639	3.52196	1.60325	0	0	PADI1	1	1.04211	0.698656
ENSG00000231131	3.11635	1.14373	2.78307	3.9636	2.11689	1.4383	2.38614	0	3.16122	1.53542	2.44652	0	LNCAROD	10	-0.589244	0.671264		ENSG00000143924	6.59742	5.1864	6.7217	6.9438	6.85458	6.64577	6.53592	6.28589	7.00184	6.5993	7.571	7.45432	6.85822	EML4	2	-0.601119	0.698656
ENSG00000034713	5.4498	5.96307	5.85963	5.71341	6.58546	6.13203	5.83861	6.31464	5.58858	5.99227	6.26054	6.36384	GABARAPL2	16	0.20616	0.672732		ENSG00000152404	5.13273	4.37395	5.22408	3.15564	5.01695	4.76363	4.77689	4.73094	3.9313	4.84756	4.79188	3.47576	4.74843	CWF19L2	11	0.608481	0.698656
ENSG00000100445	2.2738	2.61834	4.12704	0	2.52178	1.56282	1.82234	2.38333	2.34065	1.53542	4.53947	3.0134	SDR39U1	14	0.571731	0.672732		ENSG00000155660	7.93343	7.26939	7.28391	7.54492	7.25728	7.53041	7.16897	7.67881	7.75856	7.12342	8.26087	8.31913	7.02677	PDIA4	7	-0.632856	0.698656
ENSG00000102901	4.35301	5.08573	6.9537	6.0034	6.09707	4.78803	5.38529	5.79293	5.22508	6.05129	7.33303	5.97506	CENPT	16	0.250015	0.672732		ENSG00000157827	6.59742	6.07685	6.7217	7.20151	6.7793	6.39976	7.33158	6.36677	7.45058	6.38973	7.37413	8.07015	6.62595	FMNL2	2	-0.56913	0.698656
ENSG00000106009	5.87763	5.00652	7.04008	6.41486	6.45577	6.29351	5.58908	6.7234	5.57187	4.97176	6.17425	6.83535	BRAT1	7	0.281762	0.672732		ENSG00000166046	2.8474	3.7767	3.57447	1.90757	3.81499	3.73934	2.10496	3.24162	1.71412	3.06024	2.50792	2.1293	2.40959	TCP11L2	12	0.66609	0.698656
ENSG00000106608	5.60187	3.71096	4.81057	5.89252	4.57508	5.22021	5.34834	5.22586	5.30143	4.26512	4.23297	5.0372	URGCP	7	-0.247629	0.672732		ENSG00000166192	1.58106	0	0.396511	1.44353	1.39741	1.20677	0.9445	0.782304	2.86248	0	1.50306	0	0	SENP8	15	-0.929857	0.698656
ENSG00000137198	0	1.49276	3.45961	1.67365	3.75189	0.983424	1.53725	1.8812	0	0	0	0	GMPR	6	0.421049	0.672732		ENSG00000173535	3.61911	7.69532	1.53502	3.21028	2.85006	2.06965	1.04026	3.46966	4.26661	2.51583	3.45779	2.95422	3.80113	TNFRSF10C	8	0.00952447	0.698656
ENSG00000139344	1.48033	0.381148	0	0.448936	0	0.687706	1.82234	1.34119	1.50988	1.87114	0	0	AMDHD1	12	-0.45093	0.672732		ENSG00000267811	0	0	0	0	0	0	0.48153	1.05645	0	0	0	0	0	AP001160.2	11	0.219712	0.698656
ENSG00000140320	4.68963	2.61834	4.07762	5.17166	4.07121	4.832	4.81026	4.09616	4.71786	4.45194	2.44652	4.68713	BAHD1	15	-0.389814	0.672732		ENSG00000272888	4.17328	6.04767	5.04905	5.30469	5.56723	4.74028	4.88402	4.79781	5.27187	5.99828	4.93333	5.07149	5.31539	LINC01578	15	0.4641	0.698656
ENSG00000148248	8.13587	7.75886	8.1556	8.37064	7.90312	8.0476	7.92498	7.18149	9.00086	8.23725	7.29265	7.53092	SURF4	9	-0.265905	0.672732		ENSG00000280392	0	0	0	0	0	0	0.48153	0	0	0	0	1.08748	3.03364	AC007496.3	16	0.320921	0.698656
ENSG00000153317	4.97416	6.50472	4.9815	5.3501	5.92004	5.27129	5.09535	5.64603	5.15946	3.98277	5.35963	5.11289	ASAP1	8	0.262472	0.672732		ENSG00000286242	0	2.55237	2.16335	0	0	0	0.9445	1.8154	0	3.97105	1.69692	2.45945	2.40959	AC018797.3	4	1.28674	0.698656
ENSG00000158292	0	0	0	0	2.56524	0	0	0	1.19756	0	0	2.18184	GPR153	1	0.182768	0.672732		ENSG00000030582	10.4691	8.66519	9.96113	8.79117	9.80092	10.4218	9.50269	10.4953	8.92393	9.60965	8.56332	8.24617	10.2358	GRN	17	0.517046	0.700192
ENSG00000164430	5.18154	4.23575	4.68421	5.64139	5.02765	5.09174	5.30271	5.31192	5.42447	5.89435	5.35963	4.78293	CGAS	6	-0.233834	0.672732		ENSG00000113742	6.90509	7.27696	5.62635	6.93166	5.47483	5.20567	6.63127	5.69853	8.10777	5.02067	7.59401	7.26681	6.87599	CPEB4	5	-0.915463	0.700192
ENSG00000169710	5.84591	5.47711	5.99886	5.38832	4.95598	5.15246	5.04081	5.53111	7.42411	6.22247	2.44652	5.38125	FASN	17	-0.413509	0.672732		ENSG00000115183	4.27574	1.99047	6.07526	4.4124	6.45314	5.51173	4.34219	5.3748	4.34966	5.15413	4.70436	2.45945	4.40111	TANC1	2	0.541745	0.700192
ENSG00000179958	4.27892	3.53396	0	1.97095	4.42978	3.34494	3.75182	3.59915	5.59411	5.70779	0	3.53754	DCTPP1	16	-0.67736	0.672732		ENSG00000009724	2.0351	0	1.53502	0	3.09047	1.66918	0.611926	1.48527	0	2.75873	0.860213	0	0	MASP2	1	0.593737	0.700439
ENSG00000213066	2.98272	2.46876	4.30932	3.287	2.80168	2.58686	2.91699	4.60807	2.66876	2.89834	5.64273	4.3544	FGFR1OP	6	0.364077	0.672732		ENSG00000068697	8.55513	8.69467	8.64741	8.38058	8.59504	8.75337	8.72804	8.69797	7.43164	8.69418	8.36889	7.86266	8.72689	LAPTM4A	2	0.458079	0.700439
ENSG00000215302	0	1.32877	0	0	0.233474	1.37177	0	0	0.94406	0.464402	3.84328	2.65672	AC127502.1	15	0.444177	0.672732		ENSG00000091157	5.74617	4.19387	5.30133	5.53618	4.79713	5.46027	5.52887	5.49481	5.7709	4.89918	5.49922	5.8673	4.40111	WDR7	18	-0.701487	0.700439
ENSG00000226167	0	0	0	0	0	0	0	0	0	0	0	2.18184	AP4B1-AS1	1	0.129871	0.672732		ENSG00000095787	6.72061	8.29731	6.77476	6.57882	7.36989	6.65413	7.50209	7.0853	6.66338	7.01646	7.24633	7.05123	6.87599	WAC	10	0.455463	0.700439
ENSG00000239961	5.12979	6.24198	7.09077	6.73464	5.45489	7.59162	6.2244	7.64375	4.0301	4.47675	6.17425	6.51099	LILRA4	19	0.563946	0.672732		ENSG00000104728	0	0	0	2.3583	0	1.01256	0.178969	0	0	0	0	1.70046	1.28555	ARHGEF10	8	-0.636003	0.700439
ENSG00000252361	0	0	0	0	0	0	0	0	0	2.47429	0	0	RNU6-118P	11	-0.206191	0.672732		ENSG00000104760	3.39463	0	0.840606	0	0	4.43567	0	1.48527	2.14452	1.85671	0	0	0	FGL1	8	-1.06496	0.700439
ENSG00000259659	0	0	0	1.67365	0	0	1.31013	0	0	0	0	0	AC009996.1	15	-0.248648	0.672732		ENSG00000105327	3.23424	4.99177	3.55519	2.84629	3.84811	3.28116	2.8495	3.46966	3.81921	4.38721	0.860213	2.1293	1.95438	BBC3	19	0.884335	0.700439
ENSG00000262587	0	0	0	0	0	0	0	0	0	0	3.30772	0	AC133552.2	16	0.196888	0.672732		ENSG00000106524	2.75583	3.09918	3.64912	3.31372	4.11627	3.25943	3.71708	4.41525	3.87634	4.27447	3.40325	3.14977	3.64408	ANKMY2	7	0.55201	0.700439
ENSG00000267680	2.11253	2.81712	4.07762	3.57906	3.52854	2.90181	3.6583	5.05336	2.82741	3.44273	5.19409	4.78293	ZNF224	19	0.386157	0.672732		ENSG00000110063	4.72531	2.17451	4.11191	3.77894	3.67433	4.14698	3.22044	4.41525	5.37459	3.45456	4.17962	3.61473	3.64408	DCPS	11	-0.775493	0.700439
ENSG00000214783	2.02459	1.77358	3.53476	0	1.71528	2.18338	0.708525	0	0	0	0	2.65672	POLR2J4	7	0.478415	0.673545		ENSG00000118420	1.07493	1.05751	3.02099	1.24847	3.14479	1.66918	1.69834	2.02129	0.650985	2.64239	2.22308	1.70046	2.40959	UBE3D	6	0.857136	0.700439
ENSG00000006634	2.72816	1.14373	2.17947	2.52242	2.56524	2.99317	3.36466	1.34119	2.9359	3.83704	0	0	DBF4	7	-0.673848	0.673569		ENSG00000119801	5.79874	7.26939	6.28585	5.91081	6.44775	5.98545	6.08945	5.85475	5.54285	5.63708	6.03591	5.75157	6.6468	YPEL5	2	0.48117	0.700439
ENSG00000076356	3.73065	3.80759	4.61662	4.5174	4.61699	4.77521	4.17964	4.96757	3.00394	4.42668	3.84328	6.23427	PLXNA2	1	0.301184	0.673569		ENSG00000123360	5.15082	4.03641	5.60776	6.53668	5.72711	5.60946	5.20133	5.15922	7.10105	5.91296	6.11016	5.07149	5.36656	PDE1B	12	-0.642606	0.700439
ENSG00000136628	6.96021	6.7514	5.99886	6.92001	6.58546	6.89915	6.29212	6.45366	7.40693	7.57647	5.76586	6.16483	EPRS1	1	-0.273739	0.673569		ENSG00000125901	3.81332	3.52894	4.01644	2.70123	4.74533	3.99744	3.447	3.78427	3.41874	4.62037	3.37518	3.61473	4.29944	MRPS26	20	0.576339	0.700439
ENSG00000054793	0	0	0	0	0.434374	0.573933	0	0	0	0	0	1.46919	ATP9A	20	0.14747	0.674246		ENSG00000129347	4.85233	4.19387	5.70282	6.22129	5.50629	5.42165	4.58382	4.56536	6.47276	5.71115	6.00877	5.69002	5.36656	KRI1	19	-0.687822	0.700439
ENSG00000148396	7.16175	6.7269	6.37113	7.2176	6.45866	6.91091	6.5804	6.71816	7.30946	7.23112	6.49218	6.3945	SEC16A	9	-0.215955	0.674246		ENSG00000136205	7.04706	5.61025	6.94554	6.66936	7.24179	7.15118	6.23569	6.58532	7.29688	5.8748	6.92193	7.13445	5.46376	TNS3	7	-0.757218	0.700439
ENSG00000113240	4.61631	4.67201	6.69981	5.66234	3.9778	4.73608	4.94506	6.49717	4.73798	5.57618	7.29265	6.48273	CLK4	5	0.274121	0.675289		ENSG00000138380	3.74352	2.17451	3.98797	1.24847	4.67323	4.04903	3.37536	3.94462	2.61639	4.23484	3.37518	2.45945	2.7551	CARF	2	0.676891	0.700439
ENSG00000077984	0	6.14668	0	0	5.79782	0	1.04046	0	1.19756	1.71302	0	0	CST7	20	0.381728	0.67531		ENSG00000139946	4.50396	6.41978	4.81781	4.21277	4.47546	4.93108	3.67295	4.50946	2.86248	4.15215	4.27384	3.14977	3.26701	PELI2	14	0.484532	0.700439
ENSG00000099940	5.51579	4.25872	4.9815	5.18619	4.71674	5.07092	5.1819	4.02999	5.52632	5.48126	3.84328	5.60744	SNAP29	22	-0.30592	0.67531		ENSG00000140403	4.27574	7.90348	4.33181	4.2909	4.06084	4.62603	5.85938	3.18564	2.86248	4.62037	4.96192	5.41365	6.62595	DNAJA4	15	0.821662	0.700439
ENSG00000100441	4.52311	4.93702	5.60447	5.08121	4.85451	5.35117	4.24543	5.22586	4.70769	5.54131	7.2511	5.49878	KHNYN	14	0.296704	0.67531		ENSG00000141499	3.48296	1.77947	3.12926	3.94924	3.63691	3.25943	2.27207	2.25681	4.08463	0	3.25712	3.47576	3.64408	WRAP53	17	-1.19648	0.700439
ENSG00000107611	0	2.61834	0	0.448936	0.909436	0.891426	0	0	0	0	0	0	CUBN	10	0.225636	0.67531		ENSG00000147996	2.31725	1.77947	2.39789	2.70123	1.39741	2.30001	1.29444	2.02129	3.33968	2.22359	4.09612	2.45945	3.03364	CBWD5	9	-0.847852	0.700439
ENSG00000108405	2.72816	4.54695	6.16184	5.87468	4.58567	4.48383	4.72057	5.211	4.46373	5.16738	5.50812	6.87936	P2RX1	17	0.31193	0.67531		ENSG00000148572	4.76108	6.87336	4.57138	4.31603	4.61669	4.41615	4.67615	4.65052	3.56493	4.62037	5.11401	4.40941	5.02814	NRBF2	10	0.574962	0.700439
ENSG00000130032	1.93094	2.9359	4.12704	3.62247	1.93002	1.5019	3.1751	3.72997	2.11309	1.71302	5.19409	5.1848	PRRG3	X	0.418288	0.67531		ENSG00000153179	4.54557	7.45865	5.14245	5.13147	5.58699	5.34633	5.8854	4.98161	4.93793	4.94901	4.3906	5.83923	5.31539	RASSF3	12	0.585216	0.700439
ENSG00000131242	0	1.32877	0	0.448936	2.4307	0.793159	0	0	0	0	0	0	RAB11FIP4	17	0.233579	0.67531		ENSG00000155508	5.2879	6.94158	5.80021	5.97533	6.05958	5.74467	6.07256	5.9248	5.54285	6.01006	6.20089	5.37506	6.34897	CNOT8	5	0.477612	0.700439
ENSG00000142453	6.06011	6.07083	3.91834	5.53182	5.56605	5.15246	6.03277	5.1185	6.44171	6.22979	5.50812	5.2533	CARM1	19	-0.34685	0.67531		ENSG00000156299	7.87885	6.61145	8.9644	7.81551	8.53147	9.21091	6.36615	8.80459	7.08296	8.92648	6.82151	5.55844	7.30117	TIAM1	21	0.534687	0.700439
ENSG00000143434	3.55345	3.33218	5.08515	2.32636	2.22925	2.58686	1.73342	3.29546	0.244628	2.89834	2.44652	4.08048	SEMA6C	1	0.476027	0.67531		ENSG00000158545	5.93023	5.15391	5.49085	6.05212	5.85482	6.00844	6.16309	5.57869	6.9628	6.04486	6.62995	6.29694	5.97322	ZC3H18	16	-0.562064	0.700439
ENSG00000143793	4.2404	3.92711	4.17481	4.15312	4.99623	4.53032	3.47847	5.36657	4.14003	3.71719	5.00706	4.58452	C1orf35	1	0.295579	0.67531		ENSG00000158571	1.87022	0	0.707208	0	0	0	0	0	2.47558	0	1.78489	0	0	PFKFB1	X	-0.920751	0.700439
ENSG00000143801	4.31644	3.37486	3.53476	4.54022	3.87791	4.60464	4.62494	3.64409	5.07499	5.25607	4.23297	4.87276	PSEN2	1	-0.30927	0.67531		ENSG00000159714	3.30055	1.99047	3.49575	1.61534	3.14479	2.49861	1.96556	2.55069	0	3.81855	2.34384	1.70046	3.03364	ZDHHC1	16	0.947266	0.700439
ENSG00000203872	0	0	2.90139	0.448936	0.767781	0.573933	0.508688	0	0.79838	0	0	3.0134	C6orf163	6	0.285601	0.67531		ENSG00000163596	2.8474	0	2.0577	3.45617	2.09375	2.38276	2.38581	1.8154	3.49369	0	1.50306	2.1293	0	ICA1L	2	-1.44216	0.700439
ENSG00000227382	0	0.682353	0	0	0.233474	0	0	0	0	0	2.44652	0	EIF4A2P2	10	0.20014	0.67531		ENSG00000163930	5.78723	4.27669	5.90674	6.835	6.30595	6.5051	5.93918	6.18958	7.0523	5.88763	5.59966	6.37723	4.66912	BAP1	3	-0.763006	0.700439
ENSG00000230979	5.07611	4.86399	4.58161	5.08121	4.60663	3.83932	5.17348	5.06992	4.70769	5.7893	2.44652	3.0134	AC079250.1	2	-0.460567	0.67531		ENSG00000164087	1.68402	1.23368	0.707208	1.61534	2.29933	1.73366	1.37011	0	2.74468	0	2.70118	2.1293	1.28555	POC1A	3	-1.11624	0.700439
ENSG00000260536	0	0	0	0	1.03842	0	0	0	0	0	2.44652	0	AL035071.2	20	0.207437	0.67531		ENSG00000167261	3.30055	3.49475	3.78775	4.36502	5.28227	3.40511	2.14859	3.82148	0	4.84756	2.87157	1.08748	3.94274	DPEP2	16	1.39864	0.700439
ENSG00000161955	4.40618	3.24284	3.53476	3.48812	3.75189	3.17975	3.6583	3.35073	4.4877	4.91841	4.53947	2.18184	TNFSF13	17	-0.331006	0.67583		ENSG00000169239	2.70776	2.41287	2.00182	2.97809	3.55904	2.799	2.55747	2.08387	3.75972	0	3.87346	3.858	0	CA5B	X	-1.52719	0.700439
ENSG00000242267	0	0	0	0	1.15681	0	0	0	0	0	0	0	SKINT1L	1	0.0688576	0.676786		ENSG00000171862	6.47713	8.89801	6.5127	6.84798	6.49557	6.64158	6.80321	6.62532	6.1641	6.5993	6.59082	6.54306	7.19192	PTEN	10	0.473891	0.700439
ENSG00000047648	5.41563	6.86429	5.47687	6.37734	6.13362	6.2548	5.68704	6.12161	5.56061	5.37965	6.34195	6.56589	ARHGAP6	X	0.236349	0.677323		ENSG00000172086	5.39801	5.21818	6.09876	6.02189	6.74455	6.05649	5.487	5.9586	4.64097	6.51081	6.16855	4.06611	6.00587	KRCC1	2	0.611389	0.700439
ENSG00000111181	0	3.86859	0	0	2.22925	0.450414	0	0	2.39234	0	0	0	SLC6A12	12	0.190415	0.677323		ENSG00000179958	4.08196	1.39067	3.45472	4.18575	2.2002	3.07265	4.22481	3.53831	4.70545	2.22359	3.95156	3.96581	2.7551	DCTPP1	16	-1.16709	0.700439
ENSG00000114735	4.09686	3.53396	5.99886	3.62247	4.21461	4.04547	4.26142	5.44485	4.73798	4.23634	4.79213	5.89156	HEMK1	3	0.272879	0.677323		ENSG00000181359	0.288445	5.2595	1.36827	3.36278	0.408013	0	3.29998	0.44354	0	1.85671	1.15248	2.1293	0	HSP90AA6P	4	0.649642	0.700439
ENSG00000120875	0	3.33218	0	2.32636	5.12527	0	1.04046	2.38333	0	0	0	0	DUSP4	8	0.364717	0.677323		ENSG00000184203	6.20585	6.57101	6.2563	5.72628	6.69078	5.83193	6.20244	6.01188	5.25041	6.33456	6.56931	5.45123	6.34897	PPP1R2	3	0.505964	0.700439
ENSG00000131398	6.33607	6.35288	7.65546	5.96175	5.84267	6.38068	5.44251	6.34898	5.9623	6.72014	7.02325	7.24161	KCNC3	19	0.253193	0.677323		ENSG00000189266	5.54203	5.82498	6.45144	5.85188	6.58178	6.10604	6.91795	6.09779	5.8154	6.56774	6.64472	6.21191	6.94496	PNRC2	1	0.455143	0.700439
ENSG00000136240	7.94396	7.72627	6.83976	8.01318	7.62747	7.86842	7.55674	7.6045	8.71838	8.12202	6.62822	7.41609	KDELR2	7	-0.284836	0.677323		ENSG00000196267	1.78012	1.39067	2.67298	2.25812	4.36537	4.04903	2.73968	3.49291	0	3.58636	2.9112	0	3.03364	ZNF836	19	1.20715	0.700439
ENSG00000136868	6.81377	5.99078	4.54572	5.25676	6.72855	5.63266	5.58908	5.05336	7.2459	6.86817	5.35963	5.38125	SLC31A1	9	-0.344715	0.677323		ENSG00000196814	4.86334	3.59498	5.47554	4.668	3.78109	5.53453	4.00508	5.20217	6.47276	4.27447	4.67011	4.80738	4.07169	MVB12B	9	-0.82578	0.700439
ENSG00000141562	5.03169	5.45739	4.78	4.89906	5.12527	4.72279	4.93512	6.13741	4.68714	5.32603	6.86699	6.12882	NARF	17	0.261191	0.677323		ENSG00000213903	4.25916	5.00397	3.97351	4.90176	4.4541	3.72355	3.95682	3.2139	6.03204	3.97105	5.51216	5.07149	4.66912	LTB4R	14	-0.739196	0.700439
ENSG00000164674	3.38709	6.37407	5.05993	4.89906	5.75153	4.46001	4.57463	5.29793	4.47577	5.5295	0	5.65885	SYTL3	6	0.0351095	0.677323		ENSG00000229358	0	0	2.26179	0	2.91402	0.661225	0.48153	1.05645	0	1.03473	1.27905	0	1.95438	DPY19L1P1	7	1.06275	0.700439
ENSG00000169826	3.38709	5.57186	3.86108	3.39106	4.05606	3.09979	3.90216	4.36131	3.74208	4.42668	5.64273	4.68713	CSGALNACT2	10	0.291145	0.677323		ENSG00000234500	0	0.345206	0.962707	0	2.56141	0	0	0.925881	0	0	0	1.08748	0	AC008267.3	7	0.503784	0.700439
ENSG00000177868	4.7594	3.95551	3.86108	5.21484	4.60663	4.72945	5.58273	5.13433	4.29745	5.03996	3.84328	3.0134	SVBP	1	-0.339788	0.677323		ENSG00000243094	0	0	0	0	0	0	0	1.05645	0	0	0	0	0	AC079203.1	15	0.150922	0.700439
ENSG00000213985	4.18062	3.19601	2.17947	3.53431	2.64844	3.62754	3.27299	3.17814	3.92871	4.50115	3.84328	3.29914	AC078899.1	19	-0.31029	0.677323		ENSG00000248905	5.39801	4.78097	6.17337	7.10027	6.12184	5.49323	6.52148	6.04764	7.05849	6.04486	7.41088	7.13445	5.68148	FMN1	15	-0.688987	0.700439
ENSG00000230756	0.595945	2.61834	0.667496	0.448936	2.28231	1.5019	0.508688	2.38333	1.30935	0.464402	0	0	RHOQP3	2	0.285425	0.677323		ENSG00000250292	0	0	0	0	0	0	0	1.05645	0	0	0	0	0	AC093844.1	4	0.150922	0.700439
ENSG00000231940	2.2738	3.60739	4.22106	3.82183	3.57181	2.58686	3.47847	3.59915	3.21962	4.05046	6.49218	4.68713	RPS7P3	1	0.308554	0.677323		ENSG00000255040	0	1.39067	0.707208	0	2.2002	0	0.338166	0.622843	0	1.03473	0	2.1293	0	MORF4L1P3	11	0.544232	0.700439
ENSG00000253878	1.48033	0	2.35563	0	0	1.67744	0	1.34119	0	0	0	4.3544	AC087752.3	8	0.455727	0.677323		ENSG00000260916	3.45411	5.55325	4.65527	4.18575	4.11627	4.41615	4.19391	3.87555	3.75972	4.3506	3.89338	3.47576	4.29944	CCPG1	15	0.570753	0.700439
ENSG00000254802	1.34164	0	0	2.98835	0.767781	1.62127	0.708525	0	2.62621	1.71302	0	0	AC022182.2	8	-0.639274	0.677323		ENSG00000272825	1.21905	0	0	0	0	0	0.48153	0	0	0	1.15248	2.1293	0	AL844908.1	21	-0.681349	0.700439
ENSG00000261560	0	0	0	0	1.03842	0.983424	0	0	0	0	0	0	AC007216.3	16	0.120348	0.677323		ENSG00000272994	0	0	2.0577	2.03413	0	1.29488	1.13005	0	4.03531	0	2.98734	0	1.28555	AC012360.3	2	-1.08623	0.700439
ENSG00000069667	0	2.9359	2.17947	1.67365	0.767781	0	0.276649	1.34119	0.244628	0	0	2.65672	RORA	15	0.405248	0.677885		ENSG00000273253	0	0	0	0	0	0.661225	0.178969	0.925881	0	2.51583	0	0	1.95438	AL022328.4	22	0.686233	0.700439
ENSG00000134986	2.78279	0.931406	3.6062	0	1.03842	2.9252	2.65178	4.53837	1.76648	1.71302	4.23297	4.68713	NREP	5	0.564285	0.677885		ENSG00000273729	0.914787	2.79646	2.21341	1.76884	4.19562	1.79537	0.338166	2.50568	0	1.85671	2.55872	1.08748	3.03364	AC007686.3	14	1.06576	0.700439
ENSG00000196305	6.403	6.44589	6.69981	6.68943	6.30688	6.21265	5.645	6.36919	7.56873	7.90147	5.35963	6.01506	IARS1	9	-0.26676	0.677943		ENSG00000281490	2.93351	1.66114	4.55206	2.15047	3.34369	0.904686	2.79563	3.39758	3.25604	3.06024	1.8678	2.1293	3.26701	CICP14	7	0.946938	0.700439
ENSG00000070718	2.19542	3.24284	3.6062	3.05323	3.23753	3.29195	1.82234	3.50485	2.90063	3.33827	0	5.11289	AP3M2	8	0.200145	0.677967		ENSG00000107362	3.83586	3.18745	3.91421	4.26532	3.14479	4.86065	3.56439	3.85775	5.16127	4.49178	4.48554	3.61473	3.46783	ABHD17B	9	-0.709391	0.702789
ENSG00000100985	0	5.20879	0	0	0	0	1.04046	0	1.19756	0	0	2.18184	MMP9	20	0.253417	0.677967		ENSG00000113580	6.88902	7.26686	7.20724	6.76828	7.63717	7.14526	7.27857	7.32438	6.39669	6.85594	6.57549	6.41577	6.00587	NR3C1	5	0.383873	0.702789
ENSG00000108094	5.27978	4.89365	5.18185	5.85662	5.2235	5.32503	5.47029	4.71723	5.76563	5.59897	3.84328	4.78293	CUL2	10	-0.309066	0.677967		ENSG00000120314	4.79598	2.7392	4.92685	5.87743	4.51724	4.85342	5.6013	4.1041	5.13809	4.58928	5.24384	6.00002	5.26233	WDR55	5	-0.783801	0.702789
ENSG00000197430	0	0	2.65417	0	0	0	0	0	0	0	0	0	OPALIN	10	0.157986	0.677967		ENSG00000135636	0	8.64682	1.68448	0	3.34369	3.84527	0.731507	1.38941	3.75972	2.3771	0	3.32195	3.03364	DYSF	2	1.20837	0.702789
ENSG00000227372	4.11826	4.90825	5.99886	5.32404	4.21461	4.85654	5.05922	5.97103	4.85314	4.14639	6.49218	5.60744	TP73-AS1	1	0.306395	0.677967		ENSG00000158290	6.23157	6.85999	6.26226	6.18765	6.61584	6.05017	6.41386	6.08254	5.43288	6.25755	6.30869	5.02239	6.03779	CUL4B	X	0.489177	0.702789
ENSG00000235280	0	0	0	0	0	0.573933	1.42815	0	1.07637	2.37217	0	0	MCF2L-AS1	13	-0.372229	0.677967		ENSG00000161298	1.07493	1.39067	0.707208	0	0	0	0	1.48527	0	2.51583	0	0	0	ZNF382	19	0.692127	0.702789
ENSG00000271966	0	0	0	0	0	1.06991	0	1.54449	0	0	2.44652	0	AC021321.1	8	0.301245	0.677967		ENSG00000177706	5.78143	2.61737	5.36362	6.64973	5.39862	4.88924	5.29166	5.448	6.20927	5.71115	5.62967	5.59248	4.29944	FAM20C	7	-0.916274	0.702789
ENSG00000096060	7.74163	9.10677	7.90248	10.1384	9.1036	6.09642	8.92514	7.49531	9.27578	10.0852	9.41364	6.23427	FKBP5	6	-0.552394	0.678164		ENSG00000184254	0	0	1.36827	0	1.56615	1.45642	0	1.38941	0	2.05178	0	0	3.03364	ALDH1A3	15	1.10144	0.702789
ENSG00000185088	5.59426	5.88402	6.2085	4.95106	6.48719	5.73215	5.98542	6.71816	6.42008	5.66524	7.16423	6.36384	RPS27L	15	0.267595	0.678164		ENSG00000078043	4.54557	5.51112	5.64471	4.86818	5.98709	5.13581	5.08264	4.95674	5.16127	5.96233	5.4927	4.91889	4.96313	PIAS2	18	0.423564	0.704223
ENSG00000007392	5.43281	5.39655	7.46203	6.56146	5.55531	5.74206	5.22331	6.22135	6.09302	5.84755	7.62091	6.94295	LUC7L	16	0.245224	0.680113		ENSG00000153317	4.86334	8.24941	5.21181	5.39	4.08882	4.27164	6.5824	4.95674	5.37459	3.8712	4.89431	5.62573	4.96313	ASAP1	8	0.34771	0.704223
ENSG00000071537	8.89836	8.77855	8.24784	9.4031	8.37634	8.8908	7.89198	7.74262	9.37908	9.29278	8.18148	8.03761	SEL1L	14	-0.271202	0.680113		ENSG00000050405	6.26931	3.65813	4.69104	4.15822	4.70973	4.70855	5.41736	4.16326	5.18408	5.08894	6.34893	5.07149	4.19006	LIMA1	12	-0.730307	0.705313
ENSG00000101347	9.89956	8.60792	8.7537	8.59559	8.78647	8.83671	8.90556	8.76617	9.32441	9.05291	8.48011	8.59458	SAMHD1	20	-0.194261	0.680113		ENSG00000091106	5.39042	4.85021	5.07635	5.56791	5.14241	5.83928	4.68358	4.02657	6.1641	3.58636	5.37717	4.24795	5.51001	NLRC4	2	-0.734638	0.705313
ENSG00000146223	6.26109	5.49656	5.91695	6.77847	6.23131	5.95303	6.3456	6.68628	7.01805	6.79605	5.87929	6.26777	RPL7L1	6	-0.240939	0.680113		ENSG00000136731	6.55391	5.98132	6.59289	6.33631	6.05249	6.60542	6.3592	6.65653	7.19949	6.13373	7.09753	7.69264	6.44733	UGGT1	2	-0.596575	0.705313
ENSG00000161526	5.16106	4.81834	6.0889	5.71341	5.8069	5.43502	5.44251	5.92625	5.44909	4.78566	7.2511	6.23427	SAP30BP	17	0.261211	0.680113		ENSG00000169220	4.78444	6.34498	4.68218	3.58581	4.00319	4.60895	2.8495	4.32745	4.17849	5.29567	4.54973	3.14977	4.8236	RGS14	5	0.475219	0.705313
ENSG00000235513	2.41885	0	0	1.82994	0.909436	1.1515	1.18159	0	1.50988	2.01363	0	1.46919	L3MBTL2-AS1	22	-0.536031	0.680113		ENSG00000063761	3.98446	1.39067	4.51262	3.26293	4.6916	4.12311	3.24074	4.27477	1.09793	5.27628	3.12853	3.47576	4.29944	ADCK1	14	0.776373	0.706142
ENSG00000246430	2.2738	0	0	2.77411	1.15681	0.793159	2.26448	0	0	2.82292	2.44652	0	LINC00968	8	-0.582913	0.680113		ENSG00000141933	2.75583	1.99047	2.63675	3.70476	2.2002	2.57098	2.01354	2.50568	4.34966	2.51583	3.05966	1.08748	0	TPGS1	19	-0.941039	0.706142
ENSG00000274403	0	0	0	0	0	0.687706	0	0	0	0	3.84328	0	AC090510.2	15	0.269702	0.680113		ENSG00000087206	4.17328	6.30115	5.00709	4.98247	5.06	4.36619	4.46806	4.37827	3.9313	4.65081	4.59909	4.68652	5.02814	UIMC1	5	0.528312	0.707047
ENSG00000076555	1.18818	0.381148	2.17947	3.62247	2.72709	2.25896	2.69951	4.02999	1.30935	2.1433	6.5618	4.08048	ACACB	12	0.408989	0.681122		ENSG00000187210	1.35008	1.39067	0	2.45197	1.56615	0.661225	0.338166	0	3.63283	0	0	2.45945	0	GCNT1	9	-1.28855	0.707047
ENSG00000139428	3.73065	1.32877	0	4.37238	3.55033	2.72653	3.36466	3.45528	3.48069	3.91175	0	3.0134	MMAB	12	-0.73392	0.681122		ENSG00000224167	1.87022	0.856785	2.11149	1.76884	3.03401	1.73366	1.75589	0.925881	0	3.38385	0.860213	1.08748	3.26701	LINC01357	1	0.970635	0.707047
ENSG00000167711	2.61226	3.67725	3.97341	2.98835	3.69433	3.56935	4.05675	5.01965	2.62621	3.54014	4.79213	4.3544	SERPINF2	17	0.412341	0.681122		ENSG00000104043	7.55303	6.49953	8.03671	7.17772	7.86056	7.68922	8.06354	7.80026	7.28109	8.03992	7.51262	6.61105	7.42703	ATP8B4	15	0.371243	0.707121
ENSG00000117500	7.96034	7.97886	7.18711	8.01521	8.10622	7.62771	7.83301	7.18529	8.799	8.62774	7.77544	7.30753	TMED5	1	-0.271504	0.681486		ENSG00000119383	6.31415	4.95452	6.06508	5.75413	5.69106	6.64158	5.5371	6.46409	6.50029	5.3148	5.995	6.70738	5.68148	PTPA	9	-0.646164	0.707121
ENSG00000166002	4.60119	3.67725	3.45961	5.42555	5.25038	4.49949	5.05004	3.50485	5.34799	4.47675	0	4.08048	SMCO4	11	-0.618457	0.683362		ENSG00000170989	0	3.49475	0.707208	0	0	0	0.84193	1.8154	1.94531	0	0	1.08748	1.28555	S1PR1	1	0.658084	0.707121
ENSG00000166579	4.47416	5.5347	3.67427	4.98472	5.35316	4.24452	4.17964	4.36131	5.10628	4.82485	7.7156	5.55413	NDEL1	17	0.204773	0.683362		ENSG00000184117	5.55567	3.00516	4.76843	4.60822	3.47671	4.80172	4.13005	5.06153	4.96452	4.8736	4.94292	4.74822	3.64408	NIPSNAP1	22	-0.799798	0.707121
ENSG00000171310	8.45467	8.93291	7.45721	8.99498	8.0905	8.34451	8.50838	7.56998	8.87194	9.23849	7.86079	8.10403	CHST11	12	-0.317613	0.683362		ENSG00000200087	1.58106	0	0.560208	0	0	0	1.86453	0	1.94531	0	1.15248	4.06611	0	SNORA73B	1	-1.1111	0.707121
ENSG00000175792	4.78639	4.25872	3.86108	3.70555	4.60663	4.52268	5.00327	4.33414	5.55495	5.21241	2.44652	3.0134	RUVBL1	3	-0.412168	0.683362		ENSG00000236682	0	1.77947	1.27706	0	2.56141	1.37791	1.81123	1.65975	0	2.05178	1.15248	1.70046	1.28555	MAP3K2-DT	2	1.07004	0.707121
ENSG00000234750	0	1.32877	2.78307	0	0	0.687706	0	2.27322	0.79838	0	0	0	AC012618.2	19	0.354466	0.683362		ENSG00000005893	8.92062	9.48006	8.99066	8.772	8.84725	8.58283	9.25546	9.14538	8.30794	8.39261	8.58951	8.00845	8.74634	LAMP2	X	0.449453	0.707319
ENSG00000272953	1.18818	0	0	0	1.55203	0	0.276649	2.27322	0	0	4.53947	0	AC092171.4	7	0.375831	0.684171		ENSG00000026559	0.734628	0	0	0	3.7108	2.99586	0	0	0	3.64801	0.267627	0	0	KCNG1	20	0.384905	0.707319
ENSG00000040933	5.48317	6.18915	5.47687	5.06557	5.86022	5.55232	5.1819	5.6125	5.66413	5.35309	6.41902	6.19997	INPP4A	2	0.229944	0.684552		ENSG00000028116	3.01477	1.77947	2.0577	3.58581	3.34369	2.73745	4.05179	2.93713	5.22864	2.64239	3.53593	4.80738	3.46783	VRK2	2	-0.921188	0.707319
ENSG00000073350	3.86332	3.83841	5.05993	3.33997	4.18705	4.09786	4.12825	4.75869	4.27007	3.03829	3.84328	5.55413	LLGL2	17	0.312113	0.684552		ENSG00000041802	5.50031	3.80488	5.65833	5.49276	5.78812	5.79841	5.76091	5.48904	6.62221	5.51004	6.45999	5.97444	4.96313	LSG1	3	-0.692622	0.707319
ENSG00000074317	1.93094	1.77358	3.01074	0	0	0.687706	0	1.8812	0	0	0	0	SNCB	5	0.27678	0.684552		ENSG00000051128	5.3674	4.53402	5.49085	4.70653	5.82186	5.57028	5.03113	5.40575	4.70545	5.83559	4.49861	4.55461	4.8236	HOMER3	19	0.377062	0.707319
ENSG00000269896	3.27722	0	0	1.97095	0.610688	2.0192	2.32659	2.27322	1.50988	0	0	0	AL513477.1	1	-0.465202	0.684552		ENSG00000054690	4.04375	2.61737	3.57447	4.21277	4.74533	3.32367	3.49848	3.51579	3.63283	2.75873	5.62372	4.62208	3.26701	PLEKHH1	14	-0.817822	0.707319
ENSG00000085117	4.74571	4.08967	5.08515	1.67365	4.21461	4.47593	3.86078	4.22005	2.11309	3.49225	3.84328	4.08048	CD82	11	0.46247	0.684644		ENSG00000090530	6.05553	3.14399	6.59996	5.43658	6.01652	7.36089	4.75588	7.26822	4.67357	6.42537	5.21246	2.95422	6.37419	P3H2	3	0.515526	0.707319
ENSG00000091592	5.75319	4.30359	8.54003	7.58156	5.35935	7.48057	6.80973	7.967	2.44225	5.55303	8.53307	8.3968	NLRP1	17	0.665759	0.684644		ENSG00000101193	4.51797	4.75232	5.41265	5.11725	5.3063	5.02424	5.55342	5.00606	4.82637	6.23763	5.09692	5.11896	5.20725	GID8	20	0.403376	0.707319
ENSG00000100427	7.09585	4.21241	2.51261	3.23201	4.20089	3.94608	4.27723	3.77106	4.07824	3.28305	0	2.18184	MLC1	22	-0.590956	0.684644		ENSG00000104765	6.63003	8.77164	6.94739	6.75456	7.16171	7.16293	7.98374	7.19923	6.62221	6.98695	7.2502	7.78384	8.09893	BNIP3L	8	0.558838	0.707319
ENSG00000100823	7.00399	7.06333	6.58957	7.2176	7.05825	6.93127	7.34985	7.31947	7.93507	8.0515	5.76586	7.11848	APEX1	14	-0.281845	0.684644		ENSG00000107021	4.76108	3.96329	5.32429	4.2909	5.22037	5.29384	4.4065	5.02213	4.57347	5.68198	4.07882	3.74149	4.49609	TBC1D13	9	0.416922	0.707319
ENSG00000103056	2.34815	0	2.35563	0	1.55203	1.4383	1.31013	3.1157	0	0	3.84328	3.0134	SMPD3	16	0.60695	0.684644		ENSG00000107372	6.50553	8.27859	6.88698	6.93977	7.59876	6.8024	7.58083	6.66167	6.51835	7.0223	7.03612	7.14596	6.94496	ZFAND5	9	0.457327	0.707319
ENSG00000125912	5.96881	5.50619	5.73768	5.79155	5.20301	5.54101	5.39981	5.19599	6.71219	6.32853	4.53947	6.05399	NCLN	19	-0.268089	0.684644		ENSG00000108506	4.11918	2.67957	3.82042	4.79856	4.16965	4.77899	4.20428	3.9105	4.73665	4.68061	4.48554	4.55461	3.03364	INTS2	17	-0.793397	0.707319
ENSG00000133026	0	1.89585	0	0	0	0.793159	0	1.72264	0.244628	0	0	0	MYH10	17	0.242212	0.684644		ENSG00000110400	2.25172	1.53223	3.63082	0	2.29933	2.99586	2.05997	3.12741	0	2.05178	1.01374	1.70046	0	NECTIN1	11	0.773259	0.707319
ENSG00000143862	6.60601	6.86803	6.23127	6.73464	6.59073	5.98954	6.8631	5.56656	7.02216	6.90521	5.00706	5.97506	ARL8A	1	-0.330673	0.684644		ENSG00000115738	6.49848	5.35788	6.59289	8.15369	7.17483	6.7272	7.33395	7.02677	7.42687	7.06812	7.78477	8.51819	7.02677	ID2	2	-0.720885	0.707319
ENSG00000148516	3.35139	3.89815	5.05993	3.9636	4.61699	4.23519	3.63394	4.79899	3.30302	4.70394	4.79213	4.47404	ZEB1	10	0.317689	0.684644		ENSG00000119865	4.29213	4.05999	5.00709	2.77558	4.43242	5.62654	4.29444	5.20921	4.17849	4.62037	4.48554	2.45945	5.36656	CNRIP1	2	0.743246	0.707319
ENSG00000149480	7.24193	6.30403	6.90496	7.36864	7.02166	6.87683	7.16459	7.07475	7.49232	7.19793	6.92098	6.42451	MTA2	11	-0.209754	0.684644		ENSG00000125398	2.0351	2.17451	1.61169	0	1.20629	2.38276	0	0	0	3.2311	0	0	0	SOX9	17	0.438487	0.707319
ENSG00000153066	5.70449	5.60809	5.58692	6.17356	5.78868	6.15941	5.78431	5.05336	6.6149	6.81564	3.84328	5.70849	TXNDC11	16	-0.344157	0.684644		ENSG00000128245	8.77443	7.20741	9.45168	8.63142	9.095	9.26338	8.66887	9.4784	8.63207	9.43704	8.69403	7.09937	9.51163	YWHAH	22	0.462792	0.707319
ENSG00000197594	2.34815	3.24284	5.35774	5.90136	5.74682	5.59305	4.21291	5.64603	3.38186	3.16586	5.35963	5.44121	ENPP1	6	0.581734	0.684644		ENSG00000134207	5.44274	4.94189	6.69111	5.55742	6.81743	6.64787	3.91953	6.44336	5.48891	6.95682	4.63504	3.14977	4.49609	SYT6	1	0.598693	0.707319
ENSG00000235151	0	1.32877	0	1.06702	2.60744	0	0	2.154	0	0	0	2.65672	AC131097.3	2	0.431733	0.684644		ENSG00000137207	6.41113	6.19867	6.35438	6.00654	6.56195	6.95555	6.04686	6.84675	5.59484	6.31569	5.78173	5.25269	6.44733	YIPF3	6	0.395532	0.707319
ENSG00000253522	0	0	2.90139	0	1.55203	0.687706	0	1.54449	0	1.53542	2.44652	3.29914	MIR3142HG	5	0.612005	0.684644		ENSG00000137462	8.75608	8.94704	7.91814	9.19922	7.81522	7.50293	9.36759	7.69519	9.56115	8.07119	10.0679	9.71083	9.1557	TLR2	4	-0.70872	0.707319
ENSG00000255237	0	0	0	0	0.767781	0.315321	0	1.54449	0.244628	0.464402	0	3.0134	AC138230.1	11	0.276687	0.684644		ENSG00000140044	4.98931	6.18801	6.08538	7.71044	5.83017	5.64761	6.88286	5.17368	7.08296	5.52655	7.21302	6.92335	6.85822	JDP2	14	-0.516611	0.707319
ENSG00000261556	1.60684	2.38772	3.29641	3.11532	1.99504	2.29531	2.95682	3.64409	1.60058	0	4.23297	5.11289	SMG1P7	16	0.593634	0.684644		ENSG00000140859	4.44654	2.17451	1.88312	3.50069	4.00319	2.63989	4.80443	3.09739	2.14452	3.06024	5.70488	5.94839	3.80113	KIFC3	16	-0.80358	0.707319
ENSG00000272374	0	0	0	0	0.909436	0.687706	0	3.05043	0.79838	0	0	3.0134	Z97832.2	6	0.389479	0.684644		ENSG00000143443	3.12867	1.99047	3.43375	1.44353	3.63691	3.38518	2.52474	4.05808	0	0	2.60778	0	3.03364	C1orf56	1	0.907367	0.707319
ENSG00000272518	0	1.89585	2.35563	0	0.909436	0.891426	0	0	1.07637	0	0	0	AC036214.2	8	0.270561	0.684644		ENSG00000147854	4.50396	5.21818	5.47554	4.54585	5.50629	5.14769	5.10496	5.30427	4.79708	6.27719	5.67066	5.25269	5.41598	UHRF2	9	0.485452	0.707319
ENSG00000274012	3.45595	4.60188	4.47114	4.54022	3.34119	2.39918	3.24109	4.19006	4.16996	2.97001	7.02325	4.3544	RN7SL2	14	0.276964	0.684644		ENSG00000151651	0	7.19149	2.35394	0	3.03401	1.60169	2.92671	0	3.25604	2.22359	1.78489	4.74822	3.26701	ADAM8	10	1.10106	0.707319
ENSG00000286179	3.78519	3.53396	2.90139	2.0994	0.909436	4.08754	0	4.19006	0	0	0	2.18184	AL139351.2	20	0.569393	0.684644		ENSG00000160307	5.84392	3.93806	2.16335	3.54388	0	3.67512	4.0169	3.44603	3.87634	3.30949	4.75968	4.62208	3.03364	S100B	21	-1.54291	0.707319
ENSG00000286220	1.48033	0	3.6062	0.448936	1.26622	2.43221	1.31013	2.91031	1.07637	0	0	3.53754	AC007546.3	12	0.458953	0.684644		ENSG00000162413	4.27574	5.36736	5.88374	5.13147	5.10179	5.49788	3.53181	5.52332	4.13233	5.04379	4.07882	3.96581	5.09035	KLHL21	1	0.563778	0.707319
ENSG00000197872	5.73252	7.23242	5.72169	5.47375	7.004	5.43502	5.68704	5.8987	4.27007	5.76935	6.08247	5.1848	CYRIA	2	0.288885	0.68536		ENSG00000168310	6.70845	7.44529	7.19794	6.33631	7.33819	7.32342	6.38679	6.91718	6.77275	6.77536	6.82929	5.37506	7.31426	IRF2	4	0.496027	0.707319
ENSG00000130254	5.51579	6.13431	6.48921	6.50459	6.05195	5.84987	6.09655	6.27947	6.04538	5.45652	7.29265	7.25837	SAFB2	19	0.231517	0.68558		ENSG00000169116	2.55314	0	3.30115	0	3.19715	3.12166	3.24074	3.49291	0	2.3771	0.860213	2.1293	4.74843	PARM1	4	1.46416	0.707319
ENSG00000237080	0	0	0	0	0.909436	1.06991	0	0	0	0	0	0	EHMT2-AS1	6	0.117818	0.686925		ENSG00000172349	7.04948	6.57919	7.18702	5.82587	7.2968	7.6882	6.05834	7.68008	6.59694	7.59575	7.10609	5.89484	7.50903	IL16	15	0.435889	0.707319
ENSG00000059145	2.2738	2.81712	5.03426	3.6646	2.9402	3.23694	3.3042	3.68767	2.82741	3.16586	5.19409	4.22393	UNKL	16	0.345476	0.687305		ENSG00000174437	7.70766	6.02389	7.42868	7.68172	6.72239	7.55627	8.11393	7.51813	7.58519	6.90726	7.81643	8.73177	6.87599	ATP2A2	12	-0.762182	0.707319
ENSG00000100029	5.30799	4.18868	4.47114	5.28405	5.94905	4.81332	5.22331	4.89506	6.32353	5.838	3.84328	4.68713	PES1	22	-0.376188	0.687305		ENSG00000176410	3.56618	0.345206	4.08527	3.03974	4.51724	3.5731	3.31919	3.83973	0	4.58928	2.83082	1.08748	1.95438	DNAJC30	7	0.886205	0.707319
ENSG00000141540	6.18199	5.79254	6.84716	5.76274	6.13362	6.69659	6.31529	6.42819	6.01272	6.20772	7.8329	7.04309	TTYH2	17	0.244134	0.687305		ENSG00000177732	4.43182	3.65813	4.93433	4.0121	5.25783	5.53	2.90143	5.06929	3.75972	5.37072	3.58576	3.14977	4.96313	SOX12	20	0.515356	0.707319
ENSG00000156381	3.38709	5.43739	4.43236	1.97095	4.98027	2.29531	3.1751	3.17814	3.55061	0.815158	0	4.47404	ANKRD9	14	0.401133	0.687305		ENSG00000178105	3.76717	1.66114	4.2138	4.62843	3.43372	4.57416	5.21678	3.46966	4.22322	4.10897	5.51859	5.52359	3.46783	DDX10	11	-1.05273	0.707319
ENSG00000158715	1.34164	0	3.73926	0	0.767781	1.37177	0	0	0	0	0	0	SLC45A3	1	0.238126	0.687305		ENSG00000178209	8.63922	6.28623	9.36194	9.87922	8.32051	8.26811	8.89664	8.66381	10.1276	8.8998	9.27902	9.42472	7.48607	PLEC	8	-0.996071	0.707319
ENSG00000179335	5.8069	6.55662	6.69981	6.48709	6.13723	5.96436	5.98542	6.93709	5.66938	6.09202	6.5618	6.85752	CLK3	15	0.217697	0.687305		ENSG00000180189	0	0	0	0	0	0	0	0	0	1.85671	0	0	0	HMGB1P14	14	0.265245	0.707319
ENSG00000187961	3.07317	2.99181	4.68421	3.89446	3.48393	3.44542	3.75182	3.64409	3.06892	3.22565	6.08247	5.0372	KLHL17	1	0.330328	0.687305		ENSG00000180353	9.61275	9.32269	9.17603	9.9686	9.29817	9.26441	9.55809	9.11807	10.1172	9.16523	10.5012	9.73959	9.29098	HCLS1	3	-0.591694	0.707319
ENSG00000215158	1.34164	0	0	1.82994	0.909436	0	0	0	1.07637	2.82292	0	1.46919	AC138409.2	5	-0.447654	0.687305		ENSG00000182117	5.58257	7.07772	5.01417	6.03709	5.48539	5.02424	6.23062	5.0923	4.60762	6.01006	5.17225	4.97157	5.87061	NOP10	15	0.593283	0.707319
ENSG00000222047	0	0	2.51261	0	0	0	0	0	0	0	0	0	C10orf55	10	0.14956	0.687305		ENSG00000186310	1.87022	0	1.27706	0	0	2.06965	0.84193	1.8154	0	3.38385	0	0	2.40959	NAP1L3	X	0.733046	0.707319
ENSG00000242110	4.7594	1.14373	2.17947	1.82994	2.05725	2.0192	1.90609	1.72264	1.76648	3.03829	0	0	AMACR	5	-0.565356	0.687305		ENSG00000187650	2.8474	0.856785	3.7201	3.45617	4.63579	3.44417	1.75589	4.02657	1.71412	4.73843	2.98734	2.72794	4.89505	VMAC	19	0.655517	0.707319
ENSG00000258682	1.34164	0	0	0	0	1.5019	2.19957	1.34119	0	1.53542	0	0	AL132989.1	14	-0.25382	0.687305		ENSG00000188681	0.528717	0	0.840606	2.15047	0	0	0.84193	0	1.94531	0	1.8678	0	0	TEKT4P2	21	-0.841685	0.707319
ENSG00000269072	0	0	0	2.21733	0	0.450414	0	0	0	2.47429	0	0	AC063977.6	19	-0.364159	0.687305		ENSG00000203721	0	0	0.396511	0	0	0	0	0	0	0	0	0	2.7551	LINC00862	1	0.45023	0.707319
ENSG00000273619	0	0	0	0.448936	0	0	0.88402	0	1.19756	0	0	0	AL121832.2	20	-0.210876	0.687305		ENSG00000204020	0	1.05751	0	0	0	0	2.49124	0	0	0	0	2.1293	0	LIPN	10	0.15208	0.707319
ENSG00000276168	2.93527	4.38936	3.73926	3.70555	2.76487	2.6159	3.07008	2.91031	3.63886	2.56966	6.8109	3.0134	RN7SL1	14	0.235524	0.687305		ENSG00000226608	7.29695	8.00261	6.67334	6.99528	7.165	6.94027	7.69098	7.38622	7.05849	7.28736	6.23643	5.89484	6.4709	FTLP3	20	0.502446	0.707319
ENSG00000161813	5.27025	4.73888	4.22106	5.80103	5.67918	5.27129	5.50428	4.43987	6.29665	6.4588	5.00706	6.16483	LARP4	12	-0.329836	0.687479		ENSG00000235920	0	2.55237	0.840606	0	0	0	1.04026	0	0	0	0.267627	0	0	AC073109.1	7	0.588715	0.707319
ENSG00000184164	4.68963	4.34711	5.03426	3.74536	4.64764	4.31704	4.67355	4.63057	7.07847	5.56465	4.23297	2.65672	CRELD2	22	-0.368215	0.687479		ENSG00000236469	0	0	0	0	0	0.788085	1.21459	0	0	3.64801	0	0	0	AC007881.2	2	0.563309	0.707319
ENSG00000060656	1.18818	2.87773	0.667496	0	1.63596	0.687706	1.18159	0	0	0	4.53947	2.18184	PTPRU	1	0.551936	0.688014		ENSG00000238058	1.07493	0	0.560208	2.15047	1.20629	0.195796	0.731507	0	2.97138	0	0	1.08748	0	AL355574.1	9	-0.889817	0.707319
ENSG00000134255	6.03219	5.35452	5.31574	5.79155	5.55531	5.70875	5.96604	3.92465	6.53953	6.4588	6.69172	4.47404	CEPT1	1	-0.361823	0.688014		ENSG00000248636	1.35008	0	1.94369	0	2.09375	0.904686	1.21459	0	0	2.22359	0	0	2.7551	AC002070.1	12	1.08574	0.707319
ENSG00000158411	4.45746	3.74389	5.18185	4.58479	5.23027	4.55302	3.58396	5.47003	3.9633	5.27033	6.75254	5.11289	MITD1	2	0.323852	0.688014		ENSG00000254703	2.18306	3.00516	2.48198	0	2.97526	2.70565	1.96556	1.65975	0	2.22359	1.69692	1.08748	1.28555	SENCR	11	0.949269	0.707319
ENSG00000170667	0	0.682353	1.12209	0	0	0.573933	0	1.10447	0.244628	0.464402	2.44652	1.46919	RASA4B	7	0.381305	0.688014		ENSG00000264707	3.1999	2.17451	3.25409	2.9137	3.81499	2.34198	2.8495	1.65975	0	4.15215	2.34384	1.08748	4.07169	L3MBTL4-AS1	18	1.15838	0.707319
ENSG00000181885	2.41885	1.49276	5.76915	3.287	1.26622	2.0192	3.53218	3.92465	2.17343	2.01363	5.50812	4.08048	CLDN7	17	0.313421	0.688014		ENSG00000265972	8.74124	11.5244	9.27916	9.57013	10.0038	9.25894	8.14791	9.34222	8.8983	9.24095	9.89614	6.78302	9.60248	TXNIP	1	0.733598	0.707319
ENSG00000198130	2.41885	4.25872	4.71685	1.49834	3.80725	3.62754	3.5583	4.81872	4.62367	3.58648	4.53947	3.74207	HIBCH	2	0.449449	0.688014		ENSG00000131100	6.4914	7.22577	6.53255	6.79086	6.96816	6.6972	6.96599	6.7798	6.08147	7.14496	6.67381	6.21191	6.66735	ATP6V1E1	22	0.406688	0.709834
ENSG00000273096	0	0	0	0	0	0.573933	0	0	0	0	0	2.18184	AL021707.8	22	0.164034	0.688014		ENSG00000154359	3.42468	3.22964	2.26179	5.21401	3.55904	1.01256	3.86826	2.71788	4.34966	0	3.83276	5.48786	3.94274	LONRF1	8	-1.08987	0.709834
ENSG00000276231	5.99218	5.17296	5.95849	5.28405	5.75153	5.20117	5.62041	6.89123	4.04632	4.88171	5.98446	6.51099	PIK3R6	17	0.316444	0.688014		ENSG00000168421	3.83586	3.98808	3.94417	5.32958	3.84811	4.52945	2.82282	4.1487	4.5385	4.52502	4.75968	4.74822	3.26701	RHOH	4	-0.831563	0.709834
ENSG00000102908	5.14029	6.07731	5.60447	5.49726	5.0885	5.31621	4.95492	5.5191	5.62145	5.57618	7.02325	6.66979	NFAT5	16	0.225743	0.689177		ENSG00000198189	7.49757	8.0622	7.50854	7.99351	8.09764	7.15265	7.53534	7.59266	6.98895	7.42138	7.30143	6.37723	8.18698	HSD17B11	4	0.553547	0.709834
ENSG00000010030	0	0	0	0	3.29029	0.793159	0	0	1.30935	0	0	2.65672	ETV7	6	0.292088	0.693316		ENSG00000213753	3.39463	2.48431	1.94369	3.15564	2.91402	2.0188	2.38581	2.45923	4.67357	2.64239	2.28472	4.06611	2.40959	CENPBD1P1	19	-0.802863	0.709834
ENSG00000050438	1.01644	2.21055	2.35563	1.67365	1.93002	2.85387	1.73342	1.8812	0.79838	2.89834	0	5.38125	SLC4A8	12	0.312155	0.693316		ENSG00000232931	2.8911	1.23368	3.89899	3.62656	1.85394	3.28116	1.75589	2.02129	4.64097	0	1.60325	2.95422	1.28555	LINC00342	2	-1.44488	0.709834
ENSG00000054148	3.86332	5.39655	5.47687	3.99696	5.29625	4.28123	5.13927	4.65273	5.09852	4.50115	3.84328	6.05399	PHPT1	9	0.200118	0.693316		ENSG00000111445	2.70776	1.99047	3.07614	0	2.09375	2.57098	2.95155	3.9105	2.74468	3.58636	2.02055	1.70046	2.7551	RFC5	12	0.95172	0.709981
ENSG00000110046	4.77296	5.42729	5.73768	4.44671	4.05606	4.91027	4.42651	4.51436	3.35605	3.39144	4.53947	4.78293	ATG2A	11	0.322436	0.693316		ENSG00000183943	5.74021	3.96329	5.82458	5.91903	5.58699	6.03106	5.20133	5.45984	6.24225	5.57496	5.79767	5.75157	5.46376	PRKX	X	-0.61724	0.71075
ENSG00000138496	7.4713	6.21874	6.23127	7.08036	7.83372	6.53307	6.92213	6.17617	7.34761	7.50286	4.53947	6.23427	PARP9	3	-0.421861	0.693316		ENSG00000096063	3.64487	7.3409	3.15511	2.53993	2.63917	3.44417	3.29998	3.89313	0	1.63108	3.98908	3.74149	1.95438	SRPK1	6	0.522993	0.710956
ENSG00000170004	5.29865	6.04464	6.17365	5.68298	4.89766	5.21547	4.99373	6.29365	5.20354	5.58762	6.5618	6.26777	CHD3	17	0.236995	0.693316		ENSG00000105281	7.8051	6.79475	7.70832	9.52706	8.1028	7.7293	7.90086	7.56413	8.82219	7.96014	8.85891	6.70738	7.86984	SLC1A5	19	-0.541538	0.711862
ENSG00000173641	1.48033	2.11309	0	0	1.86193	1.5019	0	0	0	0	3.30772	0	HSPB7	1	0.399535	0.693316		ENSG00000166689	2.70776	0	0.396511	0	0	2.16625	1.37011	0	1.94531	0	1.50306	1.08748	0	PLEKHA7	11	-1.31594	0.711862
ENSG00000106351	3.48919	2.30185	2.35563	3.05323	1.86193	3.64172	3.3042	2.154	4.12483	3.87488	4.23297	2.18184	AGFG2	7	-0.372315	0.693358		ENSG00000198000	5.76391	4.61582	5.89912	6.54733	6.10139	5.96881	5.67028	5.09989	7.09505	6.38973	6.85238	5.69002	6.03779	NOL8	9	-0.631866	0.711862
ENSG00000124802	2.41885	0	0	1.97095	2.60744	0.687706	3.45085	2.154	3.59541	3.63138	3.30772	0	EEF1E1	6	-0.734377	0.693358		ENSG00000004478	6.02644	8.73092	5.72456	5.62936	4.63579	6.06904	6.78604	5.9418	4.91084	6.43415	6.49301	6.8122	7.95589	FKBP4	12	0.61116	0.711992
ENSG00000128918	0	0	0	2.21733	0.767781	0.315321	0	0	0.94406	3.39144	0	0	ALDH1A2	15	-0.481599	0.693358		ENSG00000067057	4.32436	6.64302	5.57463	5.56791	4.19562	3.42477	6.57642	5.62678	5.20653	4.15215	5.16408	6.54306	5.97322	PFKP	10	0.496097	0.711992
ENSG00000163312	3.64477	4.25872	5.85963	4.56267	4.34503	4.43578	4.49573	4.22005	4.74793	4.20698	5.64273	5.60744	HELQ	4	0.240957	0.693558		ENSG00000131634	2.65804	0	0.840606	1.76884	0	1.20677	0.731507	0.925881	0.650985	0	2.15868	0	1.28555	TMEM204	16	-0.866713	0.711992
ENSG00000228444	0	0	0	0.790828	0	0	1.53725	0	0	0	0	0	AL137244.1	13	-0.194006	0.693558		ENSG00000145016	5.72218	7.31909	7.51104	7.10027	7.07694	6.9179	7.44418	6.70959	6.65524	7.1871	6.624	6.93666	6.68762	RUBCN	3	0.474278	0.711992
ENSG00000244879	4.20083	3.2882	6.06374	5.21484	2.4307	4.48383	4.42651	4.36131	3.72202	4.80539	6.86699	7.35506	GABPB1-AS1	15	0.210262	0.693558		ENSG00000232368	5.07706	6.09978	3.83648	4.81628	4.74533	4.83883	5.56151	5.47743	4.22322	5.2165	3.76948	2.1293	1.28555	FTLP2	X	0.460862	0.711992
ENSG00000150593	5.81347	5.67792	6.18536	6.08324	6.09336	6.43871	6.31911	6.50328	4.29745	4.47675	7.02325	6.71906	PDCD4	10	0.408031	0.693577		ENSG00000002586	8.24788	7.65138	8.21084	8.0395	8.57292	8.7722	7.9324	9.08019	7.4923	8.83832	8.00451	7.46355	8.20817	CD99	X	0.352997	0.712432
ENSG00000170854	4.82595	3.83841	4.74877	4.84512	4.34503	4.23519	4.76611	4.48996	5.4971	4.97176	5.19409	3.29914	RIOX2	3	-0.280825	0.693702		ENSG00000029534	2.11098	1.05751	2.67298	1.61534	3.24767	2.73745	0	2.55069	0	3.70712	0	0	1.28555	ANK1	8	0.997209	0.712432
ENSG00000187672	6.61732	6.49023	0	0	4.89766	0.891426	5.6017	2.98207	7.02626	6.58971	4.23297	2.65672	ERC2	3	-0.834398	0.693702		ENSG00000077549	9.52575	9.20073	9.66261	9.17881	9.75254	9.55859	9.59453	9.83261	9.28998	9.63556	9.04855	8.62893	9.42978	CAPZB	1	0.381805	0.712432
ENSG00000142207	5.45821	3.33218	5.39855	4.47066	4.70707	4.37763	3.83964	4.73811	6.44171	5.37965	3.84328	4.22393	URB1	21	-0.309825	0.694392		ENSG00000117519	2.60654	0	2.0577	0	0	3.5731	0.611926	3.06673	0	3.14819	0	0	1.28555	CNN3	1	0.422931	0.712432
ENSG00000276488	0	0	0	0	1.4629	0.573933	0.708525	2.27322	0	0	0	3.29914	AC008735.4	19	0.393885	0.694392		ENSG00000126215	3.90143	2.55237	4.38738	4.45827	4.00319	4.01052	2.6208	3.9105	4.91084	3.58636	4.30393	4.06611	1.95438	XRCC3	14	-0.987328	0.712432
ENSG00000160013	0	4.14002	1.46725	1.82994	2.6883	2.72653	2.83389	3.35073	0.79838	1.53542	0	2.65672	PTGIR	19	0.430527	0.695585		ENSG00000143891	4.47554	4.21503	5.04214	3.98101	4.34231	4.95832	4.60746	4.86171	4.03531	5.29567	3.74775	4.48384	5.02814	GALM	2	0.490056	0.712432
ENSG00000184584	8.68098	7.05351	8.40883	7.91404	7.26186	8.26997	8.78976	7.87339	7.71547	8.40179	7.2511	8.30296	STING1	5	-0.21912	0.695585		ENSG00000157303	7.02026	3.49475	7.35533	5.32958	7.46103	7.58057	4.51881	7.59266	6.11746	7.33967	5.08831	2.95422	6.18759	SUSD3	9	0.596816	0.712432
ENSG00000104960	5.29865	5.69487	6.58073	6.14407	5.95723	5.77461	6.18303	6.20645	5.56061	4.91841	7.29265	6.51099	PTOV1	19	0.278026	0.697536		ENSG00000158292	0	0	0.211835	0	1.85394	0.788085	2.05997	2.08387	0	1.63108	0	1.08748	0	GPR153	1	0.807507	0.712432
ENSG00000023734	5.20173	5.27788	4.92674	5.6308	5.69394	5.42685	5.81714	4.56198	6.26926	6.64001	3.30772	5.97506	STRAP	12	-0.369781	0.69779		ENSG00000159496	0	5.52812	0	0	0	0	0.731507	0	3.63283	2.64239	0	1.08748	0	RGL4	22	0.484999	0.712432
ENSG00000072858	0	2.81712	2.78307	2.52242	3.61381	3.82696	3.33475	2.58116	2.34065	0	0	4.95732	SIDT1	3	0.541816	0.69779		ENSG00000165698	1.58106	0	1.68448	0	1.97882	1.79537	0.731507	0.44354	0	2.75873	0	0	3.26701	SPACA9	9	0.989273	0.712432
ENSG00000079156	4.18062	3.64274	5.22787	4.49422	4.17307	5.38107	3.98153	5.39314	4.35068	4.76566	5.50812	5.97506	OSBPL6	2	0.286861	0.69779		ENSG00000167281	0.288445	0	0	0	0.72571	2.06965	0	0	0	0	0.860213	1.70046	0	RBFOX3	17	-0.71612	0.712432
ENSG00000080298	4.00792	4.48985	3.20733	3.53431	4.17307	4.66839	3.33475	5.92625	4.33756	3.58648	5.50812	4.08048	RFX3	9	0.341195	0.69779		ENSG00000171097	0	0	1.45405	0	0	1.01256	0	1.05645	0	2.05178	0	0	1.28555	KYAT1	9	0.666645	0.712432
ENSG00000105137	2.78279	1.49276	0	2.84911	1.03842	1.92953	1.18159	1.10447	3.89327	0	0	0	SYDE1	19	-0.560969	0.69779		ENSG00000176788	7.47621	11.1872	6.67334	6.95984	7.40371	6.68706	8.27515	6.81942	7.52393	7.3303	7.72209	8.91441	7.98893	BASP1	5	0.406755	0.712432
ENSG00000108771	5.35382	5.25522	5.76915	5.64139	6.01323	5.16725	5.11308	6.07314	4.56857	4.26512	5.87929	5.65885	DHX58	17	0.29151	0.69779		ENSG00000210082	12.7104	14.873	13.1707	13.4087	13.1127	12.1082	12.2985	12.0822	13.9147	14.4454	12.2875	13.5357	14.584	MT-RNR2	MT	0.515276	0.712432
ENSG00000110079	7.71026	7.45758	6.81736	7.15247	7.46198	6.84192	8.075	7.13895	7.93289	7.57072	7.02325	7.25837	MS4A4A	11	-0.227289	0.69779		ENSG00000047188	5.26317	3.80488	5.57941	5.86045	5.74481	5.57469	5.33006	5.33031	5.27187	5.2165	6.48974	6.21191	4.8236	YTHDC2	5	-0.660128	0.713377
ENSG00000124659	3.93743	4.06382	5.65588	5.0176	4.64764	4.42762	3.96209	5.40624	4.15507	3.58648	5.19409	4.68713	TBCC	6	0.307159	0.69779		ENSG00000053372	4.651	3.6887	4.22604	5.56791	4.51724	4.60895	4.67615	4.26129	5.48891	4.89918	5.41901	4.97157	5.41598	MRTO4	1	-0.591525	0.713377
ENSG00000141503	7.36117	6.74735	7.85561	7.36864	7.22507	7.65069	6.97641	7.65202	7.02421	6.84929	8.40632	8.14066	MINK1	17	0.230125	0.69779		ENSG00000069667	0.528717	2.48431	0.962707	0	0.985917	0.195796	0.731507	0	0	2.22359	0.267627	1.70046	1.28555	RORA	15	0.790316	0.713377
ENSG00000143772	5.02037	5.77672	5.72169	5.71341	5.04311	6.28901	5.39257	5.8323	4.73798	4.14639	5.19409	6.26777	ITPKB	1	0.304147	0.69779		ENSG00000077984	0.914787	8.23912	0	2.53993	0	0	7.58778	0	3.49369	1.63108	2.55872	4.55461	1.95438	CST7	20	0.429574	0.713377
ENSG00000171425	2.48624	4.90825	3.91834	3.82183	4.30713	4.18763	4.52251	4.56198	3.85693	4.01701	5.00706	4.58452	ZNF581	19	0.314796	0.69779		ENSG00000095539	0	0	2.3086	0	2.71294	0.661225	0.611926	1.95587	0	0	1.27905	0	1.95438	SEMA4G	10	1.04001	0.713377
ENSG00000185324	4.67526	4.38936	5.95849	5.90136	5.62886	5.01752	4.57463	5.71083	4.77739	5.76935	7.11875	6.83535	CDK10	16	0.278687	0.69779		ENSG00000101194	3.96415	4.94189	5.17439	7.04873	5.9945	5.56586	6.35688	4.75037	6.04455	5.47645	6.66514	7.75408	6.68762	SLC17A9	20	-0.547738	0.713377
ENSG00000186827	0	1.63999	3.38032	1.67365	2.72709	1.06991	1.90609	1.72264	1.50988	0	2.44652	1.46919	TNFRSF4	1	0.436321	0.69779		ENSG00000105364	4.63824	1.77947	3.94417	4.3889	4.24619	4.52035	4.58382	4.28812	5.85858	4.52502	5.10549	4.80738	4.8236	MRPL4	19	-0.859291	0.713377
ENSG00000187715	4.92643	4.36839	5.72169	4.98472	2.80168	6.04397	4.68545	6.20645	4.47577	4.01701	5.50812	6.69463	KBTBD12	3	0.298798	0.69779		ENSG00000105520	4.08196	6.92562	4.91176	4.91827	4.41042	4.95156	4.89686	5.29768	5.13809	4.8736	4.83373	5.11896	5.59829	PLPPR2	19	0.433035	0.713377
ENSG00000188895	5.80029	7.47485	7.02712	7.04889	6.60382	6.62877	6.79882	7.04155	6.99106	7.20165	7.48414	8.21124	MSL1	17	0.184195	0.69779		ENSG00000108424	8.11944	7.70096	7.64018	7.98766	7.45835	7.72633	7.81292	7.53503	8.27113	7.39015	8.5703	8.38373	7.60804	KPNB1	17	-0.584198	0.713377
ENSG00000197771	6.49176	5.81596	6.52652	6.17356	6.14083	6.36366	6.41515	5.8894	7.10195	6.98522	6.26054	5.80293	MCMBP	10	-0.216361	0.69779		ENSG00000113269	9.03764	8.58722	8.91563	8.73638	9.3475	9.0354	8.19744	9.18517	8.2949	8.82504	8.19917	7.12285	9.0064	RNF130	5	0.46195	0.713377
ENSG00000203721	0	2.81712	0	0	0.767781	0.573933	0	0	0.79838	0	0	0	LINC00862	1	0.181018	0.69779		ENSG00000114416	6.24426	6.92241	6.55941	5.10288	6.28191	6.31538	6.63511	6.24882	6.09357	6.37157	6.37042	6.09806	6.78488	FXR1	3	0.506018	0.713377
ENSG00000274964	0	0	2.17947	0.448936	0.767781	1.4383	0.508688	2.48564	0.94406	0	0	2.65672	AC026356.1	12	0.408664	0.69779		ENSG00000117592	5.55567	6.4602	5.81245	5.92721	6.11506	5.86828	7.28102	6.0787	5.22864	6.08998	6.08004	6.39663	6.4941	PRDX6	1	0.490327	0.713377
ENSG00000280239	0	2.46876	4.58161	1.67365	1.36791	1.88251	2.19957	2.91031	0.79838	0	0	0	AC011498.7	19	0.397075	0.69779		ENSG00000135334	5.75211	7.74162	6.24431	6.57882	6.11506	6.10908	6.28783	5.89457	5.87269	6.2674	6.04038	4.86421	6.37419	AKIRIN2	6	0.548306	0.713377
ENSG00000146063	4.73189	3.89815	5.93093	4.67	5.01986	4.85654	4.82108	5.3531	4.15507	5.05651	6.08247	6.16483	TRIM41	5	0.267708	0.698063		ENSG00000136111	6.77118	4.82291	8.01658	6.76372	7.89662	7.41104	6.28539	7.27494	6.04455	7.36742	6.20887	5.65824	6.39899	TBC1D4	13	0.389858	0.713377
ENSG00000118922	3.81171	0	5.43825	2.98835	4.04074	4.7161	3.58396	5.211	3.0368	2.47429	3.30772	4.95732	KLF12	13	0.3225	0.698836		ENSG00000136630	3.64487	3.96329	2.59959	5.10288	3.34369	2.99586	3.95682	3.00338	4.57347	2.96657	4.19576	5.02239	4.74843	HLX	1	-0.744192	0.713377
ENSG00000144674	6.83977	6.83402	6.30826	6.57257	7.15211	6.264	5.99979	6.20645	8.60587	7.66551	5.87929	7.00387	GOLGA4	3	-0.256483	0.698836		ENSG00000140950	3.23424	1.53223	3.22997	4.21277	1.85394	2.85804	2.45695	3.09739	3.81921	2.75873	2.78889	3.14977	1.95438	MEAK7	16	-0.931878	0.713377
ENSG00000271046	1.83079	0	3.91834	2.52242	1.15681	3.47741	1.98524	4.67455	0.636321	0	0	4.58452	AL512631.1	10	0.478986	0.698836		ENSG00000142207	5.16868	1.77947	5.46525	5.56791	4.41042	4.24976	4.64602	4.24769	5.01628	2.96657	5.02649	5.11896	3.46783	URB1	21	-1.16993	0.713377
ENSG00000070785	4.20083	4.36839	2.78307	3.99696	4.55365	4.04547	4.61252	3.92465	5.09072	5.64349	3.30772	2.65672	EIF2B3	1	-0.435872	0.698871		ENSG00000145685	9.73356	7.70657	9.96067	10.2592	9.92106	9.92154	9.54819	10.2096	10.3836	9.26082	10.5123	9.95113	8.73665	LHFPL2	5	-0.792107	0.713377
ENSG00000130717	5.74633	4.9227	4.43236	5.64139	5.25703	5.25754	5.27147	5.19599	5.46728	5.22711	3.84328	3.29914	UCK1	9	-0.36232	0.700303		ENSG00000149115	2.8911	2.25842	3.1805	3.62656	2.97526	3.94395	2.8495	4.17768	4.26661	2.22359	4.19576	4.24795	2.7551	TNKS1BP1	11	-0.94484	0.713377
ENSG00000152128	7.2685	6.81477	0	4.7108	5.83381	3.62754	6.01872	4.89506	7.28744	5.75927	3.30772	4.58452	TMEM163	2	-0.857096	0.700303		ENSG00000149782	5.69162	3.05293	5.64015	5.20058	4.78007	6.2397	4.7274	5.38726	5.72497	5.33368	5.00834	6.29694	5.51001	PLCB3	11	-0.774904	0.713377
ENSG00000167664	6.47112	5.42729	5.33689	6.11398	5.83824	6.16433	6.42227	6.38913	5.71577	6.28703	5.19409	5.1848	TMIGD2	19	-0.230921	0.700303		ENSG00000153391	3.71948	0	4.09865	2.77558	5.04579	3.78569	3.77391	3.83973	3.49369	5.13273	3.12853	1.08748	3.80113	INO80C	18	0.671869	0.713377
ENSG00000178188	4.73189	3.33218	6.50798	5.57665	5.67918	4.79439	4.89469	6.25795	4.95119	5.81872	6.41902	7.20749	SH2B1	16	0.228321	0.700303		ENSG00000160877	5.09586	2.41287	4.44089	3.77894	4.38807	4.99166	4.20428	4.93992	5.54285	4.38721	4.49861	4.91889	3.26701	NACC1	19	-0.798716	0.713377
ENSG00000188130	0.595945	1.89585	2.90139	2.61128	3.18277	3.97997	2.91699	2.67075	2.17343	1.53542	2.44652	4.47404	MAPK12	22	0.463392	0.701822		ENSG00000163605	5.06757	7.73064	4.94918	5.73562	5.36469	4.78661	5.95155	5.41186	5.70933	5.04379	5.62967	5.11896	6.00587	PPP4R2	3	0.438359	0.713377
ENSG00000049618	6.00947	5.69487	6.25369	6.17356	5.50597	6.38701	5.6266	6.49717	5.67461	5.49347	7.41057	7.06231	ARID1B	6	0.252548	0.703983		ENSG00000165724	3.59289	2.17451	4.28576	4.21277	4.08882	4.04903	3.64276	2.93713	5.22864	3.70712	4.49861	3.858	3.64408	ZMYND19	9	-0.742822	0.713377
ENSG00000101104	3.83774	2.61834	5.72169	4.09267	4.71674	2.77882	4.63724	5.16549	3.52768	4.14639	5.76586	6.16483	PABPC1L	20	0.273413	0.703983		ENSG00000169564	6.28168	7.97032	5.91811	5.7724	6.34708	6.16276	7.30049	6.38863	5.47048	5.44206	5.96236	6.66002	6.94496	PCBP1	2	0.564334	0.713377
ENSG00000115825	7.27566	7.44512	6.21993	7.51977	6.45577	6.74175	6.93962	6.71816	7.26162	8.14543	7.29265	6.78995	PRKD3	2	-0.258072	0.703983		ENSG00000170852	5.60242	6.30608	6.46442	5.9832	6.22	5.79841	6.29755	6.06326	5.85858	6.04486	6.15624	6.16744	6.78488	KBTBD2	7	0.383863	0.713377
ENSG00000116754	6.47527	6.62008	7.36239	6.8578	7.06583	6.86176	6.36423	7.88981	6.82465	7.63	8.53307	7.67522	SRSF11	1	0.249729	0.703983		ENSG00000173442	6.9341	6.11111	7.69517	7.98178	7.66764	7.14526	7.51465	7.00268	8.37638	7.0223	7.83586	8.48686	7.47446	EHBP1L1	11	-0.580804	0.713377
ENSG00000126903	3.93743	4.73888	5.37829	4.89906	5.23701	4.85044	4.91505	5.19599	4.8252	4.29334	5.35963	5.1848	SLC10A3	X	0.233746	0.703983		ENSG00000175895	4.06298	5.20767	5.38015	5.52545	5.73599	5.04979	5.65145	5.12243	4.38946	4.7665	5.28967	4.74822	5.93982	PLEKHF2	8	0.556311	0.713377
ENSG00000173611	3.83774	2.9359	3.73926	2.77411	3.06657	3.7635	3.14094	4.51436	3.19071	2.89834	5.35963	5.0372	SCAI	9	0.371301	0.703983		ENSG00000178385	3.36395	5.14291	4.50258	2.97809	4.11627	4.11102	3.88125	4.58713	3.69767	3.76391	4.34791	4.15989	4.49609	PLEKHM3	2	0.579312	0.713377
ENSG00000187535	3.73065	4.32552	4.68421	2.69499	2.6883	3.8996	3.36466	3.55277	3.16122	2.01363	5.76586	2.18184	IFT140	16	0.365887	0.703983		ENSG00000180694	2.97471	2.95574	3.63082	1.76884	3.5985	2.99586	3.29998	3.7266	2.31952	2.96657	3.31736	2.45945	2.7551	TMEM64	8	0.636894	0.713377
ENSG00000073536	4.20083	1.49276	4.26587	4.29401	2.76487	3.37922	3.60917	3.17814	3.87521	3.9477	0	3.53754	NLE1	17	-0.552338	0.704008		ENSG00000187240	0.734628	1.53223	3.12926	1.61534	2.91402	1.01256	0.84193	0.782304	1.71412	3.2311	1.01374	2.45945	2.40959	DYNC2H1	11	0.69509	0.713377
ENSG00000079385	3.83774	5.87662	5.27247	3.44041	3.29029	0.450414	4.07496	4.41415	2.17343	3.03829	5.19409	5.11289	CEACAM1	19	0.382153	0.704008		ENSG00000188060	2.11098	4.53402	1.61169	0	2.56141	0.368168	5.56554	2.08387	0	1.63108	0.860213	4.68652	5.14999	RAB42	1	1.96772	0.713377
ENSG00000095951	2.2738	2.75386	4.07762	2.21733	5.26364	3.19907	2.55132	0	2.44225	1.53542	0	3.29914	HIVEP1	6	0.188402	0.704008		ENSG00000196352	5.52825	9.80486	5.47041	6.13213	5.34162	5.1178	6.14166	5.41186	5.61177	4.58928	6.57549	6.61105	5.90563	CD55	1	0.16563	0.713377
ENSG00000108592	5.91479	4.83372	5.8151	6.03586	5.84708	5.59305	5.93646	4.77898	5.69534	6.25152	4.79213	5.55413	FTSJ3	17	-0.271035	0.704008		ENSG00000197774	3.83586	2.08542	4.48231	5.41348	3.81499	5.09957	4.61525	4.87946	5.62849	5.08894	4.65852	5.72112	3.64408	EME2	16	-0.972297	0.713377
ENSG00000112312	2.98272	0	0	2.77411	2.11689	1.88251	3.10595	2.27322	2.90063	2.1433	0	2.18184	GMNN	6	-0.65565	0.704008		ENSG00000211445	3.51124	5.68796	2.74282	3.26293	2.97526	3.38518	4.71294	3.51579	0	4.42292	2.7457	4.68652	5.59829	GPX3	5	1.30464	0.713377
ENSG00000155926	8.50021	8.83409	8.43359	8.88789	8.83278	7.63571	8.75064	7.94247	8.99721	9.24753	7.91501	7.7122	SLA	8	-0.287561	0.704008		ENSG00000223855	1.07493	1.23368	2.80943	1.61534	0.985917	1.73366	2.8757	1.73967	1.94531	3.81855	1.15248	2.95422	4.07169	AC147651.1	7	0.758962	0.713377
ENSG00000164830	5.87763	6.20698	5.5145	5.81044	6.01715	6.36152	5.95625	6.53941	5.46124	6.06772	6.8109	7.19012	OXR1	8	0.22607	0.704008		ENSG00000233426	4.7728	3.56234	4.26217	3.26293	4.86343	3.78569	3.74578	3.9105	3.33968	4.42292	3.65742	1.70046	4.19006	EIF3FP3	2	0.71691	0.713377
ENSG00000183309	3.93743	4.28133	4.71685	3.39106	4.46463	4.68903	4.67355	4.69605	4.33756	5.08907	6.97302	5.65885	ZNF623	8	0.326169	0.704008		ENSG00000250746	1.47019	1.39067	1.17969	2.97809	1.20629	1.45642	1.37011	2.02129	1.71412	0	3.19425	2.95422	1.28555	AC105250.1	4	-1.08689	0.713377
ENSG00000204936	1.34164	6.86054	0	0	0	0	0	0	0	0	0	0	CD177	19	0.296562	0.704008		ENSG00000272391	5.64771	4.72308	5.24829	5.78145	5.1557	5.48389	5.36284	5.43605	6.3671	4.49178	5.18847	5.29464	4.19006	POM121C	7	-0.683237	0.713377
ENSG00000223551	4.09686	3.95551	5.13431	3.82183	4.80097	2.52697	2.83389	4.02999	3.38186	3.71719	5.76586	4.3544	TMSB4XP4	9	0.331888	0.704008		ENSG00000279812	1.47019	0	0	0	0	0.661225	0.84193	0.622843	2.14452	0	1.3954	1.08748	0	AC120057.4	17	-0.917214	0.713377
ENSG00000278376	0	1.89585	0	0	0.909436	1.62127	0	0	0.636321	0	0	1.46919	AP004609.5	11	0.29791	0.704008		ENSG00000280195	0	0	1.07527	1.90757	1.39741	1.53088	0.338166	0.782304	3.07264	0	2.50792	2.1293	1.95438	AC245140.2	X	-1.06555	0.713377
ENSG00000063660	0	0	0	0	0	0	0	0	1.76648	0	4.23297	3.74207	GPC1	2	0.327498	0.704871		ENSG00000246859	0	0	1.17969	0	2.85006	1.29488	0	1.73967	0	0	0	0	2.40959	STARD4-AS1	5	0.952617	0.714277
ENSG00000141279	5.30799	5.52526	5.90283	5.17166	5.47782	5.3853	5.15648	6.1838	5.26723	5.08907	5.64273	5.84792	NPEPPS	17	0.212874	0.704871		ENSG00000151414	5.38278	6.76637	5.74598	5.50374	5.72711	5.18275	5.79563	5.40575	4.88323	4.89918	5.55031	5.07149	5.83471	NEK7	1	0.476861	0.715009
ENSG00000185291	2.2738	3.33218	5.39855	6.11398	4.56441	6.86327	4.16271	6.07314	4.78708	3.33827	6.75254	6.6445	IL3RA	X	0.635858	0.704871		ENSG00000079805	8.39172	7.65332	8.49258	8.49915	8.27709	8.51795	8.41904	8.29612	9.15073	8.48419	8.88713	9.286	7.82481	DNM2	19	-0.582048	0.715277
ENSG00000186635	7.52036	8.05956	8.39125	8.38489	8.39151	8.13105	7.6139	8.18414	7.76656	7.47234	8.44369	8.24527	ARAP1	11	0.213404	0.704871		ENSG00000114737	4.32436	2.41287	4.36541	5.49276	4.67323	4.39638	3.82858	4.43938	6.31638	4.19409	5.89477	4.15989	5.83471	CISH	3	-0.847672	0.715277
ENSG00000272849	2.61226	0	4.12704	3.17484	2.60744	2.94821	2.19957	4.24943	1.50988	2.56966	3.84328	5.3187	AC084018.1	12	0.369131	0.704871		ENSG00000130165	4.17328	3.52894	5.12947	4.96668	4.74533	4.18206	5.05997	3.99435	3.98425	5.7953	4.40455	4.06611	5.36656	ELOF1	19	0.506691	0.715277
ENSG00000174953	5.81347	5.19694	4.9815	6.52761	5.38383	5.68497	4.68545	5.24056	5.40573	6.57828	4.79213	5.55413	DHX36	3	-0.22504	0.707177		ENSG00000135372	5.68542	3.6269	5.59837	5.40179	5.29434	5.32032	5.80248	5.7525	5.61177	4.42292	6.30869	6.70738	4.49609	NAT10	11	-0.840144	0.715451
ENSG00000123064	5.91479	5.5347	5.25035	6.0034	5.47782	5.96718	5.63276	4.48996	6.10856	6.10799	4.23297	5.3187	DDX54	12	-0.321596	0.708265		ENSG00000100883	5.26317	3.6887	4.84981	5.64927	5.03145	4.93108	5.45694	4.87062	5.39428	4.31304	5.81345	5.20948	5.02814	SRP54	14	-0.628402	0.715582
ENSG00000145817	5.41563	5.48687	4.92674	5.91887	5.20301	5.43909	5.27147	5.14999	5.96657	6.22979	3.30772	5.11289	YIPF5	5	-0.339104	0.708265		ENSG00000140398	3.64487	2.90458	4.09865	5.13147	3.51846	4.13509	3.7315	3.44603	5.11454	4.27447	4.17962	4.24795	4.40111	NEIL1	15	-0.641096	0.715582
ENSG00000070778	0	0	0	0	0	1.06991	0	0	0	0	3.30772	0	PTPN21	14	0.260573	0.708799		ENSG00000226328	2.75583	1.66114	2.39789	3.36278	2.39208	3.97094	0.48153	2.50568	3.33968	3.81855	3.89338	2.1293	1.95438	NUP50-DT	22	-1.06895	0.715582
ENSG00000152061	5.57116	5.00652	5.97207	5.77241	6.43249	5.98954	5.55056	6.14525	5.189	5.35309	6.92098	5.89156	RABGAP1L	1	0.234982	0.70902		ENSG00000273899	1.07493	1.39067	3.77113	2.15047	2.97526	1.73366	2.27207	2.59434	0	2.86639	2.9112	2.1293	3.26701	NOL12	22	1.06725	0.715582
ENSG00000180354	5.53183	4.78708	6.3915	5.21484	4.17307	6.13454	5.47715	6.40879	3.74208	5.33962	5.98446	6.83535	MTURN	7	0.314705	0.70902		ENSG00000146122	0	3.6269	0.962707	1.02284	0	0.522125	0.611926	1.17618	0.650985	0	0	0	1.28555	DAAM2	6	0.728761	0.715751
ENSG00000221083	0	0	0	0.448936	1.03842	0	0	0	0	0	3.84328	2.18184	AL096855.1	1	0.383038	0.70902		ENSG00000174953	5.85499	3.91239	5.17439	6.40819	5.75357	5.18275	5.7853	5.3559	5.5251	5.15413	6.25964	5.94839	5.51001	DHX36	3	-0.628076	0.715751
ENSG00000280300	0	1.14373	0	0	0	0	0	0	0	0.464402	4.23297	2.18184	AC117503.4	12	0.411213	0.70902		ENSG00000231711	2.80234	1.53223	5.45488	4.45827	4.65463	4.71655	3.11442	4.13399	4.34966	6.10104	3.31736	2.45945	5.64049	LINC00899	22	0.692016	0.715751
ENSG00000148660	4.73189	4.68902	6.67511	4.12321	4.80097	5.10716	5.06833	5.211	4.69745	5.51759	6.08247	5.89156	CAMK2G	10	0.277584	0.712074		ENSG00000172273	4.38675	3.85963	5.00709	4.4124	5.04579	4.29319	4.22481	4.28812	3.25604	4.7665	3.83276	4.15989	4.96313	HINFP	11	0.536744	0.716126
ENSG00000155744	4.63128	6.49508	5.29427	4.60657	5.20301	4.72279	4.92512	4.94978	5.25331	5.676	6.41902	5.93391	FAM126B	2	0.231468	0.712074		ENSG00000173926	3.48296	2.7392	4.76843	4.26532	4.79713	4.77899	5.24217	4.86171	3.9313	4.92431	4.28896	3.14977	4.19006	MARCHF3	5	0.520403	0.716126
ENSG00000166025	3.58453	2.68769	2.17947	4.29401	2.9402	3.59874	3.68225	2.27322	3.43212	4.08315	2.44652	3.92118	AMOTL1	11	-0.396398	0.712074		ENSG00000077235	6.36539	4.877	5.94428	6.067	5.6257	6.27533	5.54528	6.0239	6.15258	5.559	6.02692	5.75157	5.20725	GTF3C1	16	-0.566118	0.718089
ENSG00000188976	6.0766	5.52526	6.18536	5.91014	5.57139	5.02836	5.6142	5.85158	6.46	6.36222	3.84328	4.87276	NOC2L	1	-0.340145	0.713064		ENSG00000122733	1.07493	0	2.00182	0	0	1.85456	0	2.6367	0	1.63108	0	0	0	PHF24	9	0.407411	0.718089
ENSG00000002016	3.88845	4.08967	5.65588	3.05323	3.65463	4.00214	3.5583	4.89506	4.66629	4.88171	6.34195	5.1848	RAD52	12	0.342676	0.714328		ENSG00000136997	5.69162	1.77947	5.14889	5.96742	4.47546	4.29319	4.45073	4.64015	6.38689	4.55751	5.84959	2.95422	5.51001	MYC	8	-0.824456	0.718089
ENSG00000065809	3.31478	5.90602	3.97341	4.9166	6.10813	4.92774	4.4546	3.72997	3.89327	4.82485	5.35963	3.53754	FAM107B	10	0.212899	0.714328		ENSG00000141040	2.60654	0	3.10294	1.44353	4.36537	2.0188	2.05997	3.12741	0	0	1.15248	1.08748	2.7551	ZNF287	17	0.816737	0.718089
ENSG00000112893	6.8494	8.46216	6.53569	7.24216	7.07902	7.12928	6.86572	6.64266	6.23428	6.94577	8.18148	7.54465	MAN2A1	5	0.22516	0.714328		ENSG00000261490	1.07493	2.17451	3.25409	2.45197	3.51846	2.11876	0.9445	0.925881	0	4.97329	2.65523	2.45945	3.26701	AC005674.2	4	0.929145	0.718089
ENSG00000119688	6.11437	5.02003	7.17541	6.24473	5.72302	6.20551	5.89607	7.03312	5.37394	6.22247	7.48414	7.27495	ABCD4	14	0.245474	0.714328		ENSG00000101199	6.0459	3.49475	6.51019	6.63482	6.49033	6.2397	6.42277	6.00785	7.02729	5.47645	6.35253	7.30836	5.55483	ARFGAP1	20	-0.893267	0.718853
ENSG00000130119	6.07113	4.60188	6.28668	6.3323	4.55365	6.14703	5.88062	5.94433	6.70964	6.56677	6.17425	6.12882	GNL3L	X	-0.25881	0.714328		ENSG00000171631	4.71319	3.09918	4.56175	3.41023	5.32994	5.48857	3.96904	5.77638	4.22322	5.19601	4.30393	1.08748	3.46783	P2RY6	11	0.61463	0.72103
ENSG00000132313	4.61631	4.16456	4.22106	4.56267	5.17522	4.43578	4.99373	3.59915	5.02674	5.94858	3.30772	4.47404	MRPL35	2	-0.347006	0.714328		ENSG00000078699	3.90143	5.15391	5.61243	5.27935	5.6257	5.18852	4.59174	4.73094	5.06625	5.45936	4.63504	4.15989	5.68148	CBFA2T2	20	0.560001	0.72173
ENSG00000135365	5.63195	7.84296	5.73768	6.0034	5.81592	5.22492	5.32571	6.44733	5.59411	5.18255	5.35963	5.65885	PHF21A	11	0.193722	0.714328		ENSG00000079432	6.06986	5.74725	6.38746	6.09631	5.64468	6.63104	5.09384	6.17528	7.08902	5.66717	5.45967	7.02655	5.09035	CIC	19	-0.708832	0.72173
ENSG00000141504	5.29865	6.27051	6.14994	5.91014	6.45288	5.55232	5.93148	6.58045	5.86044	5.6544	6.5618	5.75648	SAT2	17	0.190906	0.714328		ENSG00000094916	6.52299	5.14291	6.47984	6.18083	5.8135	5.87187	5.60913	6.04371	6.35709	5.63708	6.97899	6.21191	5.64049	CBX5	12	-0.587282	0.72173
ENSG00000160796	4.91425	5.84661	7.28831	6.37099	5.59255	5.88309	5.73363	6.11364	6.28302	6.18531	6.5618	7.20749	NBEAL2	3	0.191156	0.714328		ENSG00000116120	5.27146	3.74796	5.05592	5.60916	5.48539	4.65961	5.18046	4.59789	5.99382	5.35232	6.18481	5.62573	5.26233	FARSB	2	-0.602822	0.72173
ENSG00000163945	4.50698	3.33218	5.97207	5.32404	4.54282	5.48703	4.48215	5.13433	4.31094	5.51759	5.76586	7.53092	UVSSA	4	0.236121	0.714328		ENSG00000128050	5.622	5.50254	5.06958	5.57834	5.2701	4.5475	6.01774	4.86171	5.9005	3.30949	6.6995	7.03894	6.24342	PAICS	4	-0.715714	0.72173
ENSG00000169255	4.42348	2.9359	4.54572	5.18619	4.57508	4.47593	5.29496	4.71723	5.53209	4.93641	0	5.0372	B3GALNT1	3	-0.549722	0.714328		ENSG00000133466	1.58106	2.48431	3.53565	2.70123	3.67433	3.30257	1.442	3.34744	2.31952	4.3506	3.05966	1.08748	3.46783	C1QTNF6	22	0.844102	0.72173
ENSG00000169397	4.35301	3.71096	3.29641	4.75047	4.44149	3.09979	4.94506	3.35073	2.58237	4.61731	3.30772	1.46919	RNASE3	14	-0.420906	0.714328		ENSG00000136811	5.26317	3.91239	5.07635	5.34187	3.29648	5.1178	5.4129	4.897	5.25041	5.17522	6.13128	5.52359	4.49609	ODF2	9	-0.828531	0.72173
ENSG00000171388	0	1.89585	0	0	0	0	0	0	0	0	0	0	APLN	X	0.112848	0.714328		ENSG00000161960	3.01477	3.56234	4.20145	5.05889	2.29933	2.73745	4.68358	1.73967	2.74468	2.22359	4.68162	6.00002	4.8236	EIF4A1	17	-0.677633	0.72173
ENSG00000172322	3.11635	0	0	0	0	0	0	0	0	0	0	0	CLEC12A	12	-0.259696	0.714328		ENSG00000164949	0	0	1.27706	0	0	0	2.58948	0	0	0	0	3.14977	2.40959	GEM	8	0.371629	0.72173
ENSG00000173145	4.49066	2.87773	4.02646	5.42555	5.63906	4.80073	4.8636	4.63057	5.44298	6.301	3.30772	4.3544	NOC3L	10	-0.446228	0.714328		ENSG00000180104	6.35762	4.21503	6.23222	5.7724	5.83017	6.59678	5.83288	6.2454	5.9142	5.73975	6.22074	7.01404	5.46376	EXOC3	5	-0.661317	0.72173
ENSG00000205060	5.94505	4.86399	3.86108	5.88363	5.44328	5.71212	5.03151	4.38797	5.90116	6.16255	5.19409	5.80293	SLC35B4	7	-0.31119	0.714328		ENSG00000182199	5.45735	4.05999	4.44089	6.27355	5.46418	5.30449	5.74324	5.54015	5.69352	5.45936	6.62995	5.94839	5.68148	SHMT2	12	-0.686072	0.72173
ENSG00000228451	0	3.2882	2.65417	0	2.8726	2.10363	1.63867	0	1.50988	0	0	0	SDAD1P1	8	0.387538	0.714328		ENSG00000213862	4.38675	4.48261	4.39824	4.18575	4.36537	3.34446	4.04025	4.24769	3.33968	4.15215	3.22603	1.70046	3.03364	AC044787.1	15	0.738996	0.72173
ENSG00000230661	1.34164	0	0.667496	0	0	1.30201	0	0	0	0	4.23297	0	YY1P1	10	0.257392	0.714328		ENSG00000136144	5.61551	5.08664	6.57385	6.16708	6.78359	6.24524	6.82522	6.12035	5.62849	6.88183	5.74382	6.07417	5.90563	RCBTB1	13	0.398633	0.72187
ENSG00000256060	1.18818	0	0	1.97095	0	1.4383	0	0	0	1.53542	0	0	TRAPPC2B	19	-0.3056	0.714328		ENSG00000101236	4.30833	7.45421	5.24227	4.64835	5.64468	5.17116	4.94714	5.06153	5.75575	4.84756	4.28896	5.25269	4.40111	RNF24	20	0.467009	0.722758
ENSG00000261359	0	0	1.46725	0	0	0	0	0	0	0	0	0	PYCARD-AS1	16	0.0873362	0.714328		ENSG00000101457	4.99933	5.41384	4.75159	4.26532	5.14241	5.2449	4.83812	4.95674	4.50266	5.65221	4.89431	4.48384	5.41598	DNTTIP1	20	0.435543	0.722758
ENSG00000271895	0.595945	0	3.97341	0	1.71528	1.5019	1.53725	2.38333	1.19756	0	0	2.65672	AL109811.2	1	0.450453	0.714328		ENSG00000110917	6.7115	5.75449	6.89467	6.26712	5.94178	7.38994	5.73967	7.22202	6.54502	5.72552	6.57549	7.61197	4.8236	MLEC	12	-0.835637	0.722758
ENSG00000281383	3.48919	4.25872	4.26587	5.14213	3.59296	3.19907	4.09294	5.44485	4.22801	4.50115	7.8329	5.0372	FP671120.8	21	0.214093	0.714328		ENSG00000122986	5.88231	3.34927	6.87147	6.02189	5.86295	6.29683	5.29166	6.67189	3.75972	6.35318	4.00748	3.61473	5.14999	HVCN1	12	0.719564	0.722758
ENSG00000136827	6.63599	4.86399	6.25369	6.61079	6.3354	6.58905	6.06045	5.8894	6.53379	6.76617	5.76586	5.89156	TOR1A	9	-0.241732	0.715041		ENSG00000150764	1.78012	0	0	2.45197	0	0.788085	0	0	0	0	0	0	1.28555	DIXDC1	11	-0.653047	0.722758
ENSG00000095794	3.55345	6.4805	2.51261	3.82183	7.3943	4.29027	4.21291	3.92465	4.77739	4.84406	2.44652	3.74207	CREM	10	0.065323	0.715745		ENSG00000230592	0.734628	1.23368	0	1.02284	0.408013	0.788085	0.48153	0.238749	3.25604	0	0.688386	1.08748	1.28555	RPSAP8	X	-0.741835	0.722758
ENSG00000235652	0.82146	0	0	2.77411	0	1.30201	0.88402	1.72264	1.50988	1.53542	0	0	AL356599.1	6	-0.447035	0.716013		ENSG00000157796	3.98446	1.23368	3.64912	3.88351	4.67323	2.99586	2.58948	2.83166	4.60762	1.3635	4.63504	4.86421	4.19006	WDR19	4	-1.22882	0.723133
ENSG00000283674	0	0	3.97341	2.0994	1.55203	1.06991	0	2.02404	0	0.464402	0	3.29914	AC068587.4	8	0.495786	0.716013		ENSG00000196470	2.8911	4.67809	4.33181	3.26293	3.81499	4.11102	3.8015	3.60384	3.63283	4.82104	3.89338	3.858	4.07169	SIAH1	16	0.552213	0.723133
ENSG00000169692	5.88389	6.20106	5.95849	7.11876	6.26135	6.0413	6.44695	5.74217	7.03238	6.40163	2.44652	6.01506	AGPAT2	9	-0.438756	0.718003		ENSG00000128335	4.68864	4.48261	5.23017	5.36614	4.81399	5.13581	4.47664	4.70131	6.41609	4.99718	5.6415	5.07149	5.14999	APOL2	22	-0.550626	0.724554
ENSG00000142233	0	0	0	0	0	0.573933	1.04046	0	0	2.1433	0	0	NTN5	19	-0.231151	0.718884		ENSG00000146828	7.64682	5.98748	7.66625	7.73859	7.5417	7.11381	6.4272	6.83087	8.683	7.3066	7.43317	7.31857	7.378	SLC12A9	7	-0.635934	0.725926
ENSG00000061794	4.70386	4.01068	3.80146	4.82668	5.18918	4.6262	5.51098	4.83819	5.71577	5.49347	3.84328	4.95732	MRPS35	12	-0.326473	0.720231		ENSG00000266412	9.57598	8.54295	8.94833	8.253	8.83077	9.10902	8.5524	9.2265	7.48772	8.53606	8.20915	7.17993	8.69221	NCOA4	10	0.458848	0.727584
ENSG00000017427	2.41885	1.77358	4.3925	0	3.31597	3.21813	2.55132	1.8812	1.07637	0	0	3.29914	IGF1	12	0.560439	0.720473		ENSG00000070010	5.02897	4.48261	5.28971	6.07439	5.75357	5.30449	5.98803	4.87946	6.27449	5.06654	6.32712	5.8673	5.31539	UFD1	22	-0.559176	0.728301
ENSG00000065183	4.70386	3.4958	4.12704	3.57906	4.69733	4.41941	4.69725	3.17814	5.73091	5.43135	4.79213	4.22393	WDR3	1	-0.289619	0.720473		ENSG00000115368	4.76108	3.27063	5.42333	6.1532	5.43178	4.93108	4.83812	5.12986	6.08147	4.99718	6.38456	5.33541	5.41598	WDR75	2	-0.678247	0.728301
ENSG00000096063	2.98272	5.19694	3.38032	1.49834	4.30713	3.72404	3.6583	2.83479	3.6601	3.63138	3.30772	4.68713	SRPK1	6	0.347316	0.720473		ENSG00000118508	5.66039	5.17565	5.70282	4.23928	5.19485	5.3566	4.79072	5.39961	2.86248	5.04379	4.28896	4.55461	4.49609	RAB32	6	0.62107	0.728301
ENSG00000100156	0	0.381148	2.17947	0.790828	0.767781	0.793159	0.88402	2.48564	0	0	0	2.65672	SLC16A8	22	0.411853	0.720473		ENSG00000126016	7.46179	5.10941	5.75867	5.63935	5.23297	6.82847	6.25578	5.82757	6.3671	5.08894	5.84448	5.41365	5.14999	AMOT	X	-0.770091	0.728301
ENSG00000137727	6.00947	4.01068	5.8151	5.27047	4.81003	4.0561	5.72789	4.58521	5.13691	4.66128	4.23297	5.0372	ARHGAP20	11	-0.296496	0.720473		ENSG00000131470	2.0351	0	1.53502	2.9137	2.09375	1.01256	1.04026	1.05645	3.07264	0.608207	1.27905	1.70046	0	PSMC3IP	17	-1.09744	0.728301
ENSG00000141401	5.09782	5.47711	2.65417	5.6932	3.80725	3.66969	4.1107	0	5.42447	4.84406	3.30772	4.08048	IMPA2	18	-0.728687	0.720473		ENSG00000168282	1.07493	0	0.707208	1.90757	0	1.60169	0	0	0	0	0	2.1293	1.28555	MGAT2	14	-0.834236	0.728301
ENSG00000152689	3.78519	4.47031	4.17481	4.26691	5.53905	4.26299	4.32366	4.56198	3.48069	3.49225	2.44652	5.0372	RASGRP3	2	0.20266	0.720473		ENSG00000180354	5.73423	4.01245	6.89659	5.26652	6.39829	6.19746	3.61192	6.31879	5.33437	6.3439	4.49861	3.858	5.59829	MTURN	7	0.448977	0.728301
ENSG00000162961	4.38867	4.77119	5.13431	4.29401	4.89766	4.55302	3.5583	4.83819	4.16996	4.63946	4.53947	4.78293	DPY30	2	0.240846	0.720473		ENSG00000073711	2.44001	0	1.36827	2.70123	1.56615	2.11876	1.21459	0.44354	0	0	2.02055	1.70046	1.28555	PPP2R3A	3	-0.990439	0.728685
ENSG00000163082	0	0	0	1.06702	0	0.687706	0	0	0	2.47429	0	0	SGPP2	2	-0.254174	0.720473		ENSG00000116096	3.3326	3.59498	2.80943	1.24847	3.47671	3.38518	4.45942	3.49291	2.47558	2.75873	2.70118	3.32195	5.26233	SPR	2	0.949346	0.728685
ENSG00000165566	1.83079	0	0	2.61128	0	1.06991	0	0	0	0	0	0	AMER2	13	-0.306488	0.720473		ENSG00000116717	1.58106	6.07107	2.93409	1.44353	3.14479	2.21223	0.611926	2.59434	3.9313	1.3635	2.09127	2.45945	1.95438	GADD45A	1	0.381253	0.728685
ENSG00000165699	6.03782	5.65213	6.85451	5.94475	5.53359	6.28449	5.87544	6.99461	5.55495	5.96622	6.92098	6.78995	TSC1	9	0.232107	0.720473		ENSG00000139725	0	0	0	0	0	1.01256	1.04026	0	0	3.30949	0	0	1.28555	RHOF	12	0.636282	0.728685
ENSG00000170222	2.02459	3.67725	3.91834	3.44041	2.8726	2.22167	2.60242	3.55277	2.53716	2.26227	5.00706	2.65672	ADPRM	17	0.350763	0.720473		ENSG00000146574	3.01477	3.42384	2.16335	1.90757	2.85006	2.70565	2.8757	2.97064	1.94531	2.75873	1.3954	1.70046	3.03364	CCZ1B	7	0.756466	0.728685
ENSG00000182108	4.07513	3.2882	5.90283	2.98835	4.14469	3.69712	4.03831	5.211	4.04632	4.54874	5.50812	5.0372	DEXI	16	0.310331	0.720473		ENSG00000160691	6.24847	5.22862	5.42333	5.94343	5.86295	6.09074	5.58552	5.74768	6.33688	5.27628	5.84959	5.75157	5.09035	SHC1	1	-0.577533	0.728685
ENSG00000184481	2.98272	3.71096	4.26587	2.0994	2.60744	4.41941	4.29287	3.8499	2.28704	1.33284	3.30772	5.38125	FOXO4	X	0.556532	0.720473		ENSG00000165115	0	2.61737	1.07527	2.62283	3.14479	0.661225	1.91593	1.88734	0	1.85671	1.8678	0	3.03364	KIF27	9	1.36008	0.728685
ENSG00000186522	4.97416	3.77609	4.07762	5.20059	4.83688	4.46001	4.95492	4.65273	4.9163	4.80539	2.44652	4.58452	SEPTIN10	2	-0.354615	0.720473		ENSG00000167613	9.8138	8.13753	9.63446	9.94463	9.70926	9.80869	9.70959	9.61479	9.99115	9.152	10.4357	9.63936	9.31072	LAIR1	19	-0.614833	0.728685
ENSG00000197712	4.64609	5.09852	4.02646	5.38832	4.41798	4.66145	4.64945	4.15944	5.69534	5.49347	4.23297	3.92118	FAM114A1	4	-0.339508	0.720473		ENSG00000177156	6.59742	8.29731	6.59289	6.6248	6.53169	6.8024	6.79637	6.75116	6.31638	7.19744	6.50924	6.92335	7.27462	TALDO1	11	0.434136	0.728685
ENSG00000197852	2.78279	4.18868	4.35151	4.9166	4.29427	4.45198	3.07008	3.05043	2.82741	2.89834	5.00706	4.95732	INKA2	1	0.429045	0.720473		ENSG00000177548	5.2797	3.14399	4.79333	5.78145	5.25783	4.76363	4.70565	4.93992	6.11746	5.35232	5.41901	4.80738	4.5852	RABEP2	16	-0.678833	0.728685
ENSG00000251215	0	0	2.17947	0	0	0	0	0	0	0	0	0	GOLGA5P1	5	0.129731	0.720473		ENSG00000181036	1.78012	0	0.840606	2.03413	0	0	0.611926	0	0	0	3.05966	0	1.28555	FCRL6	1	-0.754497	0.728685
ENSG00000257800	0	0	5.22787	1.82994	0.767781	2.55723	1.63867	2.154	1.19756	1.87114	0	2.18184	FNBP1P1	2	0.22241	0.720473		ENSG00000230667	1.21905	1.39067	0.707208	2.9137	1.39741	1.79537	1.81123	1.28673	2.14452	1.03473	2.65523	1.70046	0	SETSIP	1	-0.981677	0.728685
ENSG00000262655	2.61226	5.185	0	4.54022	3.21041	0.891426	2.79048	0.82114	0.94406	1.33284	7.44782	2.65672	SPON1	11	0.184805	0.720473		ENSG00000233297	1.47019	0	1.8199	0	0	1.29488	0.178969	3.0354	0	0.608207	0	0	1.95438	RASA4DP	7	0.624421	0.728685
ENSG00000279020	0	0	2.17947	0	0	0	0	0	0	0	0	0	C18orf15	18	0.129731	0.720473		ENSG00000269976	0	0	0.707208	0	0	0.522125	0	0	0	2.51583	0	0	0	AC012065.3	2	0.373414	0.728685
ENSG00000174405	5.02037	4.34711	5.05993	5.72342	4.14469	4.59008	4.8844	4.87635	5.34143	5.64349	5.19409	5.3187	LIG4	13	-0.221868	0.72064		ENSG00000279089	0	3.42384	2.11149	1.44353	1.39741	1.45642	2.31099	1.38941	0.650985	3.14819	1.60325	2.72794	1.28555	AC005839.1	17	0.838724	0.728685
ENSG00000182541	5.73944	6.6508	4.65081	6.06762	6.36029	4.24452	5.04081	3.72997	7.10001	6.96344	5.64273	4.22393	LIMK2	22	-0.462665	0.72064		ENSG00000280198	0	0	0.840606	0	1.71721	0	0.731507	0	0	2.05178	0	1.70046	1.28555	AC087163.3	17	0.663255	0.728685
ENSG00000197989	4.2404	6.40013	5.76915	5.09669	6.76162	3.37922	3.88162	5.10248	4.80627	6.02629	6.26054	4.95732	SNHG12	1	0.29516	0.72106		ENSG00000087269	4.58602	2.17451	4.52258	4.85108	3.78109	4.32493	5.34888	3.87555	4.93793	4.3506	5.56902	5.48786	4.49609	NOP14	4	-0.881003	0.729404
ENSG00000199804	0	0	0	3.33997	0	0.573933	0.88402	0	0.94406	0	0	0	RNA5SP383	14	-0.396508	0.72106		ENSG00000163125	6.01167	4.97946	6.41981	5.42507	6.24508	6.16568	5.93296	6.56077	4.76718	5.96233	5.9811	5.41365	6.03779	RPRD2	1	0.39235	0.729404
ENSG00000204634	7.2589	6.96549	3.01074	5.46185	6.16575	2.52697	6.07409	3.92465	6.36939	6.78119	5.64273	3.53754	TBC1D8	2	-0.770816	0.72106		ENSG00000180776	5.72218	8.49078	6.12188	6.11075	6.32959	5.98545	6.23821	6.43738	6.7034	5.80885	6.37042	5.78138	5.97322	ZDHHC20	13	0.373441	0.729404
ENSG00000065548	5.27978	5.40687	4.54572	5.47375	6.07844	5.22963	5.69883	4.79899	6.81993	6.64001	4.23297	5.93391	ZC3H15	2	-0.336351	0.721677		ENSG00000070785	4.85233	2.48431	4.15097	3.77894	4.19562	4.36619	4.69833	4.22009	5.01628	2.96657	5.02649	5.02239	4.49609	EIF2B3	1	-0.78968	0.729984
ENSG00000101350	4.00792	3.98336	3.86108	4.96799	4.08621	4.10812	4.48215	4.58521	4.85314	5.02321	0	2.65672	KIF3B	20	-0.558778	0.722019		ENSG00000071073	9.22004	7.4675	8.77738	8.67821	8.6096	8.49604	8.14388	8.46727	9.0253	8.20026	9.14934	8.38373	8.12145	MGAT4A	2	-0.570109	0.729984
ENSG00000103111	5.16106	4.86399	6.42151	5.33713	5.28329	5.63974	5.40701	5.98856	5.79953	5.46894	6.92098	6.69463	MON1B	16	0.22438	0.722019		ENSG00000084092	5.03872	4.01245	4.81781	4.668	4.4541	5.2338	4.67615	4.897	2.47558	5.44206	4.24312	2.45945	4.66912	NOA1	4	0.690033	0.729984
ENSG00000135953	4.29781	2.81712	0	4.21114	2.17417	3.75047	2.87604	2.67075	2.23135	3.63138	0	3.0134	MFSD9	2	-0.578625	0.722019		ENSG00000085511	4.7728	2.48431	4.45136	3.41023	3.24767	4.27164	4.06323	4.34032	4.79708	3.76391	5.18847	4.91889	4.29944	MAP3K4	6	-0.752675	0.729984
ENSG00000013297	0	0	0	0	0.434374	0	0	2.02404	0	0	0	0	CLDN11	3	0.146334	0.72273		ENSG00000093134	1.47019	6.07685	0	0	2.56141	0	0	0	0	0	0	0	0	VNN3	6	0.989007	0.729984
ENSG00000104419	5.22164	6.87919	4.95438	5.48556	5.86022	4.57537	4.75486	5.49477	3.45661	4.23634	4.53947	5.60744	NDRG1	8	0.327015	0.723175		ENSG00000095066	4.24238	4.03641	5.48066	3.36278	4.14321	4.65961	3.2805	3.51579	3.49369	4.70981	3.25712	3.61473	5.31539	HOOK2	19	0.582819	0.729984
ENSG00000198830	5.08701	4.95119	6.47973	5.8198	6.40882	5.81899	5.30271	5.84197	5.70559	5.07288	4.79213	6.42451	HMGN2	1	0.174652	0.723544		ENSG00000102890	2.18306	1.77947	3.51584	3.94924	3.7108	3.67512	2.01354	2.59434	4.50266	1.63108	3.74775	2.95422	2.7551	ELMO3	16	-0.930556	0.729984
ENSG00000182484	2.02459	2.87773	4.65081	2.21733	3.48393	2.9252	2.79048	3.8499	3.30302	3.03829	3.84328	2.18184	WASH6P	X	0.302947	0.723662		ENSG00000104290	0.734628	1.39067	1.61169	0	1.20629	0.368168	1.13005	1.28673	0	2.05178	1.50306	1.08748	1.95438	FZD3	8	0.903242	0.729984
ENSG00000251474	3.75818	1.49276	5.27247	2.61128	3.75189	3.55443	2.74571	4.12815	3.0368	3.79819	5.00706	4.68713	RPL32P3	3	0.331171	0.723662		ENSG00000115806	6.07934	4.39263	6.06166	6.44852	5.40976	6.10299	5.84619	6.03977	6.27449	5.02067	6.4159	5.72112	5.90563	GORASP2	2	-0.648538	0.729984
ENSG00000135441	1.83079	3.74389	5.37829	3.82183	4.35745	3.25551	4.29287	4.60807	3.0368	1.53542	3.30772	2.65672	BLOC1S1	12	0.415646	0.724882		ENSG00000115828	3.79043	8.85823	3.91421	5.2405	0.985917	4.91031	3.86826	3.85775	3.63283	2.75873	4.54973	2.72794	3.46783	QPCT	2	-0.183253	0.729984
ENSG00000099821	4.77296	4.95119	6.40157	5.00125	5.28979	5.00111	4.98412	6.1838	5.59962	5.51759	6.86699	5.44121	POLRMT	19	0.232732	0.725067		ENSG00000116205	4.06298	2.95574	4.63704	2.62283	4.22113	4.07415	3.04686	3.94462	2.31952	5.2165	4.06131	3.74149	5.02814	TCEANC2	1	0.669625	0.729984
ENSG00000106524	3.42193	3.64274	2.90139	1.49834	2.80168	4.20685	3.39396	3.96063	3.43212	1.87114	5.00706	4.87276	ANKMY2	7	0.495751	0.725067		ENSG00000127804	5.2124	3.65813	5.25428	5.57834	5.42081	5.45071	4.59962	5.3559	6.15258	5.2165	5.13089	5.41365	4.07169	METTL16	17	-0.693056	0.729984
ENSG00000167130	3.88845	3.37486	3.11238	3.74536	3.61381	4.43578	4.8636	4.41415	5.02674	5.08907	0	4.3544	DOLPP1	9	-0.497209	0.725067		ENSG00000129128	7.87069	5.5861	7.45492	7.78658	7.49018	7.44273	7.47343	7.85848	7.44114	6.96895	8.56177	8.05191	7.40272	SPCS3	4	-0.68274	0.729984
ENSG00000174885	1.01644	3.1476	0	2.98835	1.03842	0	3.1751	0	0	3.87488	0	0	NLRP6	11	-0.672063	0.725067		ENSG00000130396	4.54557	1.99047	4.89652	5.17333	4.31887	4.75589	3.26075	4.23396	4.64097	4.55751	4.88439	5.07149	4.49609	AFDN	6	-0.88039	0.729984
ENSG00000176771	5.04292	2.81712	3.29641	3.70555	2.9402	4.36058	2.60242	4.71723	4.24217	5.02321	2.44652	3.74207	NCKAP5	2	-0.270395	0.725067		ENSG00000131981	1.21905	3.42384	1.17969	3.21028	2.91402	0.661225	3.26075	1.8154	0	2.75873	1.27905	2.72794	3.03364	LGALS3	14	1.11032	0.729984
ENSG00000179218	9.82708	9.90983	9.52087	9.41395	9.6738	9.87076	9.3243	9.51674	12.0189	10.3978	9.19003	9.49354	CALR	19	-0.249955	0.725067		ENSG00000135245	2.0351	6.71902	2.39789	0	1.71721	2.42242	3.447	3.18564	3.9313	2.05178	2.7457	4.62208	3.94274	HILPDA	7	0.725514	0.729984
ENSG00000225342	1.34164	0	2.51261	0	1.03842	1.88251	1.18159	2.83479	0.79838	0	3.30772	3.0134	LRRK2-DT	12	0.591619	0.725067		ENSG00000146232	5.33612	4.66277	5.53581	5.75413	6.12184	5.68885	5.71449	6.33818	5.57772	5.86185	4.30393	4.33094	5.72134	NFKBIE	6	0.542759	0.729984
ENSG00000286129	0	0	0	0	0	0.573933	0	0	0.244628	0	0	3.29914	AC245060.7	22	0.210155	0.725067		ENSG00000151806	4.72531	3.6269	4.59989	4.2909	4.83066	4.45492	3.78777	4.07358	5.04148	4.31304	5.4052	4.80738	3.80113	GUF1	4	-0.639965	0.729984
ENSG00000155792	5.44133	4.08967	5.37829	6.48709	3.75189	6.22448	6.17461	5.56656	5.15946	5.97495	5.87929	5.89156	DEPTOR	8	-0.247064	0.725175		ENSG00000152684	3.12867	5.29966	2.77651	2.25812	1.97882	3.67512	3.11442	4.17768	2.14452	3.70712	3.97044	2.95422	4.29944	PELO	5	0.600103	0.729984
ENSG00000111817	7.06863	7.6194	5.8301	6.02782	7.38826	5.27129	7.02171	5.1185	7.53175	8.604	7.11875	6.7667	DSE	6	-0.335861	0.725555		ENSG00000155760	0	1.39067	0.707208	0	2.2002	1.11293	2.05997	1.28673	0	0	1.01374	0	2.40959	FZD7	2	1.08189	0.729984
ENSG00000120162	0	2.81712	0	1.67365	3.59296	1.22872	1.04046	1.8812	1.07637	1.71302	0	2.18184	MOB3B	9	0.237913	0.725555		ENSG00000163754	5.75802	8.31334	5.16806	5.37812	4.11627	5.06866	5.8495	5.38104	5.54285	5.57496	5.62372	5.45123	6.27054	GYG1	3	0.340095	0.729984
ENSG00000134697	5.81347	5.46728	5.58692	6.3323	5.93669	5.70538	5.645	5.5191	6.34336	6.56677	5.76586	5.1848	GNL2	1	-0.227098	0.725555		ENSG00000186918	3.48296	5.30952	3.53565	2.15047	4.6916	4.28246	3.54819	4.41525	3.25604	3.30949	2.28472	4.33094	4.19006	ZNF395	8	0.844892	0.729984
ENSG00000142733	3.35139	3.86859	0	6.53898	3.77058	0	4.89469	0	4.93385	6.17017	5.87929	0	MAP3K6	1	-1.35275	0.725555		ENSG00000198814	4.44654	5.01608	2.74282	4.95073	3.7108	3.09736	5.35355	3.15682	4.4659	0.608207	5.64738	6.79769	5.51001	GK	X	-1.1726	0.729984
ENSG00000205181	2.19542	2.61834	4.95438	3.7841	1.4629	3.30983	4.49573	4.02999	2.66876	3.28305	4.79213	6.61877	LINC00654	20	0.285027	0.725555		ENSG00000198836	5.83275	4.15061	6.06166	6.13213	5.49588	5.68478	5.52887	5.60026	5.54285	5.63708	6.67669	6.16744	5.26233	OPA1	3	-0.61515	0.729984
ENSG00000224914	1.60684	0	0	2.61128	0.233474	1.1515	0	0	0	1.33284	0	0	LINC00863	10	-0.380142	0.725555		ENSG00000198959	1.35008	0	0	0	0	0	1.81123	0	3.56493	0	1.27905	1.70046	0	TGM2	20	-1.05701	0.729984
ENSG00000229474	3.27722	0.381148	2.17947	2.69499	1.55203	1.62127	0.708525	0	2.58237	2.56966	0	1.46919	PATL2	15	-0.557308	0.725555		ENSG00000204388	8.28623	11.9476	7.44186	7.41719	5.32994	9.13872	8.75563	6.309	8.19738	8.43476	7.82941	7.92409	10.035	HSPA1B	6	0.1898	0.729984
ENSG00000230202	3.52168	3.71096	4.54572	3.6646	4.05606	3.62754	2.26448	4.30645	2.78935	3.71719	5.00706	2.65672	AL450405.1	6	0.331565	0.725555		ENSG00000204936	1.21905	9.49419	0.707208	1.76884	0	0.195796	0	0	2.14452	0	0	0	0	CD177	19	0.569308	0.729984
ENSG00000270589	0	0	0	0	0	0	0	0	0	1.33284	0	0	AL158163.1	10	-0.11107	0.725555		ENSG00000224557	4.13744	2.08542	3.77113	0.426502	4.08882	0	4.04025	0.238749	2.61639	4.58928	0.688386	0	3.80113	HLA-DPB2	6	1.91923	0.729984
ENSG00000285752	0	1.89585	0	0	0	0.687706	0	2.38333	1.07637	0	0	2.65672	CDC42-AS1	1	0.364089	0.725555		ENSG00000230916	0.914787	1.23368	1.88312	0.755266	1.20629	0.661225	1.21459	1.88734	1.09793	1.03473	0	0	0	MTCO1P53	X	0.637	0.729984
ENSG00000106066	9.35514	8.73928	8.24224	9.05066	7.81133	9.22498	8.83052	8.53072	8.39794	8.94477	8.01769	8.27852	CPVL	7	-0.212254	0.726127		ENSG00000235151	0	0	0	0	0.72571	0	2.45695	0	0	0	0	2.45945	1.95438	AC131097.3	2	0.323953	0.729984
ENSG00000158669	4.93851	6.27615	5.35774	5.6932	5.72302	5.26672	5.4634	6.2361	5.61602	5.37965	6.26054	6.05399	GPAT4	8	0.193285	0.726127		ENSG00000251215	1.58106	0	0	0	1.39741	0.904686	0	0.622843	3.49369	0	1.69692	0	0	GOLGA5P1	5	-0.990786	0.729984
ENSG00000179909	1.72316	0	0	1.06702	0	2.29531	0	0	0.94406	3.49225	2.44652	0	ZNF154	19	-0.319955	0.726127		ENSG00000270871	0	0	1.27706	0	0	0.195796	0.611926	0	3.81921	0	2.22308	2.1293	0	AC015849.3	17	-1.12471	0.729984
ENSG00000188177	3.86332	3.77609	4.71685	3.287	2.76487	4.75578	4.24543	4.98514	2.44225	4.05046	5.76586	4.95732	ZC3H6	2	0.397504	0.726127		ENSG00000272752	0	0	1.75378	0	2.63917	1.29488	0.611926	0	0	2.96657	1.01374	0	1.28555	STAG3L5P-PVRIG2P-PILRB	7	0.937657	0.729984
ENSG00000213341	5.40696	5.44742	4.12704	4.09267	5.46065	4.91611	5.45647	4.12815	6.20927	6.31483	2.44652	5.0372	CHUK	10	-0.411261	0.726127		ENSG00000274460	1.21905	0	1.68448	0	1.97882	1.66918	0.84193	2.6367	0	2.96657	2.02055	0	3.46783	AC092119.2	16	1.12134	0.729984
ENSG00000255980	4.64609	3.71096	6.40157	3.62247	4.69733	6.00883	4.77727	6.40879	5.23219	4.70394	0	6.5387	AP000439.2	11	0.0947279	0.726127		ENSG00000107537	3.51124	3.18745	3.89899	3.26293	5.22037	2.57098	4.19391	4.78844	4.76718	3.06024	3.25712	3.14977	4.49609	PHYH	10	0.700918	0.7309
ENSG00000260034	0.595945	0	0	0	0	0	0	0	0.79838	0	0	0	LCMT1-AS2	16	-0.116194	0.726127		ENSG00000110031	7.06863	5.41384	7.25433	6.93572	7.46638	7.45234	6.19725	7.20452	5.8154	7.66448	5.9811	4.48384	6.3233	LPXN	11	0.499651	0.7309
ENSG00000285564	0	0	1.12209	0	0	2.10363	0	0	0	0	0	0	AL031121.2	6	0.192007	0.726127		ENSG00000128908	5.02897	3.00516	5.32998	5.82587	5.20767	5.41183	5.27207	4.98161	5.35462	4.19409	5.66487	5.07149	2.40959	INO80	15	-1.05006	0.7309
ENSG00000067334	6.00947	5.62587	5.22787	5.89252	6.34167	5.76816	5.75073	5.71083	6.89353	6.85403	5.76586	4.68713	DNTTIP2	1	-0.287679	0.726752		ENSG00000160352	2.60654	1.66114	3.78775	3.15564	3.24767	2.16625	3.24074	2.6367	5.01628	1.85671	4.86434	3.858	3.26701	ZNF714	19	-0.797217	0.7309
ENSG00000151136	0.328528	1.14373	0	1.67365	0	0	1.04046	0	0	3.03829	0	0	BTBD11	12	-0.438665	0.726752		ENSG00000184730	5.39042	7.38123	6.53255	6.37269	6.00922	6.00191	6.71889	6.47581	5.98085	6.16569	5.98575	6.70738	6.21577	APOBR	16	0.426715	0.7309
ENSG00000102970	0	0	0	3.05323	0	0.687706	1.31013	0	0.453727	0	0	0	CCL17	16	-0.360489	0.727952		ENSG00000260518	0	2.61737	0	0	0	0.195796	0.178969	0	0	1.03473	0	0	0	BMS1P8	16	0.514663	0.7309
ENSG00000261210	4.05308	1.32877	4.58161	1.97095	4.14469	3.42915	3.20848	5.13433	2.17343	2.1433	0	4.22393	CLEC19A	16	0.230569	0.728084		ENSG00000279491	0	0	0	3.09885	0	0	0.48153	0	0	0	0	1.08748	0	AP003733.3	11	-0.628931	0.7309
ENSG00000120539	2.78279	1.89585	3.91834	0	3.52854	2.10363	1.53725	3.64409	2.62621	1.53542	2.44652	3.53754	MASTL	10	0.547629	0.728701		ENSG00000049449	3.90143	2.67957	3.95891	4.52445	3.94314	4.51118	3.94449	4.40303	5.293	3.2311	4.96192	3.858	4.5852	RCN1	11	-0.687552	0.731252
ENSG00000144724	1.18818	1.77358	3.38032	3.11532	3.43791	2.99317	1.31013	3.17814	0.79838	0	3.30772	1.46919	PTPRG	3	0.628763	0.728701		ENSG00000127980	4.74925	2.17451	4.72595	4.3889	4.59734	5.09344	4.15165	4.17768	4.70545	4.52502	5.51216	4.24795	3.64408	PEX1	7	-0.783398	0.731252
ENSG00000153179	4.49066	5.45739	5.93093	4.86332	5.65424	4.84432	4.41226	4.06345	4.46373	4.54874	4.53947	4.58452	RASSF3	12	0.18953	0.728701		ENSG00000135540	5.06757	2.61737	5.32998	6.58917	5.129	5.36171	5.26217	4.52081	5.69352	4.89918	5.22824	3.96581	3.94274	NHSL1	6	-0.788919	0.731252
ENSG00000196724	1.48033	0	0	0	0	2.10363	0	0	0	0	4.53947	0	ZNF418	19	0.272062	0.728701		ENSG00000160218	5.10516	3.45973	5.0965	5.08836	4.70973	4.35598	4.87755	4.49801	5.5251	4.01851	5.71612	4.86421	4.89505	TRAPPC10	21	-0.601286	0.731252
ENSG00000177675	2.93527	3.33218	2.65417	2.69499	2.47696	0	2.60242	0	4.09394	4.59482	3.30772	3.29914	CD163L1	12	-0.513086	0.729325		ENSG00000166532	4.02426	3.14399	4.41972	4.83379	3.91216	3.84527	3.67295	3.62504	5.43288	3.97105	4.68162	4.55461	4.96313	RIMKLB	12	-0.603778	0.731252
ENSG00000204344	2.2738	1.32877	3.11238	2.42771	2.97285	2.82928	1.42815	2.27322	2.17343	2.01363	4.79213	3.92118	STK19	6	0.403951	0.729604		ENSG00000185215	4.98931	5.31933	7.62176	7.02986	7.98117	6.56613	5.84619	6.6121	5.70933	7.35823	7.02487	6.23364	7.32723	TNFAIP2	14	0.607715	0.731252
ENSG00000125834	2.67137	4.80279	4.68421	4.56267	4.28129	4.35197	4.48215	4.09616	4.09394	3.71719	2.44652	5.75648	STK35	20	0.183404	0.730671		ENSG00000235823	2.93351	3.42384	3.83648	3.15564	4.51724	4.20498	2.99999	3.83973	4.08463	4.55751	3.05966	1.70046	4.66912	OLMALINC	10	0.787887	0.731252
ENSG00000136826	3.64477	4.47031	3.86108	4.96799	3.86057	0.891426	4.89469	2.02404	2.71009	3.44273	0	1.46919	KLF4	9	-0.651652	0.730671		ENSG00000171310	8.29439	8.24941	7.86236	8.88653	8.01437	8.05204	8.6623	8.11786	8.94579	7.39015	9.26283	8.7009	8.02122	CHST11	12	-0.645029	0.732226
ENSG00000126106	0	2.30185	3.53476	0.790828	2.17417	3.17975	1.90609	2.98207	1.68591	0	0	0	TMEM53	1	0.478372	0.732275		ENSG00000234506	0	2.41287	0	0	0	0	0	0	0	0	0	0	0	LINC01506	9	0.344696	0.732339
ENSG00000153071	7.82209	6.99657	7.62568	7.84471	7.60292	7.80364	7.86214	7.52264	8.48161	7.81166	7.29265	7.53092	DAB2	5	-0.200957	0.732275		ENSG00000107140	4.50396	4.44729	4.45136	3.74233	4.79713	4.65961	5.25221	4.65052	3.33968	5.27628	4.47235	4.86421	4.89505	TESK1	9	0.560573	0.733469
ENSG00000174951	2.11253	0	0	2.61128	0	0.573933	0	1.34119	0.79838	0	0	0	FUT1	19	-0.346188	0.732275		ENSG00000115129	3.42468	1.53223	2.80943	0	2.47923	1.60169	3.85515	3.49291	0	3.14819	1.8678	2.1293	1.95438	TP53I3	2	1.24916	0.733469
ENSG00000177406	3.88845	2.75386	3.67427	3.39106	3.87791	4.29027	3.79639	4.27823	1.50988	3.03829	4.23297	5.65885	NINJ2-AS1	12	0.410276	0.732275		ENSG00000115234	6.85907	4.23588	6.43834	6.95984	6.37006	6.77202	6.13896	6.67698	6.67952	6.52731	6.75773	6.59435	6.24342	SNX17	2	-0.680285	0.733469
ENSG00000243477	2.98272	4.30359	2.65417	2.98835	2.9402	3.1202	1.98524	2.38333	1.4131	2.37217	3.84328	3.92118	NAA80	3	0.400461	0.732275		ENSG00000116171	6.13492	5.27972	6.46183	5.54684	6.71792	6.05649	6.7315	6.57446	6.00667	6.21744	6.42619	6.07417	7.14872	SCP2	1	0.40649	0.733469
ENSG00000286256	0	0	0	0	2.4307	0	0	0	1.4131	0	0	0	AC084871.4	4	0.0269266	0.732275		ENSG00000119703	0	0	0.707208	0	1.97882	0	0.731507	2.25681	0	0	1.15248	0	2.40959	ZC2HC1C	14	0.962769	0.733469
ENSG00000138443	5.06513	4.83372	6.07638	5.14213	5.07353	5.29841	4.98412	5.57818	4.35068	4.98911	5.50812	5.97506	ABI2	2	0.238079	0.732393		ENSG00000125089	8.01592	7.11478	7.75554	8.59979	8.12998	7.92664	8.71947	7.88178	9.17939	8.26808	8.45101	9.47119	8.09135	SH3TC1	4	-0.612898	0.733469
ENSG00000188511	0	3.24284	0	3.287	3.50641	1.06991	2.26448	0	2.28704	0	5.00706	4.22393	C22orf34	22	0.361681	0.732393		ENSG00000134504	2.44001	0	0.840606	0	0	0.904686	1.81123	0	3.33968	0	0.860213	1.08748	0	KCTD1	18	-1.05984	0.733469
ENSG00000211456	6.54805	5.28908	5.73768	5.94475	6.26465	5.91849	6.05128	6.09758	6.67875	6.64549	5.87929	6.01506	SACM1L	3	-0.203203	0.732393		ENSG00000142208	6.64606	4.55075	6.38746	7.11824	6.20089	6.30215	6.79979	6.43138	6.37703	5.65221	6.75773	6.79769	5.41598	AKT1	14	-0.746701	0.733469
ENSG00000215067	2.48624	2.54548	4.26587	0	2.76487	2.0192	1.63867	2.67075	1.76648	0	0	2.65672	ALOX12-AS1	17	0.516366	0.732393		ENSG00000162623	3.3326	4.27669	4.59045	3.21028	4.0323	3.65861	4.13005	4.24769	3.75972	4.31304	4.79188	3.858	5.09035	TYW3	1	0.614423	0.733469
ENSG00000243943	2.78279	2.81712	4.58161	3.6646	3.84301	4.06666	3.83964	4.43987	4.14003	3.91175	4.53947	5.75648	ZNF512	2	0.260113	0.732393		ENSG00000242808	0	0	1.45405	3.03974	0	0.904686	0.9445	0	2.31952	0	0.688386	1.08748	0	SOX2-OT	3	-0.997318	0.734531
ENSG00000266074	2.11253	1.77358	0	4.21114	0.767781	1.78362	3.20848	2.02404	1.84278	1.71302	3.30772	1.46919	BAHCC1	17	-0.428405	0.732393		ENSG00000134490	3.48296	0	2.74282	3.09885	2.91402	3.12166	2.71086	2.79472	3.49369	2.3771	3.28755	3.32195	1.95438	TMEM241	18	-1.0877	0.736189
ENSG00000278899	0	0	2.78307	0	0	0	0	0	1.19756	0	0	2.18184	AL358852.1	6	0.195734	0.732393		ENSG00000243335	2.8474	3.05293	5.95903	5.05889	6.17502	5.75636	4.69833	5.03009	3.56493	5.78161	4.40455	4.74822	5.90563	KCTD7	7	0.832225	0.736189
ENSG00000279989	0	2.00855	0	0	0	1.22872	0	0	0.79838	0	0	3.0134	AC011815.3	18	0.305532	0.732393		ENSG00000113194	5.83275	4.29667	5.48066	5.66891	5.79663	5.50713	4.73457	5.94602	6.31638	4.27447	5.97644	5.52359	5.02814	FAF2	5	-0.724605	0.736603
ENSG00000285492	0	1.77358	0	1.49834	1.86193	1.30201	1.82234	0	0	0	5.76586	2.18184	AL356417.3	6	0.490255	0.732393		ENSG00000113552	6.38844	5.65738	6.6576	5.87743	6.56195	6.89869	6.20502	6.6358	5.74044	6.88823	6.06695	5.69002	6.51693	GNPDA1	5	0.335801	0.736603
ENSG00000121716	3.15828	2.61834	3.73926	3.89446	2.9068	3.17975	1.04046	3.92465	4.0301	1.0971	5.98446	5.38125	PILRB	7	0.549164	0.733045		ENSG00000178726	5.30415	7.41362	1.45405	7.15003	0	2.99586	6.72611	0.782304	7.48772	1.85671	7.50778	8.08815	7.40272	THBD	20	-2.76007	0.736603
ENSG00000128965	1.18818	0	0	1.82994	0.767781	0	0	0	1.68591	1.87114	0	1.46919	CHAC1	15	-0.414779	0.733045		ENSG00000185201	6.80012	12.2289	5.58417	6.95584	5.69106	5.95535	8.01132	5.06929	8.62167	6.59147	7.79805	8.28311	7.31426	IFITM2	11	-0.189436	0.736603
ENSG00000132382	6.21216	5.59009	6.47973	6.39622	6.16575	5.8033	5.68111	5.41922	6.81046	6.85403	5.19409	5.84792	MYBBP1A	17	-0.252112	0.733334		ENSG00000188404	7.61786	11.432	6.68225	5.72628	6.56694	6.23414	6.77216	6.10911	8.07763	6.94459	7.44166	7.67686	6.4941	SELL	1	0.15681	0.736603
ENSG00000236871	1.60684	1.63999	2.90139	2.0994	1.63596	2.0192	0	3.05043	1.60058	1.87114	4.23297	3.53754	LINC00106	X	0.53383	0.733334		ENSG00000229417	3.23424	0	4.34309	0.755266	3.55904	3.67512	1.86453	3.44603	0	3.70712	3.25712	0	3.26701	NPM1P25	10	1.06354	0.736603
ENSG00000166557	4.87706	4.28133	4.68421	3.74536	4.94779	5.1325	5.40701	4.15944	5.81381	5.74912	2.44652	3.92118	TMED3	15	-0.372402	0.735979		ENSG00000261596	1.87022	2.61737	3.22997	2.77558	3.38941	2.30001	1.81123	2.59434	0	2.3771	2.50792	1.70046	4.49609	AC005632.3	16	1.07176	0.736603
ENSG00000160284	3.64477	3.57114	0	2.98835	2.17417	0	3.68225	2.67075	3.48069	3.79819	0	1.46919	SPATC1L	21	-0.877779	0.737232		ENSG00000228172	0	0	1.27706	0	0.408013	0	0	0	0	0	0	0	0	AL020996.1	1	0.240725	0.736693
ENSG00000057935	3.55345	5.13622	4.26587	3.23201	3.63437	3.97997	3.96209	3.88776	3.63886	2.47429	3.84328	4.08048	MTA3	2	0.310891	0.738478		ENSG00000068650	6.42234	5.89874	6.16386	6.27355	5.93408	5.70903	6.03528	6.18245	6.50935	4.99718	6.67669	7.25623	4.29944	ATP11A	13	-0.830099	0.736696
ENSG00000090971	0	1.32877	0	0	2.60744	1.56282	0.708525	2.58116	0	2.47429	4.79213	3.0134	NAT14	19	0.680344	0.738478		ENSG00000137267	2.31725	1.39067	2.52226	2.70123	0	2.46102	2.65145	1.8154	3.49369	0	3.25712	3.32195	3.03364	TUBB2A	6	-1.29489	0.736696
ENSG00000102753	6.5282	5.66078	5.70552	6.20958	6.61679	6.13203	6.49169	5.72135	6.67353	6.48961	5.98446	4.95732	KPNA3	13	-0.272109	0.738478		ENSG00000271032	1.21905	1.05751	1.07527	2.62283	1.56615	0.904686	0.338166	0	2.47558	0	1.78489	0	0	AC020907.4	19	-0.924444	0.739102
ENSG00000116001	5.66867	5.50619	7.15173	6.43934	6.08965	5.84067	5.96115	7.28796	6.00444	6.69392	7.62091	7.30753	TIA1	2	0.222031	0.738478		ENSG00000139146	4.651	3.88625	4.39824	5.15951	4.43242	5.28848	4.33277	5.0459	4.76718	3.38385	5.39825	4.06611	3.80113	SINHCAF	12	-0.705485	0.739547
ENSG00000127838	6.59078	7.08598	5.90283	6.54463	7.00004	5.99231	6.51855	5.88004	7.58271	7.73144	5.87929	6.36384	PNKD	2	-0.288751	0.738478		ENSG00000235908	1.21905	0	0	0	0	0.904686	0.178969	0	3.33968	1.85671	1.8678	2.72794	0	RHOA-IT1	3	-1.38571	0.739547
ENSG00000135898	2.98272	0	0	2.98835	0.909436	0.793159	0.88402	0	0	0	0	0	GPR55	2	-0.469912	0.738478		ENSG00000023287	5.49324	5.93106	5.57463	4.79856	6.22	5.61375	5.32532	5.44204	4.5385	5.90035	5.82905	5.25269	5.59829	RB1CC1	8	0.458801	0.739762
ENSG00000157764	5.38946	5.92768	5.47687	5.0176	5.11068	5.11735	4.53572	5.10248	4.8252	4.42668	6.08247	5.38125	BRAF	7	0.257515	0.738478		ENSG00000143457	4.87427	4.4293	5.12947	4.13016	4.87954	5.13581	5.00763	5.40575	3.63283	5.559	5.25158	4.48384	4.96313	GOLPH3L	1	0.468654	0.740631
ENSG00000165264	3.61496	3.4566	2.78307	4.37238	3.4611	3.64172	3.50557	3.64409	4.49953	4.26512	0	1.46919	NDUFB6	9	-0.589573	0.738478		ENSG00000015475	5.77562	6.30115	6.5497	6.24766	5.72711	6.32326	7.25381	6.71702	4.64097	6.60708	6.2558	6.29694	6.03779	BID	22	0.532863	0.740995
ENSG00000167775	1.83079	4.14002	3.20733	3.11532	1.15681	2.69966	2.65178	5.25512	3.48069	1.87114	2.44652	4.3544	CD320	19	0.305372	0.738478		ENSG00000109321	0	1.66114	0.396511	0	0	0	4.85139	0	2.47558	0	0	4.33094	0	AREG	4	-0.147415	0.740995
ENSG00000184602	4.52311	4.81834	5.15828	5.0176	4.52091	5.41037	3.90216	4.73811	4.19928	3.44273	3.30772	5.89156	SNN	16	0.257527	0.738478		ENSG00000147168	2.8911	7.22316	3.32411	3.84949	1.56615	1.60169	4.69098	2.93713	3.07264	0	3.74775	3.14977	2.40959	IL2RG	X	0.112372	0.740995
ENSG00000214293	1.93094	2.00855	4.02646	0	2.38292	0.891426	0.88402	2.58116	1.60058	0	0	2.18184	APTR	7	0.469678	0.738478		ENSG00000160190	4.10069	3.18745	4.23819	4.91827	4.70973	4.88924	3.99317	3.80299	4.4659	4.27447	5.05331	4.15989	3.46783	SLC37A1	21	-0.64448	0.740995
ENSG00000224536	0	0	0	0	0	1.5019	1.42815	0	0	2.1433	0	0	AC096677.1	1	-0.208222	0.738478		ENSG00000175899	13.0095	10.3028	12.8595	11.4724	12.6585	13.5236	12.3357	13.4715	10.6824	12.4763	11.6434	11.0051	12.0004	A2M	12	0.411261	0.740995
ENSG00000231389	11.088	9.41097	11.5037	10.6371	11.4087	11.4039	10.5638	11.1288	10.1995	10.8321	12.0233	11.5175	HLA-DPA1	6	0.223106	0.738478		ENSG00000079337	3.42468	1.66114	4.47207	4.07234	4.29505	4.34571	3.77391	3.44603	3.07264	5.27628	2.65523	1.08748	4.40111	RAPGEF3	12	0.793976	0.741116
ENSG00000249119	2.93527	1.32877	3.11238	6.51615	1.4629	3.25551	1.73342	3.23799	0.244628	0.815158	2.44652	3.29914	MTND6P4	5	0.0595685	0.738478		ENSG00000113441	5.17753	4.21503	6.2975	6.91531	6.14202	5.90724	6.01185	5.97932	7.36334	5.08894	5.95763	6.67598	5.72134	LNPEP	5	-0.696267	0.741116
ENSG00000254040	0	1.32877	0	1.06702	1.03842	1.78362	0	3.29546	0	1.71302	5.19409	1.46919	AC103719.1	8	0.608184	0.738478		ENSG00000125868	5.26317	5.29966	5.28387	5.2405	5.70015	5.26686	5.6362	5.34316	4.73665	5.84878	5.18847	5.59248	6.4941	DSTN	20	0.443301	0.741116
ENSG00000259188	0	0	0	1.82994	0	1.22872	2.55132	0	0	0	0	0	AC025040.1	15	-0.291967	0.738478		ENSG00000198018	3.56618	2.79646	2.93409	2.53993	3.09047	2.799	3.06973	3.49291	4.85508	1.63108	3.95156	4.24795	2.40959	ENTPD7	10	-0.885047	0.741116
ENSG00000263126	0	0	3.11238	2.69499	1.4629	0.687706	0.276649	0	0.79838	0	5.00706	3.0134	AC040162.3	16	0.476513	0.738478		ENSG00000235173	4.47554	2.33771	4.25023	4.62843	3.09047	4.56533	3.37536	4.43938	4.50266	3.81855	4.00748	3.32195	3.03364	HGH1	8	-0.772324	0.741116
ENSG00000108798	7.88275	7.63045	7.38288	7.34616	7.41226	7.22426	8.24043	7.2915	8.14364	7.82381	7.55415	7.40107	ABI3	17	-0.197316	0.738808		ENSG00000176225	5.48613	3.71863	7.0882	6.05958	7.93759	6.64787	5.94847	7.27159	5.88666	6.84281	5.45967	5.52359	4.8236	RTTN	18	0.389068	0.741188
ENSG00000157992	0	0	2.65417	0	0.767781	0.793159	1.18159	2.154	0	0	2.44652	2.18184	KRTCAP3	2	0.556146	0.738808		ENSG00000064607	6.42234	5.7972	7.05426	7.96995	7.30577	7.04561	6.93985	6.07486	7.42687	7.32087	8.07382	7.86962	7.57578	SUGP2	19	-0.601094	0.741452
ENSG00000198945	2.11253	1.14373	0.667496	4.06147	3.036	1.92953	3.729	2.83479	2.39234	3.22565	0	1.46919	L3MBTL3	6	-0.633848	0.738808		ENSG00000100605	6.84247	7.03969	7.11313	6.74995	7.165	7.29432	7.2588	7.22027	6.54502	6.98695	6.5724	6.21191	6.56153	ITPK1	14	0.34666	0.741452
ENSG00000131849	2.19542	2.46876	2.90139	2.77411	2.60744	3.21813	1.04046	3.55277	3.35605	1.71302	0	5.2533	ZNF132	19	0.267327	0.739624		ENSG00000118816	8.72774	9.76686	8.621	8.5317	8.76942	8.6344	9.61945	8.49489	8.04062	8.59984	8.71867	8.25682	8.64117	CCNI	4	0.445382	0.741452
ENSG00000133805	6.83654	6.50951	7.58206	6.63218	6.78479	6.67606	6.78782	6.70231	6.11242	5.76935	7.07179	7.88406	AMPD3	11	0.251009	0.739624		ENSG00000119922	4.35589	4.96704	5.23017	5.20058	5.20767	4.91727	7.52089	4.68121	5.69352	5.04379	3.58576	2.45945	4.5852	IFIT2	10	0.950678	0.741452
ENSG00000154832	5.5866	5.48687	7.10317	5.75301	5.87757	5.48309	5.89607	6.14525	5.88321	5.69727	7.16423	6.51099	CXXC1	18	0.20408	0.739624		ENSG00000137168	4.06298	2.55237	3.91421	5.14556	3.14479	4.02347	5.21165	4.1487	5.27187	3.8712	5.18039	4.91889	4.40111	PPIL1	6	-0.875186	0.741452
ENSG00000185811	7.89984	6.38455	6.89072	7.56497	7.6415	8.08766	7.84765	7.2485	8.24202	7.94436	7.29265	7.78342	IKZF1	7	-0.236272	0.739624		ENSG00000140932	1.68402	6.2762	1.53502	1.44353	1.20629	1.60169	1.21459	0	2.61639	1.85671	0	0	1.28555	CMTM2	16	0.686349	0.741452
ENSG00000164323	5.88389	5.68642	5.68916	6.20958	6.13001	5.73215	5.84393	5.36657	6.41697	6.85876	5.35963	5.84792	CFAP97	4	-0.231341	0.740076		ENSG00000141577	4.40193	3.18745	4.39824	4.2909	4.0323	4.20498	3.58041	3.80299	4.76718	3.76391	3.87346	4.86421	3.26701	CEP131	17	-0.681541	0.741452
ENSG00000198133	2.19542	0	0	4.18242	1.63596	1.83391	1.98524	2.67075	2.90063	1.33284	0	1.46919	TMEM229B	14	-0.596748	0.740076		ENSG00000143162	9.51051	8.78497	9.3661	9.33604	9.91863	9.88719	9.06191	9.91721	8.61329	9.83343	9.40755	8.10593	9.80851	CREG1	1	0.383833	0.741452
ENSG00000234742	2.41885	3.09752	4.35151	3.05323	4.14469	2.99317	3.81818	4.87635	3.40721	3.83704	2.44652	5.1848	AC144530.1	3	0.234897	0.740076		ENSG00000165621	1.21905	0	0.707208	0	0	1.01256	1.96556	0.622843	0	0	3.37518	3.74149	0	OXGR1	13	-1.08725	0.741452
ENSG00000240731	1.34164	2.38772	2.78307	0	2.8726	1.62127	1.82234	1.8812	0.94406	1.0971	0	2.65672	AL139287.1	1	0.41163	0.740076		ENSG00000166546	0	1.88882	1.61169	0	0	1.20677	1.37011	1.17618	0.650985	2.3771	0.860213	0	0	BEAN1	16	0.750419	0.741452
ENSG00000149600	5.33566	4.41002	5.60447	5.6308	5.15403	4.89258	5.55705	5.60115	5.61058	5.88511	3.84328	4.68713	COMMD7	20	-0.299656	0.740453		ENSG00000166783	6.87548	8.14857	6.7975	6.5579	7.28476	6.44619	5.8757	6.70959	5.82994	6.05627	6.57857	5.62573	6.21577	MARF1	16	0.40791	0.741452
ENSG00000164818	4.27892	3.1476	3.20733	3.9636	2.33349	3.95746	3.39396	3.35073	3.9633	4.08315	4.23297	3.0134	DNAAF5	7	-0.256735	0.741061		ENSG00000170917	1.21905	1.23368	3.83648	0.755266	4.19562	2.21223	1.29444	1.88734	1.71412	1.85671	3.12853	0	4.5852	NUDT6	4	1.19363	0.741452
ENSG00000128567	1.72316	0	0	1.67365	0	2.10363	0	0	2.23135	1.53542	0	0	PODXL	7	-0.471749	0.741566		ENSG00000172432	5.15978	5.73265	5.89529	6.63482	6.01652	6.34147	6.53387	5.58952	6.57984	5.559	6.98132	6.67598	5.14999	GTPBP2	6	-0.61313	0.741452
ENSG00000089351	7.07685	7.5466	6.58957	7.63817	6.36029	6.89471	7.64471	7.18909	8.73849	7.70805	7.44782	7.6244	GRAMD1A	19	-0.278351	0.741767		ENSG00000174080	6.63003	2.55237	6.07864	5.30469	5.6819	6.49351	4.30412	6.77743	2.97138	5.63708	3.02395	2.45945	6.3233	CTSF	11	0.855905	0.741452
ENSG00000189057	2.02459	0	0	0	0	1.30201	1.82234	0	0	0	0	0	FAM111B	11	-0.243077	0.741767		ENSG00000174238	6.3808	5.02808	6.56183	6.29898	6.18153	6.19173	6.64847	6.29253	7.35833	4.97329	6.35613	7.03894	5.20725	PITPNA	17	-0.762297	0.741452
ENSG00000049656	6.56373	5.59912	5.90283	6.01158	6.0093	6.18143	6.06045	6.21392	6.93116	6.35554	5.50812	5.89156	CLPTM1L	5	-0.201498	0.741984		ENSG00000175600	0	0.345206	0.840606	0	0	0.661225	0	0	2.86248	0	2.28472	0	0	SUGCT	7	-0.798669	0.741452
ENSG00000152315	6.04901	3.92711	5.93093	5.88363	5.11799	6.32021	6.08761	6.0399	5.90562	5.54131	4.79213	4.78293	KCNK13	14	-0.258502	0.741984		ENSG00000234028	0.914787	0	0.962707	0	0	1.01256	0	0	2.61639	0	1.01374	0	0	EIF2AK3-DT	2	-0.788717	0.741452
ENSG00000170571	8.158	7.06006	6.41158	7.49954	6.68241	8.08117	7.39584	7.26657	7.34433	7.61331	5.35963	7.53092	EMB	5	-0.287088	0.741984		ENSG00000244306	2.11098	0.345206	0.396511	2.62283	0.985917	0.788085	0	0.782304	0.650985	0.608207	0.267627	0	0	AL589743.1	14	-0.627968	0.741452
ENSG00000234222	2.11253	0	0	0	0	1.92953	1.63867	1.72264	1.4131	1.71302	0	0	LIX1L-AS1	1	-0.355719	0.741984		ENSG00000278709	1.21905	1.99047	1.45405	0	1.71721	1.29488	1.04026	2.50568	0	0	0.267627	1.08748	0	NKILA	20	0.599115	0.741452
ENSG00000270804	0	1.14373	3.20733	1.82994	1.86193	0.450414	0	4.63057	1.4131	1.71302	3.84328	1.46919	AC010326.4	19	0.575473	0.741984		ENSG00000174456	4.27574	3.18745	4.81781	3.36278	5.06	4.57416	3.90688	3.83973	3.56493	4.82104	3.76948	3.32195	4.19006	C12orf76	12	0.448916	0.742604
ENSG00000246089	0.82146	1.63999	2.17947	0	2.05725	1.1515	1.63867	3.45528	1.50988	0	4.23297	0	AC016065.1	8	0.545146	0.742204		ENSG00000072401	3.64487	6.05942	4.25023	4.21277	4.24619	4.4063	5.30618	4.49801	4.38946	4.94901	5.21246	4.62208	5.09035	UBE2D1	10	0.499543	0.742845
ENSG00000083720	5.22164	3.2882	2.65417	4.62803	3.75189	4.12841	3.92242	4.77898	3.76187	4.76566	0	4.47404	OXCT1	5	-0.484748	0.745387		ENSG00000095794	4.04375	7.30928	4.22604	2.62283	4.11627	3.67512	7.61428	4.57628	4.60762	2.05178	4.64683	6.64388	6.27054	CREM	10	0.793018	0.742845
ENSG00000091651	1.48033	0	4.17481	0	1.79047	0.793159	1.04046	2.48564	0	0	0	0	ORC6	16	0.340177	0.745387		ENSG00000100911	5.94585	5.62613	6.13817	6.76828	5.88705	5.95873	6.90529	5.54572	7.5014	6.43415	7.02938	6.86885	6.21577	PSME2	14	-0.571278	0.742845
ENSG00000229944	3.27722	3.04563	1.46725	2.92041	2.80168	3.1202	3.14094	2.27322	3.99709	3.91175	0	0	EIF4EP2	17	-0.680856	0.745387		ENSG00000114251	6.42977	6.05942	6.81989	7.47412	7.19749	5.93835	6.15242	5.58412	7.47852	5.3148	8.16064	6.29694	7.43904	WNT5A	3	-0.596319	0.742845
ENSG00000020633	3.02865	6.18915	4.12704	2.77411	4.49866	2.99317	3.50557	3.23799	4.4877	3.71719	0	4.3544	RUNX3	1	0.0524938	0.747395		ENSG00000127824	2.80234	8.59026	1.27706	0	0	1.53088	0.178969	0	2.61639	0	0	0	3.03364	TUBA4A	2	0.710291	0.742845
ENSG00000122378	5.52383	5.66078	6.18536	4.34673	5.40791	5.54101	5.49078	5.41922	5.20354	5.10507	5.98446	6.12882	PRXL2A	10	0.261287	0.747396		ENSG00000132471	8.18454	9.15221	7.73534	7.18456	7.70654	8.05756	7.76292	7.94742	7.71615	7.88212	6.94598	6.8408	7.32723	WBP2	17	0.442274	0.742845
ENSG00000235831	0	0	0	0.448936	1.4629	0	1.63867	0	2.11309	2.37217	0	0	BHLHE40-AS1	3	-0.460661	0.747396		ENSG00000152104	4.51797	3.42384	5.48576	5.70741	4.53769	6.32587	3.59625	3.68683	4.67357	4.68061	4.64683	4.06611	3.46783	PTPN14	1	-0.864082	0.742845
ENSG00000008256	6.26589	4.54695	7.00085	5.82909	5.9895	7.47662	5.55705	6.30068	5.54927	4.84406	5.76586	6.7667	CYTH3	7	0.272837	0.747937		ENSG00000164897	4.95884	5.12067	4.57138	4.45827	5.3063	5.57028	4.73457	5.24388	4.57347	4.8736	3.65742	3.61473	5.14999	TMUB1	7	0.527887	0.742845
ENSG00000115526	5.34477	2.87773	4.9815	3.9636	4.14469	5.17702	5.66317	3.81102	5.01853	4.23634	2.44652	4.58452	CHST10	2	-0.350831	0.747937		ENSG00000166446	0	4.01245	1.68448	2.3583	0	0	2.8757	0	3.07264	2.05178	0	2.72794	2.7551	CDYL2	16	0.551544	0.742845
ENSG00000135069	0	2.87773	0	3.33997	3.4611	0	1.53725	0	1.68591	4.54874	0	3.0134	PSAT1	9	-0.369309	0.747937		ENSG00000180061	2.93351	3.34927	2.26179	3.09885	1.85394	2.34198	0.84193	2.20144	0	4.42292	1.01374	1.70046	5.26233	TMEM150B	19	1.03671	0.742845
ENSG00000139679	8.42707	8.02815	9.2936	8.56811	8.30361	8.7761	8.39065	9.8539	8.51843	9.14578	9.44161	10.1548	LPAR6	13	0.2132	0.747937		ENSG00000236935	0	1.23368	1.17969	0	0	1.01256	0	0	0	2.3771	0	0	0	AP003774.2	11	0.515593	0.742845
[truncated: 13,862 more rows]

## Sheet: Table S4
Table S4 Differential gene expression analysis of LPS vs. GFS bulk microglia samples (related to Figure S3).
[truncated: 15,376 more rows]

## Sheet: Table S5
Table S5 Differential gene expression analysis of CTR+/CTR vs. AD bulk microglia samples (related to Figure 2B).
[truncated: 15,377 more rows]
[truncated: 4 more columns]

## Sheet: Table S6
Table S6 Cluster-enriched genes of the identified 7 clusters with bc-Smart-seq2 single-cell RNA sequencing.
[truncated: 610 more rows]

[truncated: 5 more sheets: Table S7, Table S8, Table S9, Table S10, Table S11]
